# Supplementary material for: Two isostructural 3-(5-ar­yloxy-3-methyl-1-phenyl-1H-pyrazol-4-yl)-1-(thio­phen-2-yl)prop-2-en-1-ones: disorder and supra­molecular assembly
Source: Acta Crystallogr E Crystallogr Commun. 2020 Jan 1;76(Pt 1):48–52. doi: 10.1107/S205698901901658X (PMC6944090; doi:10.1107/S205698901901658X)
Supplement: Supplementary file 1 [file e-76-00048-sup1.cif]

##############################################################################
#                                                                            #
# This CIF contains the data in a paper accepted for publication in          #
# Acta Crystallographica Section E. It conforms to the requirements of       #
# Notes for Authors for Acta Crystallographica Section E, and has been       #
# peer reviewed under the auspices of the IUCr Commission on Journals.       #
#                                                                            #
# Full details of the Crystallographic Information File format               #
# are given in the paper "The Crystallographic Information File (CIF):       #
# a New Standard Archive File for Crystallography" by S. R. Hall, F. H.      #
# Allen and I. D. Brown [Acta Cryst. (1991), A47, 655-685].                  #
#                                                                            #
# The current version of the core CIF dictionary is obtainable from          #
# ftp://ftp.iucr.org/pub/cif_core.dic.                                       #
#                                                                            #
# Software is freely available for graphical display of the structure(s)     #
# in this CIF. For information consult the CIF software page                 #
# http://www.iucr.org/resources/cif/software.                                #
#                                                                            #
# This file may be used for bona fide research purposes within the           #
# scientific community so long as proper attribution is given to the journal # 
# article from which it was obtained.                                        #
#                                                                            #
##############################################################################
data_global
_audit_creation_method     'from SHELXL-2014'
_journal_date_recd_electronic     2019-12-09
_journal_date_accepted     2019-12-09
_journal_name_full     'Acta Crystallographica, Section E'
_journal_year     2020
_journal_volume     76
_journal_issue      1
_journal_page_first     48
_journal_page_last     52
_journal_paper_category     GO
_journal_paper_doi     10.1107/S205698901901658X
_journal_coeditor_code     ZL2765
loop_
    _publ_contact_author_name
    _publ_contact_author_address
    _publ_contact_author_email
    'Yathirajan, Hemmige S.'
;  Department of Studies in Chemistry,
University of Mysore,
Manasagangotri, Mysuru-570 006,
India
;
 yathirajan@hotmail.com
_publ_contact_author_fax     ?
_publ_contact_author_phone     ?
_publ_section_title
;\
Two isostructural
3-(5-aryloxy-3-methyl-1-phenyl-1<i>H</i>-pyrazol-4-yl)-1-(thiophen-2-yl)prop-\
2-en-1-ones: disorder and supramolecular assembly
;
loop_
    _publ_author_name
    _publ_author_footnote
    _publ_author_address
    'Shaibah, Mohammed A. E.' .
;  Department of Studies in Chemistry,
University of Mysore,
Manasagangotri, Mysuru-570 006,
India
;
    'Yathirajan, Hemmige S.' .
;  Department of Studies in Chemistry,
University of Mysore,
Manasagangotri, Mysuru-570 006,
India
;
    'Manju, Nagaraj' .
;  Department of Studies in Chemistry,
Mangalore University ,
Mangalagangotri, Mangalore-574 199,
India
;
    'Kalluraya, Balakrishna' .
;  Department of Studies in Chemistry,
Mangalore University ,
Mangalagangotri, Mangalore-574 199,
India
;
    'Rathore, Ravindranath S.' .
; Department of Bioinformatics
  School of Earth, Biological and Environmental Sciences
  Central University of South Bihar,
  Gaya-824 236
  India
;
    'Glidewell, Christopher' .
;    School of Chemistry, University of St Andrews,
     St Andrews, Fife KY16 9ST, UK
;
_publ_section_synopsis
;\
In each of two isostructural
3-(5-aryloxy-3-methyl-1-phenyl-1<i>H</i>-pyrazol-4-yl)-1-(thiophen-2-yl)prop-\
2-en-1-ones, the thiophene unit is disordered over two sets of atomic sites
and a combination of C---H...N and C---H...O hydrogen bonds link the
molecules into sheets.
;
data_I
_audit_creation_method     SHELXL-2014
_chemical_name_systematic
;\
3-(3-Methyl-5-phenoxy-1-phenyl-1<i>H</i>-pyrazol-4-yl)-1-(thiophen-2-yl)\
prop-2-en-1-one
;
_chemical_name_common     ?
_chemical_formula_moiety     'C23 H18 N2 O2 S'
_chemical_formula_sum     'C23 H18 N2 O2 S'
_chemical_formula_iupac     'C23 H18 N2 O2 S'
_chemical_formula_weight     386.45
_chemical_melting_point     ?
_space_group_crystal_system     monoclinic
_space_group_name_H-M_alt     'P 21/c'
_space_group_name_Hall     '-P 2ybc'
loop_
    _space_group_symop_operation_xyz
    'x, y, z'
    '-x, y+1/2, -z+1/2'
    '-x, -y, -z'
    'x, -y-1/2, z-1/2'
_cell_length_a     9.6158(5)
_cell_length_b     19.8846(11)
_cell_length_c     10.3773(6)
_cell_angle_alpha     90
_cell_angle_beta     93.712(2)
_cell_angle_gamma     90
_cell_volume     1980.04(19)
_cell_formula_units_Z     4
_cell_measurement_reflns_used     3725
_cell_measurement_theta_min     2.048
_cell_measurement_theta_max     25.604
_cell_measurement_temperature     296(2)
_exptl_crystal_description     block
_exptl_crystal_colour     colourless
_exptl_crystal_size_max     0.200
_exptl_crystal_size_mid     0.200
_exptl_crystal_size_min     0.150
_exptl_crystal_density_diffrn     1.296
_exptl_crystal_density_meas     ?
_exptl_crystal_density_method     ?
_exptl_crystal_F_000     808
_exptl_absorpt_coefficient_mu     0.184
_exptl_absorpt_correction_type     multi-scan
_exptl_absorpt_process_details
;
(SADABS; Bruker, 2012)
;
_exptl_absorpt_correction_T_min     0.941
_exptl_absorpt_correction_T_max     0.973
_exptl_special_details     ?
_diffrn_ambient_temperature     296(2)
_diffrn_source     'fine-focus sealed tube'
_diffrn_radiation_type     MoK\a
_diffrn_radiation_wavelength     0.71073
_diffrn_radiation_monochromator     graphite
_diffrn_measurement_device_type
;
Bruker Kappa APEXII CCD
;
_diffrn_measurement_method     '\f and \w scans'
_diffrn_detector_area_resol_mean     7.3910
_diffrn_reflns_number     31970
_diffrn_reflns_av_R_equivalents     0.0427
_diffrn_reflns_av_unetI/netI     0.0295
_diffrn_reflns_theta_min     2.048
_diffrn_reflns_theta_max     25.604
_diffrn_reflns_theta_full     25.242
_diffrn_measured_fraction_theta_max     0.998
_diffrn_measured_fraction_theta_full     0.999
_diffrn_reflns_limit_h_min     -10
_diffrn_reflns_limit_h_max     11
_diffrn_reflns_limit_k_min     -24
_diffrn_reflns_limit_k_max     24
_diffrn_reflns_limit_l_min     -12
_diffrn_reflns_limit_l_max     12
_diffrn_standards_number     0
_diffrn_standards_interval_count     0
_diffrn_standards_interval_time     0
_diffrn_standards_decay_%     0
_refine_special_details     ?
_reflns_number_total     3725
_reflns_number_gt     2446
_reflns_threshold_expression     'I > 2\s(I)'
_refine_ls_structure_factor_coef     Fsqd
_refine_ls_matrix_type     full
_refine_ls_R_factor_all     0.0809
_refine_ls_R_factor_gt     0.0420
_refine_ls_wR_factor_gt     0.0948
_refine_ls_wR_factor_ref     0.1165
_refine_ls_goodness_of_fit_ref     1.061
_refine_ls_restrained_S_all     1.061
_refine_ls_number_reflns     3725
_refine_ls_number_parameters     268
_refine_ls_number_restraints     10
_refine_ls_hydrogen_treatment     constr
_refine_ls_weighting_scheme     calc
_refine_ls_weighting_details
              'w=1/[\s^2^(Fo^2^)+(0.0467P)^2^+0.5730P] where P=(Fo^2^+2Fc^2^)/3'
_atom_sites_solution_hydrogens     geom
_atom_sites_solution_primary     difmap
_atom_sites_solution_secondary     ?
_refine_ls_shift/su_max     0.000
_refine_ls_shift/su_mean     0.000
_refine_diff_density_max     0.200
_refine_diff_density_min     -0.144
_refine_ls_extinction_method     SHELXL
_refine_ls_extinction_coef     0.0059(9)
_refine_ls_extinction_expression
                                  'Fc^*^=kFc[1+0.001xFc^2^\l^3^/sin(2\q)]^-1/4^'
loop_
    _atom_type_symbol
    _atom_type_description
    _atom_type_scat_dispersion_real
    _atom_type_scat_dispersion_imag
    _atom_type_scat_source
    'C' 'C' 0.0033 0.0016
                         'International Tables Vol C Tables 4.2.6.8 and 6.1.1.4'
    'H' 'H' 0.0000 0.0000
                         'International Tables Vol C Tables 4.2.6.8 and 6.1.1.4'
    'N' 'N' 0.0061 0.0033
                         'International Tables Vol C Tables 4.2.6.8 and 6.1.1.4'
    'O' 'O' 0.0106 0.0060
                         'International Tables Vol C Tables 4.2.6.8 and 6.1.1.4'
    'S' 'S' 0.1246 0.1234
                         'International Tables Vol C Tables 4.2.6.8 and 6.1.1.4'
_computing_data_collection
;
APEX2 (Bruker, 2012)
;
_computing_cell_refinement
;
SAINT (Bruker, 2017)
;
_computing_data_reduction
;
SAINT (Bruker, 2017)
;
_computing_structure_solution
;
SHELXT (Sheldrick, 2015a)
;
_computing_structure_refinement
;
SHELXL2014 (Sheldrick, 2015b)
;
_computing_molecular_graphics
;
PLATON (Spek, 2009)
;
_computing_publication_material
;
SHELXL2014 (Sheldrick, 2015b) and PLATON (Spek, 2009)
;
loop_
    _atom_site_type_symbol
    _atom_site_label
    _atom_site_fract_x
    _atom_site_fract_y
    _atom_site_fract_z
    _atom_site_U_iso_or_equiv
    _atom_site_adp_type
    _atom_site_calc_flag
    _atom_site_occupancy
    _atom_site_disorder_assembly
    _atom_site_disorder_group
    C C1 0.6952(2) 0.38677(11) 0.5021(2) 0.0485(5) Uani d 1 . .
    O O1 0.76942(19) 0.43097(8) 0.55125(17) 0.0798(6) Uani d 1 . .
    C C2 0.5895(2) 0.40140(11) 0.3982(2) 0.0480(5) Uani d 1 . .
    H H2 0.5376 0.3663 0.3604 0.058 Uiso calc 1 . .
    C C3 0.5660(2) 0.46399(10) 0.35662(19) 0.0451(5) Uani d 1 . .
    H H3 0.6175 0.4976 0.4000 0.054 Uiso calc 1 . .
    S S11 0.82626(11) 0.29817(5) 0.67269(8) 0.0664(3) Uani d 0.844(3) A 1
    C C12 0.7111(2) 0.31696(10) 0.5460(2) 0.0484(5) Uani d 0.844(3) A 1
    C C13 0.6491(14) 0.2615(5) 0.5017(13) 0.0930(17) Uani d 0.844(3) A 1
    H H13 0.5837 0.2612 0.4316 0.112 Uiso calc 0.844(3) A 1
    C C14 0.6904(13) 0.2030(2) 0.5695(15) 0.106(3) Uani d 0.844(3) A 1
    H H14 0.6547 0.1605 0.5506 0.128 Uiso calc 0.844(3) A 1
    C C15 0.7865(9) 0.2158(3) 0.6639(9) 0.080(2) Uani d 0.844(3) A 1
    H H15 0.8270 0.1831 0.7185 0.096 Uiso calc 0.844(3) A 1
    S S21 0.614(2) 0.2534(7) 0.484(2) 0.0930(17) Uani d 0.156(3) A 2
    C C22 0.7111(2) 0.31696(10) 0.5460(2) 0.0484(5) Uani d 0.156(3) A 2
    C C23 0.813(2) 0.2935(10) 0.626(2) 0.0664(3) Uani d 0.156(3) A 2
    H H23 0.8837 0.3205 0.6635 0.080 Uiso calc 0.156(3) A 2
    C C24 0.805(6) 0.2239(12) 0.647(6) 0.080(2) Uani d 0.156(3) A 2
    H H24 0.8581 0.2009 0.7111 0.096 Uiso calc 0.156(3) A 2
    C C25 0.713(8) 0.1950(8) 0.564(9) 0.106(3) Uani d 0.156(3) A 2
    H H25 0.7042 0.1488 0.5511 0.128 Uiso calc 0.156(3) A 2
    N N31 0.31385(16) 0.49026(8) 0.08717(15) 0.0417(4) Uani d 1 . .
    N N32 0.36763(17) 0.55440(8) 0.09923(17) 0.0474(4) Uani d 1 . .
    C C33 0.4603(2) 0.55130(10) 0.1990(2) 0.0444(5) Uani d 1 . .
    C C34 0.4706(2) 0.48590(10) 0.25279(19) 0.0412(5) Uani d 1 . .
    C C35 0.3759(2) 0.44920(9) 0.17696(18) 0.0397(5) Uani d 1 . .
    C C311 0.2118(2) 0.47606(10) -0.01477(19) 0.0400(5) Uani d 1 . .
    C C312 0.1122(2) 0.42704(10) -0.0019(2) 0.0480(5) Uani d 1 . .
    H H312 0.1113 0.4020 0.0737 0.058 Uiso calc 1 . .
    C C313 0.0143(2) 0.41552(11) -0.1021(2) 0.0555(6) Uani d 1 . .
    H H313 -0.0532 0.3826 -0.0937 0.067 Uiso calc 1 . .
    C C314 0.0151(2) 0.45223(12) -0.2146(2) 0.0609(7) Uani d 1 . .
    H H314 -0.0508 0.4439 -0.2822 0.073 Uiso calc 1 . .
    C C315 0.1141(3) 0.50138(13) -0.2260(2) 0.0596(6) Uani d 1 . .
    H H315 0.1146 0.5266 -0.3015 0.071 Uiso calc 1 . .
    C C316 0.2127(2) 0.51353(11) -0.1264(2) 0.0499(5) Uani d 1 . .
    H H316 0.2794 0.5468 -0.1345 0.060 Uiso calc 1 . .
    C C331 0.5426(2) 0.61231(11) 0.2386(2) 0.0609(6) Uani d 1 . .
    H H31A 0.6353 0.6082 0.2102 0.091 Uiso calc 1 . .
    H H31B 0.5468 0.6165 0.3309 0.091 Uiso calc 1 . .
    H H31C 0.4987 0.6514 0.2001 0.091 Uiso calc 1 . .
    O O35 0.35064(14) 0.38210(6) 0.17345(13) 0.0458(4) Uani d 1 . .
    C C351 0.2722(2) 0.35338(10) 0.2680(2) 0.0445(5) Uani d 1 . .
    C C352 0.2634(3) 0.28476(12) 0.2623(3) 0.0687(7) Uani d 1 . .
    H H352 0.3095 0.2609 0.2009 0.082 Uiso calc 1 . .
    C C353 0.1856(3) 0.25194(15) 0.3483(4) 0.0947(10) Uani d 1 . .
    H H353 0.1786 0.2053 0.3453 0.114 Uiso calc 1 . .
    C C354 0.1183(3) 0.28709(17) 0.4383(4) 0.0972(11) Uani d 1 . .
    H H354 0.0656 0.2644 0.4965 0.117 Uiso calc 1 . .
    C C355 0.1281(3) 0.35565(16) 0.4432(3) 0.0854(9) Uani d 1 . .
    H H355 0.0820 0.3793 0.5049 0.102 Uiso calc 1 . .
    C C356 0.2065(2) 0.39028(12) 0.3568(2) 0.0603(6) Uani d 1 . .
    H H356 0.2138 0.4369 0.3594 0.072 Uiso calc 1 . .
loop_
    _atom_site_aniso_label
    _atom_site_aniso_U_11
    _atom_site_aniso_U_22
    _atom_site_aniso_U_33
    _atom_site_aniso_U_12
    _atom_site_aniso_U_13
    _atom_site_aniso_U_23
    C1 0.0522(13) 0.0469(13) 0.0450(12) -0.0042(10) -0.0060(10) 0.0003(10)
    O1 0.0919(13) 0.0535(10) 0.0872(13) -0.0176(9) -0.0475(10) 0.0094(9)
    C2 0.0493(12) 0.0441(12) 0.0491(12) -0.0035(10) -0.0085(10) -0.0002(10)
    C3 0.0465(12) 0.0443(12) 0.0437(12) -0.0051(9) -0.0022(10) -0.0015(9)
    S11 0.0811(6) 0.0537(5) 0.0608(6) -0.0027(4) -0.0243(5) 0.0092(4)
    C12 0.0550(13) 0.0451(13) 0.0442(12) 0.0012(10) -0.0038(10) -0.0002(10)
    C13 0.138(7) 0.048(2) 0.086(4) -0.017(2) -0.050(3) -0.004(2)
    C14 0.167(6) 0.0398(17) 0.104(3) -0.009(3) -0.050(5) 0.002(3)
    C15 0.113(4) 0.055(2) 0.070(4) 0.007(2) -0.016(3) 0.0186(17)
    S21 0.138(7) 0.048(2) 0.086(4) -0.017(2) -0.050(3) -0.004(2)
    C22 0.0550(13) 0.0451(13) 0.0442(12) 0.0012(10) -0.0038(10) -0.0002(10)
    C23 0.0811(6) 0.0537(5) 0.0608(6) -0.0027(4) -0.0243(5) 0.0092(4)
    C24 0.113(4) 0.055(2) 0.070(4) 0.007(2) -0.016(3) 0.0186(17)
    C25 0.167(6) 0.0398(17) 0.104(3) -0.009(3) -0.050(5) 0.002(3)
    N31 0.0402(9) 0.0369(9) 0.0473(10) 0.0007(7) -0.0034(8) 0.0033(8)
    N32 0.0489(10) 0.0350(10) 0.0571(11) -0.0031(8) -0.0054(9) 0.0051(8)
    C33 0.0428(11) 0.0390(12) 0.0509(13) -0.0024(9) -0.0002(10) 0.0011(10)
    C34 0.0393(11) 0.0401(11) 0.0437(11) -0.0002(9) -0.0002(9) 0.0016(9)
    C35 0.0393(11) 0.0345(11) 0.0450(11) 0.0012(9) 0.0016(9) 0.0022(9)
    C311 0.0372(11) 0.0397(11) 0.0425(11) 0.0050(9) -0.0028(9) -0.0025(9)
    C312 0.0471(12) 0.0425(12) 0.0534(13) 0.0040(10) -0.0045(10) -0.0020(10)
    C313 0.0485(13) 0.0508(14) 0.0655(15) 0.0010(11) -0.0082(11) -0.0108(12)
    C314 0.0554(14) 0.0677(16) 0.0570(15) 0.0127(13) -0.0149(11) -0.0184(13)
    C315 0.0631(15) 0.0706(16) 0.0441(13) 0.0090(13) -0.0037(12) 0.0026(11)
    C316 0.0473(12) 0.0552(14) 0.0470(13) 0.0025(10) 0.0016(10) 0.0025(10)
    C331 0.0622(15) 0.0451(13) 0.0738(16) -0.0077(11) -0.0082(12) 0.0016(12)
    O35 0.0525(9) 0.0332(8) 0.0515(9) -0.0010(6) 0.0036(7) 0.0004(6)
    C351 0.0411(11) 0.0398(12) 0.0515(13) -0.0025(9) -0.0047(10) 0.0105(10)
    C352 0.0714(16) 0.0420(14) 0.093(2) -0.0053(12) 0.0095(15) 0.0076(13)
    C353 0.094(2) 0.0543(17) 0.138(3) -0.0114(16) 0.023(2) 0.0266(19)
    C354 0.093(2) 0.087(2) 0.115(3) -0.0112(18) 0.027(2) 0.046(2)
    C355 0.086(2) 0.095(2) 0.0777(19) -0.0017(17) 0.0287(16) 0.0142(17)
    C356 0.0628(15) 0.0546(14) 0.0640(15) -0.0025(12) 0.0093(12) 0.0034(12)
_geom_special_details
;
 All esds (except the esd in the dihedral angle between two l.s. planes)
 are estimated using the full covariance matrix.  The cell esds are taken
 into account individually in the estimation of esds in distances, angles
 and torsion angles; correlations between esds in cell parameters are only
 used when they are defined by crystal symmetry.  An approximate (isotropic)
 treatment of cell esds is used for estimating esds involving l.s. planes.
;
loop_
    _geom_bond_atom_site_label_1
    _geom_bond_atom_site_label_2
    _geom_bond_site_symmetry_2
    _geom_bond_distance
    _geom_bond_publ_flag
    C1 O1 . 1.223(2) ?
    C1 C2 . 1.462(3) ?
    C1 C12 . 1.466(3) ?
    C2 C3 . 1.332(3) ?
    C2 H2 . 0.9300 ?
    C3 C34 . 1.437(3) ?
    C3 H3 . 0.9300 ?
    S11 C15 . 1.684(5) ?
    S11 C12 . 1.705(2) ?
    C12 C13 . 1.322(7) ?
    C13 C14 . 1.402(10) ?
    C13 H13 . 0.9300 ?
    C14 C15 . 1.327(5) ?
    C14 H14 . 0.9300 ?
    C15 H15 . 0.9300 ?
    S21 C25 . 1.685(12) ?
    C23 C24 . 1.404(14) ?
    C23 H23 . 0.9300 ?
    C24 C25 . 1.329(9) ?
    C24 H24 . 0.9300 ?
    C25 H25 . 0.9300 ?
    N31 C35 . 1.349(2) ?
    N31 N32 . 1.379(2) ?
    N31 C311 . 1.424(2) ?
    N32 C33 . 1.323(3) ?
    C33 C34 . 1.416(3) ?
    C33 C331 . 1.492(3) ?
    C34 C35 . 1.374(3) ?
    C35 O35 . 1.356(2) ?
    C311 C316 . 1.378(3) ?
    C311 C312 . 1.379(3) ?
    C312 C313 . 1.376(3) ?
    C312 H312 . 0.9300 ?
    C313 C314 . 1.377(3) ?
    C313 H313 . 0.9300 ?
    C314 C315 . 1.375(3) ?
    C314 H314 . 0.9300 ?
    C315 C316 . 1.378(3) ?
    C315 H315 . 0.9300 ?
    C316 H316 . 0.9300 ?
    C331 H31A . 0.9600 ?
    C331 H31B . 0.9600 ?
    C331 H31C . 0.9600 ?
    O35 C351 . 1.398(2) ?
    C351 C356 . 1.365(3) ?
    C351 C352 . 1.368(3) ?
    C352 C353 . 1.366(4) ?
    C352 H352 . 0.9300 ?
    C353 C354 . 1.364(4) ?
    C353 H353 . 0.9300 ?
    C354 C355 . 1.367(4) ?
    C354 H354 . 0.9300 ?
    C355 C356 . 1.391(3) ?
    C355 H355 . 0.9300 ?
    C356 H356 . 0.9300 ?
loop_
    _geom_angle_atom_site_label_1
    _geom_angle_atom_site_label_2
    _geom_angle_atom_site_label_3
    _geom_angle_site_symmetry_1
    _geom_angle_site_symmetry_3
    _geom_angle
    _geom_angle_publ_flag
    O1 C1 C2 . . 121.57(19) ?
    O1 C1 C12 . . 120.34(19) ?
    C2 C1 C12 . . 118.09(18) ?
    C3 C2 C1 . . 121.35(19) ?
    C3 C2 H2 . . 119.3 ?
    C1 C2 H2 . . 119.3 ?
    C2 C3 C34 . . 127.83(19) ?
    C2 C3 H3 . . 116.1 ?
    C34 C3 H3 . . 116.1 ?
    C15 S11 C12 . . 92.15(19) ?
    C13 C12 C1 . . 130.3(5) ?
    C13 C12 S11 . . 110.0(5) ?
    C1 C12 S11 . . 119.77(15) ?
    C12 C13 C14 . . 114.2(6) ?
    C12 C13 H13 . . 122.9 ?
    C14 C13 H13 . . 122.9 ?
    C15 C14 C13 . . 111.9(4) ?
    C15 C14 H14 . . 124.0 ?
    C13 C14 H14 . . 124.0 ?
    C14 C15 S11 . . 111.7(4) ?
    C14 C15 H15 . . 124.1 ?
    S11 C15 H15 . . 124.1 ?
    C24 C23 H23 . . 123.3 ?
    C25 C24 C23 . . 111.4(14) ?
    C25 C24 H24 . . 124.3 ?
    C23 C24 H24 . . 124.3 ?
    C24 C25 S21 . . 110.8(12) ?
    C24 C25 H25 . . 124.6 ?
    S21 C25 H25 . . 124.6 ?
    C35 N31 N32 . . 110.54(15) ?
    C35 N31 C311 . . 130.24(16) ?
    N32 N31 C311 . . 119.16(15) ?
    C33 N32 N31 . . 104.92(15) ?
    N32 C33 C34 . . 112.18(17) ?
    N32 C33 C331 . . 119.74(18) ?
    C34 C33 C331 . . 128.03(19) ?
    C35 C34 C33 . . 103.60(17) ?
    C35 C34 C3 . . 129.46(18) ?
    C33 C34 C3 . . 126.81(18) ?
    N31 C35 O35 . . 120.45(17) ?
    N31 C35 C34 . . 108.73(17) ?
    O35 C35 C34 . . 130.44(17) ?
    C316 C311 C312 . . 120.35(19) ?
    C316 C311 N31 . . 118.45(18) ?
    C312 C311 N31 . . 121.18(18) ?
    C313 C312 C311 . . 119.4(2) ?
    C313 C312 H312 . . 120.3 ?
    C311 C312 H312 . . 120.3 ?
    C312 C313 C314 . . 120.7(2) ?
    C312 C313 H313 . . 119.6 ?
    C314 C313 H313 . . 119.6 ?
    C315 C314 C313 . . 119.5(2) ?
    C315 C314 H314 . . 120.3 ?
    C313 C314 H314 . . 120.3 ?
    C314 C315 C316 . . 120.4(2) ?
    C314 C315 H315 . . 119.8 ?
    C316 C315 H315 . . 119.8 ?
    C315 C316 C311 . . 119.7(2) ?
    C315 C316 H316 . . 120.2 ?
    C311 C316 H316 . . 120.2 ?
    C33 C331 H31A . . 109.5 ?
    C33 C331 H31B . . 109.5 ?
    H31A C331 H31B . . 109.5 ?
    C33 C331 H31C . . 109.5 ?
    H31A C331 H31C . . 109.5 ?
    H31B C331 H31C . . 109.5 ?
    C35 O35 C351 . . 119.13(15) ?
    C356 C351 C352 . . 122.3(2) ?
    C356 C351 O35 . . 123.30(19) ?
    C352 C351 O35 . . 114.3(2) ?
    C353 C352 C351 . . 118.9(3) ?
    C353 C352 H352 . . 120.5 ?
    C351 C352 H352 . . 120.5 ?
    C354 C353 C352 . . 120.4(3) ?
    C354 C353 H353 . . 119.8 ?
    C352 C353 H353 . . 119.8 ?
    C353 C354 C355 . . 120.1(3) ?
    C353 C354 H354 . . 119.9 ?
    C355 C354 H354 . . 119.9 ?
    C354 C355 C356 . . 120.6(3) ?
    C354 C355 H355 . . 119.7 ?
    C356 C355 H355 . . 119.7 ?
    C351 C356 C355 . . 117.6(2) ?
    C351 C356 H356 . . 121.2 ?
    C355 C356 H356 . . 121.2 ?
loop_
    _geom_torsion_atom_site_label_1
    _geom_torsion_atom_site_label_2
    _geom_torsion_atom_site_label_3
    _geom_torsion_atom_site_label_4
    _geom_torsion_site_symmetry_1
    _geom_torsion_site_symmetry_2
    _geom_torsion_site_symmetry_3
    _geom_torsion_site_symmetry_4
    _geom_torsion
    _geom_torsion_publ_flag
    O1 C1 C2 C3 . . . . -2.8(3) ?
    C12 C1 C2 C3 . . . . 177.6(2) ?
    C1 C2 C3 C34 . . . . 177.2(2) ?
    O1 C1 C12 C13 . . . . -175.3(10) ?
    C2 C1 C12 C13 . . . . 4.3(11) ?
    O1 C1 C12 S11 . . . . 4.0(3) ?
    C2 C1 C12 S11 . . . . -176.40(16) ?
    C15 S11 C12 C13 . . . . -0.6(9) ?
    C15 S11 C12 C1 . . . . 180.0(4) ?
    C1 C12 C13 C14 . . . . -179.5(10) ?
    S11 C12 C13 C14 . . . . 1.1(17) ?
    C12 C13 C14 C15 . . . . -1(2) ?
    C13 C14 C15 S11 . . . . 0.7(17) ?
    C12 S11 C15 C14 . . . . -0.1(11) ?
    C23 C24 C25 S21 . . . . -12(9) ?
    C35 N31 N32 C33 . . . . -1.3(2) ?
    C311 N31 N32 C33 . . . . -178.64(17) ?
    N31 N32 C33 C34 . . . . 0.8(2) ?
    N31 N32 C33 C331 . . . . 178.55(18) ?
    N32 C33 C34 C35 . . . . 0.0(2) ?
    C331 C33 C34 C35 . . . . -177.6(2) ?
    N32 C33 C34 C3 . . . . 176.16(19) ?
    C331 C33 C34 C3 . . . . -1.4(4) ?
    C2 C3 C34 C35 . . . . 4.2(4) ?
    C2 C3 C34 C33 . . . . -171.0(2) ?
    N32 N31 C35 O35 . . . . -172.30(16) ?
    C311 N31 C35 O35 . . . . 4.7(3) ?
    N32 N31 C35 C34 . . . . 1.3(2) ?
    C311 N31 C35 C34 . . . . 178.29(18) ?
    C33 C34 C35 N31 . . . . -0.8(2) ?
    C3 C34 C35 N31 . . . . -176.83(19) ?
    C33 C34 C35 O35 . . . . 172.0(2) ?
    C3 C34 C35 O35 . . . . -4.1(4) ?
    C35 N31 C311 C316 . . . . -148.8(2) ?
    N32 N31 C311 C316 . . . . 27.9(3) ?
    C35 N31 C311 C312 . . . . 32.6(3) ?
    N32 N31 C311 C312 . . . . -150.69(18) ?
    C316 C311 C312 C313 . . . . 0.5(3) ?
    N31 C311 C312 C313 . . . . 179.09(18) ?
    C311 C312 C313 C314 . . . . 0.2(3) ?
    C312 C313 C314 C315 . . . . -0.7(3) ?
    C313 C314 C315 C316 . . . . 0.6(3) ?
    C314 C315 C316 C311 . . . . 0.1(3) ?
    C312 C311 C316 C315 . . . . -0.6(3) ?
    N31 C311 C316 C315 . . . . -179.25(18) ?
    N31 C35 O35 C351 . . . . -109.5(2) ?
    C34 C35 O35 C351 . . . . 78.5(3) ?
    C35 O35 C351 C356 . . . . 7.1(3) ?
    C35 O35 C351 C352 . . . . -174.51(18) ?
    C356 C351 C352 C353 . . . . 0.2(4) ?
    O35 C351 C352 C353 . . . . -178.2(2) ?
    C351 C352 C353 C354 . . . . -0.1(5) ?
    C352 C353 C354 C355 . . . . 0.0(5) ?
    C353 C354 C355 C356 . . . . 0.0(5) ?
    C352 C351 C356 C355 . . . . -0.2(4) ?
    O35 C351 C356 C355 . . . . 178.1(2) ?
    C354 C355 C356 C351 . . . . 0.0(4) ?
loop_
    _geom_hbond_atom_site_label_D
    _geom_hbond_atom_site_label_H
    _geom_hbond_atom_site_label_A
    _geom_hbond_site_symmetry_A
    _geom_hbond_distance_DH
    _geom_hbond_distance_HA
    _geom_hbond_distance_DA
    _geom_hbond_angle_DHA
    _geom_hbond_publ_flag
    C14 H14 N32 2_645 0.93 2.62 3.462(9) 151 y
    C25 H25 N32 2_645 0.93 2.51 3.33(5) 148 y
    C314 H314 O1 1_454 0.93 2.38 3.305(3) 175 y
_shelx_space_group_comment
;
The symmetry employed for this shelxl refinement is uniquely defined
by the following loop, which should always be used as a source of
symmetry information in preference to the above space-group names.
They are only intended as comments.
;
_shelx_estimated_absorpt_T_min     0.964
_shelx_estimated_absorpt_T_max     0.973
_shelx_hkl_file
;
   2   0   0 2649.33   46.60
   3   0   0   89.09    3.50
   4   0   0    3.70    1.50
   5   0   0   93.09    4.40
   7   0   0   -0.30    1.50
   8   0   0   -0.50    1.30
   8   0   0    2.90    2.10
   8   0   0    0.20    2.00
   9   0   0   30.00    4.10
   9   0   0   30.30    4.50
   9   0   0   34.80    4.60
   9   0   0   41.90    4.70
  10   0   0   12.90    3.30
  10   0   0    9.20    3.40
  10   0   0    9.10    3.20
  10   0   0    5.90    3.00
  11   0   0   17.80    3.90
  11   0   0   19.90    4.00
  11   0   0   11.70    3.90
  11   0   0   13.00    3.00
   0  -1   0   -1.30    0.10
   0  -1   0   -1.10    0.10
   0  -1   0   -1.20    0.10
   0  -1   0   -1.20    0.10
   0   1   0   -1.20    0.10
   0   1   0   -1.10    0.10
   0   1   0   -1.30    0.10
  -1  -1   0  171.28    3.70
   1  -1   0  129.09    3.00
  -1   1   0  146.59    3.40
   1   1   0  125.39    2.90
  -1   1   0  164.08    3.30
   2  -1   0  517.35    9.30
   2  -1   0  518.55   10.10
   2  -1   0  495.75   10.20
  -2  -1   0  500.35    9.00
   2  -1   0  500.05    9.20
  -2  -1   0  478.55    9.00
  -2   1   0  511.35    9.20
   2   1   0  512.35    9.00
   2   1   0  504.25   10.30
   2   1   0  502.85    9.00
   3  -1   0   82.79    3.30
   3  -1   0   83.49    2.00
   3  -1   0   86.09    2.00
   3  -1   0   86.19    3.20
   3   1   0   87.09    3.30
  -3   1   0   82.99    2.00
  -3   1   0   83.49    2.00
   4  -1   0   84.89    3.70
   4  -1   0   81.49    1.70
   4  -1   0   90.99    3.80
   4  -1   0   81.49    1.70
   4   1   0   81.09    3.80
  -4   1   0   82.69    1.80
  -4   1   0   83.49    1.80
   5  -1   0   13.60    1.90
   5  -1   0   18.00    2.40
   5   1   0   15.00    2.40
   6  -1   0   12.90    2.00
   7  -1   0   48.60    3.90
   7   1   0   47.50    4.10
   8  -1   0   21.70    3.30
   8  -1   0   21.20    3.30
   8   1   0   21.50    3.10
   8   1   0   15.60    2.80
   8   1   0   13.50    2.80
   8   1   0   19.70    3.30
   9  -1   0   32.00    4.30
   9  -1   0   24.30    3.70
   9  -1   0   31.10    4.00
   9   1   0   28.20    4.00
   9   1   0   28.90    4.30
   9   1   0   47.50    5.20
   9   1   0   31.50    4.20
  10  -1   0    2.80    2.50
  10  -1   0   -1.30    1.50
  10  -1   0   -0.20    2.70
  10  -1   0    2.70    2.50
  10   1   0    0.80    2.40
  10   1   0    1.50    2.00
  10   1   0    1.10    2.50
  10   1   0    2.80    2.60
  11  -1   0    6.80    2.90
  11  -1   0    5.60    2.70
  11  -1   0   -3.50    2.40
  11  -1   0    4.00    3.10
  11   1   0   -0.60    2.70
  11   1   0    3.60    2.40
  11   1   0    6.80    3.20
  11   1   0   -0.50    2.40
   0  -2   0  770.32   13.70
   0   2   0  708.53   13.50
   1  -2   0  513.15    9.50
  -1  -2   0  509.45    9.50
   1  -2   0  511.05    9.30
   1  -2   0  451.95    9.40
  -1  -2   0  517.75   10.30
  -1  -2   0  509.45    9.40
   1   2   0  494.95    9.10
  -1   2   0  492.65    9.50
  -1   2   0  509.05    9.30
  -1   2   0  496.35    9.40
   1   2   0  502.45    9.40
   1   2   0  429.66   10.10
   1   2   0  470.35    9.20
   1   2   0  487.15    9.40
  -1   2   0  515.25    9.60
  -2  -2   0 1628.24   31.60
   2  -2   0 1631.24   29.20
   2  -2   0 1636.34   29.50
   2  -2   0 1634.04   29.20
   2  -2   0 1655.53   29.50
  -2  -2   0 1610.54   29.00
   2   2   0 1615.44   29.50
   2   2   0 1654.23   31.70
   2   2   0 1617.54   29.00
   2   2   0 1644.94   29.00
  -2   2   0 1653.03   29.20
  -2   2   0 1645.24   29.50
   3  -2   0  113.19    3.60
   3  -2   0  107.49    3.90
  -3  -2   0  105.49    2.50
   3  -2   0  106.49    2.80
   3  -2   0  102.89    2.70
  -3  -2   0  103.99    2.50
  -3   2   0  104.49    2.80
   3   2   0  104.79    2.50
   3   2   0  106.09    3.70
   3   2   0  104.19    2.50
   3   2   0  106.19    4.10
   4  -2   0   45.60    1.60
  -4  -2   0   45.70    1.20
   4  -2   0   52.79    2.80
   4  -2   0   44.70    1.60
   4  -2   0   43.10    3.00
  -4  -2   0   45.00    1.20
   4   2   0   42.40    3.00
   4   2   0   46.10    1.20
   4   2   0   46.90    3.00
  -4   2   0   46.70    1.70
  -4   2   0   45.50    1.70
   4   2   0   44.90    1.10
   5  -2   0   13.50    0.80
   5  -2   0   12.10    1.80
   5  -2   0   11.80    2.30
   5  -2   0   15.00    0.80
   5   2   0   12.10    2.20
  -5   2   0   15.00    0.90
  -5   2   0   13.40    0.90
   5   2   0    9.50    1.90
   6  -2   0   18.40    2.50
   6   2   0   17.90    2.50
   7  -2   0   25.80    2.80
   7   2   0   39.70    3.70
   7   2   0   26.30    3.40
   8  -2   0    8.90    2.10
   8  -2   0   11.00    2.50
   8   2   0   10.00    2.60
   8   2   0   11.90    2.90
   8   2   0    9.70    2.50
   9  -2   0  141.39    8.30
   9  -2   0  119.99    6.70
   9  -2   0  120.09    6.80
   9   2   0  117.79    7.60
   9   2   0  118.79    7.20
   9   2   0  115.29    7.00
   9   2   0  120.59    7.50
  10  -2   0    6.30    2.60
  10  -2   0   -0.10    2.10
  10  -2   0    2.20    2.80
  10   2   0    6.20    2.80
  10   2   0    5.30    2.70
  10   2   0    4.70    2.40
  10   2   0    3.40    2.70
  11  -2   0    1.70    2.40
  11  -2   0    1.40    2.40
  11  -2   0    2.90    2.40
  11  -2   0    4.60    2.60
  11   2   0    5.10    2.90
  11   2   0   -0.80    2.90
  11   2   0    0.20    2.60
  11   2   0    4.70    2.90
   0  -3   0    0.00    0.40
   0  -3   0   -0.70    0.40
   0  -3   0   -0.40    0.50
   0   3   0   -0.40    0.30
   0   3   0   -0.30    0.50
   0   3   0   -0.20    0.60
   0   3   0    0.30    0.50
   0   3   0    0.20    0.40
  -1  -3   0  352.26    7.50
   1  -3   0  370.66    7.70
   1  -3   0  353.76    7.60
  -1  -3   0  368.56    8.20
   1  -3   0  356.56    7.40
  -1  -3   0  354.06    7.60
   1  -3   0  363.86    7.00
   1   3   0  358.26    7.50
  -1   3   0  363.96    7.60
   1   3   0  359.26    7.50
  -1   3   0  357.16    7.60
   1   3   0  362.46    7.00
  -1   3   0  361.26    7.00
  -1   3   0  364.56    7.40
   1   3   0  364.36    8.20
  -2  -3   0   56.29    2.10
   2  -3   0   56.49    2.20
   2  -3   0   57.59    2.30
  -2  -3   0   59.49    2.70
  -2  -3   0   58.19    2.10
   2  -3   0   58.89    2.30
   2  -3   0   55.79    2.20
   2   3   0   56.79    1.90
  -2   3   0   58.09    2.20
  -2   3   0   57.69    2.20
   2   3   0   59.19    2.00
   2   3   0   59.89    2.30
   2   3   0   61.29    2.60
  -2   3   0   59.59    2.30
   2   3   0   57.69    2.00
   3  -3   0   37.90    1.80
   3  -3   0   45.70    2.50
   3  -3   0   50.49    2.40
  -3  -3   0   38.40    1.70
   3  -3   0   40.80    1.90
   3   3   0   40.80    2.20
   3   3   0   40.30    1.60
  -3   3   0   40.70    1.90
   3   3   0   43.40    1.70
  -3   3   0   38.60    1.90
  -3   3   0   43.60    2.20
   3   3   0   41.70    2.50
   4  -3   0   15.40    1.20
   4  -3   0   13.40    1.10
   4  -3   0   13.10    1.70
   4  -3   0   14.90    1.90
  -4  -3   0   11.00    1.00
  -4  -3   0   13.40    1.10
  -4   3   0   11.40    1.30
   4   3   0   16.10    2.20
   4   3   0   13.90    0.90
   4   3   0    9.40    1.50
   4   3   0   12.50    0.90
  -5  -3   0  186.78    4.00
   5  -3   0  189.08    4.50
   5  -3   0  186.18    6.50
   5  -3   0  189.38    4.60
   5  -3   0  191.68    6.30
  -5  -3   0  186.98    4.00
   5   3   0  196.48    7.20
  -5   3   0  179.18    4.50
  -5   3   0  191.68    4.60
   5   3   0  183.58    3.80
   5   3   0  197.18    6.70
   5   3   0  186.88    3.80
   6  -3   0   40.40    1.50
   6  -3   0   42.80    3.30
   6  -3   0   39.90    1.60
  -6   3   0   41.60    1.70
   6   3   0   45.40    3.40
  -6   3   0   42.80    1.70
   6   3   0   39.40    3.70
   7  -3   0   37.00    3.20
   7  -3   0   33.10    3.10
   7   3   0   33.90    3.50
   7   3   0   34.70    4.00
   8  -3   0    4.40    2.00
   8  -3   0    4.90    2.00
   8   3   0    3.90    2.00
   8   3   0    2.10    2.00
   8   3   0    3.90    2.30
   9  -3   0    6.50    2.70
   9  -3   0    8.50    3.20
   9  -3   0    4.40    2.50
   9   3   0    5.40    2.30
   9   3   0    9.70    3.30
   9   3   0   12.80    2.90
  10  -3   0    2.00    2.10
  10  -3   0    1.10    2.20
  10  -3   0    1.90    2.50
  10   3   0   -1.70    1.60
  10   3   0    0.80    2.00
  10   3   0    1.80    2.40
  10   3   0   -0.20    2.10
  11  -3   0    8.10    3.00
  11  -3   0    2.90    2.50
  11  -3   0   11.20    4.10
  11   3   0   10.20    3.50
  11   3   0    7.50    2.90
  11   3   0    8.10    3.20
  11   3   0    3.00    3.30
   0  -4   0 1002.30   19.50
   0  -4   0 1023.20   19.20
   0  -4   0 1012.60   19.40
   0  -4   0 1035.80   20.70
   0   4   0 1025.00   19.50
   0   4   0 1023.80   20.70
   0   4   0 1026.30   19.50
   0   4   0 1028.40   19.10
   0   4   0 1006.60   18.90
  -1  -4   0   29.80    1.80
  -1  -4   0   34.70    2.00
   1  -4   0   30.70    1.90
   1  -4   0   33.60    1.60
   1  -4   0   33.90    1.30
  -1  -4   0   38.00    2.10
   1  -4   0   31.90    2.10
   1  -4   0   34.90    2.00
  -1   4   0   31.90    1.60
   1   4   0   29.60    1.80
  -1   4   0   34.10    2.00
   1   4   0   34.70    1.90
   1   4   0   33.20    1.30
   1   4   0   32.30    1.90
  -1   4   0   34.30    1.00
  -1   4   0   33.70    2.00
   2  -4   0  228.18    5.90
   2  -4   0  243.68    5.90
   2  -4   0  236.38    5.80
  -2  -4   0  240.68    5.80
   2  -4   0  238.58    5.70
  -2  -4   0  228.18    5.70
  -2  -4   0  238.68    6.50
   2   4   0  233.08    5.70
  -2   4   0  233.18    5.90
  -2   4   0  243.68    5.80
   2   4   0  241.98    5.00
   2   4   0  241.28    6.60
   2   4   0  237.88    5.70
   2   4   0  240.58    5.70
  -2   4   0  242.38    6.00
   3  -4   0  310.27    7.20
   3  -4   0  308.37    7.40
  -3  -4   0  311.47    6.90
   3  -4   0  302.87    7.10
   3  -4   0  312.67    7.70
  -3  -4   0  306.27    8.30
  -3  -4   0  304.97    7.00
  -3   4   0  299.07    7.20
   3   4   0  307.17    8.40
   3   4   0  305.97    6.90
   3   4   0  301.37    6.80
   3   4   0  308.17    7.00
  -3   4   0  302.87    7.20
   3   4   0  307.87    7.60
  -3   4   0  307.87    7.40
   4  -4   0   -0.70    0.60
   4  -4   0   -0.30    0.80
   4  -4   0   -2.20    0.70
  -4  -4   0    0.00    0.20
   4  -4   0   -0.70    0.50
  -4  -4   0    0.80    0.80
   4   4   0   -0.60    0.50
   4   4   0   -1.10    1.00
  -4   4   0   -0.10    0.90
   4   4   0    0.10    0.70
   4   4   0   -0.90    0.50
  -4   4   0    0.00    0.80
  -4   4   0   -0.10    0.80
   4   4   0   -1.40    0.90
   5  -4   0   36.70    3.20
   5  -4   0   37.80    1.90
  -5  -4   0   33.60    1.70
  -5  -4   0   36.00    1.80
   5  -4   0   35.60    1.90
   5  -4   0   36.80    2.80
   5   4   0   37.40    1.60
   5   4   0   38.40    2.60
   5   4   0   34.40    2.70
   5   4   0   35.90    3.30
   5   4   0   35.90    1.60
  -5   4   0   38.50    2.10
   6  -4   0    7.40    1.90
   6  -4   0    9.70    1.10
  -6  -4   0    9.50    0.80
  -6  -4   0    9.70    0.80
   6  -4   0   11.30    1.20
  -6   4   0   10.10    1.30
   6   4   0   10.00    2.20
  -6   4   0   11.20    1.30
   6   4   0   10.50    0.60
   6   4   0    8.00    1.80
   6   4   0    9.70    0.60
   7  -4   0   13.70    1.10
   7  -4   0   12.60    2.40
   7  -4   0   14.30    1.10
   7  -4   0   19.00    2.60
   7   4   0   17.20    3.10
   7   4   0   18.60    2.70
  -7   4   0   14.80    1.30
  -7   4   0   15.50    1.30
   7   4   0   15.50    2.90
   8  -4   0    8.60    2.30
   8  -4   0    7.50    2.30
   8   4   0    9.40    2.70
   8   4   0    2.30    1.80
   8   4   0    6.50    2.50
   9  -4   0    3.10    2.20
   9  -4   0    0.80    2.00
   9  -4   0    0.20    1.70
   9   4   0    6.70    2.40
   9   4   0    3.50    2.60
   9   4   0    4.10    3.00
  10  -4   0   -1.20    1.70
  10  -4   0    4.10    3.20
  10  -4   0   -1.40    2.00
  10   4   0    1.40    2.60
  10   4   0   -1.30    2.10
  10   4   0    1.60    2.30
  11  -4   0    0.40    2.40
  11  -4   0    4.50    2.80
  11   4   0    5.40    3.10
  11   4   0   -4.10    2.40
  11   4   0   -0.90    2.40
  11   4   0    2.00    3.50
   0  -5   0   -0.60    0.90
   0  -5   0   -1.40    0.90
   0  -5   0    0.60    0.70
   0   5   0   -0.90    0.80
   0   5   0    0.10    1.10
   0   5   0   -0.80    0.90
   0   5   0    0.10    0.60
   0   5   0    0.00    0.90
   1  -5   0  311.47    7.50
   1  -5   0  307.97    6.00
   1  -5   0  296.77    7.30
  -1  -5   0  294.57    5.70
  -1  -5   0  301.07    7.30
  -1  -5   0  300.47    7.30
   1  -5   0  290.57    8.10
   1  -5   0  310.77    7.00
  -1  -5   0  303.77    7.90
  -1   5   0  300.27    7.40
   1   5   0  293.87    6.00
   1   5   0  296.27    7.30
  -1   5   0  301.87    7.40
   1   5   0  297.37    7.90
   1   5   0  297.27    7.30
  -1   5   0  301.57    5.90
  -1   5   0  305.77    7.00
  -2  -5   0  434.46    9.80
  -2  -5   0  441.06   10.70
   2  -5   0  437.16    9.90
   2  -5   0  447.96    9.60
   2  -5   0  428.46    9.80
  -2  -5   0  441.46    9.70
   2  -5   0  434.56    9.10
  -2   5   0  442.26    9.60
   2   5   0  444.26    8.30
   2   5   0  447.06    9.70
  -2   5   0  426.46    9.80
   2   5   0  440.76   10.80
  -2   5   0  421.16    9.80
   2   5   0  433.66    9.10
   2   5   0  436.56    9.60
  -3  -5   0   42.20    2.80
   3  -5   0   37.00    2.20
   3  -5   0   38.50    2.30
  -3  -5   0   37.50    2.20
   3  -5   0   37.20    2.20
   3  -5   0   34.40    2.30
  -3  -5   0   38.00    2.10
   3   5   0   41.20    2.30
  -3   5   0   36.70    2.30
  -3   5   0   34.80    2.20
   3   5   0   37.10    2.10
  -3   5   0   35.00    2.20
   3   5   0   34.30    2.00
   3   5   0   38.20    2.80
   3   5   0   37.80    1.70
  -4  -5   0  116.19    3.80
   4  -5   0  125.49    4.70
   4  -5   0  125.69    4.50
   4  -5   0  119.59    4.10
  -4  -5   0  121.79    5.10
  -4  -5   0  120.39    4.00
   4  -5   0  119.29    4.00
  -4   5   0  126.69    4.20
   4   5   0  120.19    5.10
   4   5   0  118.99    3.80
   4   5   0  122.99    4.10
  -4   5   0  121.09    4.20
   4   5   0  118.39    3.70
   4   5   0  126.79    4.60
  -4   5   0  129.89    4.60
   5  -5   0    5.40    1.90
   5  -5   0    7.70    1.30
   5  -5   0    6.30    1.50
  -5  -5   0    2.80    0.80
  -5  -5   0    7.40    1.20
   5  -5   0    6.40    1.20
   5   5   0    8.40    1.80
  -5   5   0    6.80    1.30
   5   5   0    8.20    1.10
   5   5   0    6.00    1.00
   5   5   0    6.30    1.30
  -5   5   0    7.80    1.40
   5   5   0    6.00    1.80
   6  -5   0   -1.30    0.70
  -6  -5   0    0.90    0.70
   6  -5   0    0.80    1.20
   6  -5   0   -0.20    0.80
  -6  -5   0    1.30    0.80
  -6   5   0   -0.60    0.30
   6   5   0   -3.00    1.20
   6   5   0    0.30    0.50
   6   5   0   -0.50    0.50
   6   5   0    0.90    1.20
  -6   5   0   -0.50    1.00
  -7  -5   0    3.90    0.50
  -7  -5   0    3.80    0.50
   7  -5   0    0.50    1.50
   7  -5   0    4.00    0.90
   7  -5   0    5.20    1.00
   7  -5   0    1.70    1.40
   7   5   0    2.40    1.50
   7   5   0    4.50    2.20
  -7   5   0    4.50    1.20
  -7   5   0    3.00    1.10
   7   5   0    4.80    2.20
   8  -5   0   14.20    1.10
   8  -5   0   14.60    2.60
   8  -5   0   14.70    2.80
   8   5   0   16.90    3.80
   8   5   0   11.90    3.10
   8   5   0   13.70    2.50
  -8   5   0   14.20    1.30
  -8   5   0   13.00    1.30
   9  -5   0   13.10    3.40
   9  -5   0    5.80    2.10
   9  -5   0    6.50    2.50
   9   5   0    5.80    2.20
   9   5   0    9.80    3.10
   9   5   0    9.50    3.60
  10  -5   0    6.00    3.30
  10  -5   0   -2.70    1.90
  10  -5   0    3.90    2.10
  10   5   0    1.40    2.80
  10   5   0   -1.10    2.00
  10   5   0    1.20    2.20
  11  -5   0    9.60    3.20
  11  -5   0   18.90    4.60
  11   5   0   12.30    3.70
  11   5   0    7.90    3.00
  11   5   0   19.00    4.70
  11   5   0   14.20    3.50
   0  -6   0  362.86    8.70
   0  -6   0  359.86    8.80
   0  -6   0  364.56    9.50
   0   6   0  357.16    8.40
   0   6   0  361.36    7.90
   0   6   0  373.76    8.90
   0   6   0  337.57    8.60
   0   6   0  353.36    9.40
  -1  -6   0    0.70    1.00
   1  -6   0    1.60    1.00
  -1  -6   0   -0.80    0.80
   1  -6   0    1.10    1.00
   1  -6   0    0.40    0.70
  -1  -6   0   -0.70    1.00
   1  -6   0    0.40    1.00
  -1   6   0    1.20    0.90
  -1   6   0    0.10    1.10
   1   6   0   -1.10    0.80
  -1   6   0    0.40    0.40
   1   6   0    0.70    0.80
   1   6   0    0.60    0.40
  -1   6   0   -0.30    1.00
   1   6   0    0.60    0.90
  -2  -6   0  120.69    4.40
   2  -6   0  126.29    4.50
   2  -6   0  127.19    3.70
  -2  -6   0  123.49    4.80
   2  -6   0  128.39    4.40
  -2  -6   0  126.39    4.30
   2  -6   0  122.79    4.20
   2   6   0  131.59    5.00
  -2   6   0  130.09    4.50
  -2   6   0  128.79    4.20
   2   6   0  119.99    4.20
   2   6   0  123.19    3.60
  -2   6   0  123.49    4.50
   2   6   0  123.39    4.20
   3  -6   0  106.99    4.00
   3  -6   0  109.39    3.90
  -3  -6   0  106.79    3.90
   3  -6   0  109.79    4.10
  -3  -6   0  104.99    4.00
  -3  -6   0  110.99    4.70
   3  -6   0  103.49    2.40
   3  -6   0  107.99    4.00
  -3   6   0  101.19    4.10
  -3   6   0  107.29    4.00
   3   6   0  107.29    3.80
   3   6   0  106.59    3.80
   3   6   0   96.89    2.80
  -3   6   0  106.69    4.10
   3   6   0  112.69    4.90
   3   6   0  106.89    3.80
   4  -6   0   42.30    2.80
  -4  -6   0   41.20    2.50
  -4  -6   0   43.00    2.70
   4  -6   0   42.70    2.60
   4  -6   0   45.40    2.70
  -4  -6   0   42.20    3.20
   4  -6   0   47.40    2.90
  -4   6   0   42.30    2.70
   4   6   0   42.90    2.20
   4   6   0   44.30    2.40
  -4   6   0   39.80    2.60
  -4   6   0   40.80    2.70
   4   6   0   48.70    2.40
   4   6   0   46.40    3.30
   4   6   0   39.50    2.80
  -5  -6   0  279.27    7.20
   5  -6   0  282.27    7.40
   5  -6   0  282.37    8.20
   5  -6   0  288.77    8.70
   5  -6   0  280.57    7.50
   5   6   0  279.77    7.00
   5   6   0  290.67    9.50
  -5   6   0  296.57    8.30
   5   6   0  274.97    7.50
  -5   6   0  283.37    7.60
   5   6   0  289.47    8.50
  -5   6   0  273.37    7.50
   5   6   0  276.37    7.00
   6  -6   0    0.70    1.30
   6  -6   0   -1.10    0.80
  -6  -6   0    1.80    1.00
   6  -6   0    1.00    0.90
  -6  -6   0   -0.30    0.90
   6  -6   0    0.90    0.90
   6   6   0   -1.50    1.30
   6   6   0   -0.70    1.00
  -6   6   0    0.70    1.10
   6   6   0    0.10    0.70
  -6   6   0    2.30    1.20
   6   6   0    1.40    0.80
  -7  -6   0    9.50    1.20
  -7  -6   0    7.60    1.10
   7  -6   0    7.30    1.70
   7  -6   0    6.70    2.00
   7  -6   0    6.70    1.30
   7   6   0    7.00    1.80
  -7   6   0    5.40    1.30
   7   6   0    7.40    0.90
   7   6   0    1.70    1.90
   7   6   0    6.30    2.80
   7   6   0    8.10    0.90
  -7   6   0    8.20    1.50
   8  -6   0   17.90    2.60
   8  -6   0   22.00    3.20
  -8   6   0   16.40    1.70
   8   6   0   15.50    3.10
   8   6   0   19.10    2.80
  -8   6   0   18.70    1.90
   8   6   0   12.80    3.80
   9  -6   0    2.70    1.90
   9  -6   0   -1.50    1.90
   9   6   0    0.60    2.20
   9   6   0    1.30    2.20
  -9   6   0    1.30    0.60
   9   6   0   -1.00    1.70
  10  -6   0    3.40    2.60
  10  -6   0    0.10    2.20
  10   6   0   -1.50    2.90
  10   6   0   -1.10    2.50
  10   6   0    1.20    1.90
  11  -6   0    2.70    2.50
  11  -6   0    3.70    3.60
  11   6   0    0.70    3.40
  11   6   0    3.10    2.80
   0  -7   0    0.40    1.10
   0  -7   0   -0.30    0.80
   0  -7   0    1.60    1.20
   0   7   0    1.00    0.90
   0   7   0    0.40    0.80
   0   7   0    0.90    0.80
   0   7   0   -0.20    1.00
   0   7   0    6.30    1.60
  -1  -7   0  549.05   13.30
   1  -7   0  548.85   12.60
  -1  -7   0  534.75   12.30
   1  -7   0  543.05   11.90
   1  -7   0  552.04   13.60
  -1  -7   0  523.35   12.40
   1  -7   0  538.75   12.40
   1   7   0  550.54   12.40
   1   7   0  536.85   13.30
  -1   7   0  523.95   12.40
   1   7   0  537.85   10.00
   1   7   0  535.45   12.20
  -1   7   0  530.35   10.60
   1   7   0  551.24   12.40
   1   7   0  555.44   12.50
  -1   7   0  555.84   12.50
  -1   7   0  564.94   12.00
   2  -7   0   55.89    2.90
   2  -7   0   51.89    2.90
  -2  -7   0   56.99    3.30
   2  -7   0   58.59    3.60
  -2  -7   0   55.19    3.10
   2  -7   0   58.99    3.10
  -2  -7   0   65.29    3.40
   2  -7   0   61.39    2.40
   2   7   0   53.69    2.20
  -2   7   0   60.39    3.10
  -2   7   0   56.89    2.90
   2   7   0   55.89    3.50
  -2   7   0   57.49    3.10
   2   7   0   54.59    3.00
   2   7   0   57.89    3.10
   3  -7   0   -0.30    0.90
   3  -7   0   -1.30    1.00
   3  -7   0    0.70    1.00
  -3  -7   0   -1.10    1.20
  -3  -7   0    0.20    1.10
  -3  -7   0   -0.20    1.00
   3  -7   0   -0.80    1.20
  -3   7   0    0.80    1.00
   3   7   0   -0.10    0.30
   3   7   0   -1.90    0.70
   3   7   0    0.90    1.20
   3   7   0    1.40    0.90
   3   7   0    1.00    1.00
  -3   7   0    1.60    1.30
  -3   7   0    0.30    1.20
   4  -7   0  139.69    5.00
   4  -7   0  139.19    5.10
   4  -7   0  138.39    3.40
   4  -7   0  145.39    5.20
   4  -7   0  136.79    3.40
  -4  -7   0  139.09    4.90
  -4  -7   0  142.19    5.90
   4  -7   0  142.09    5.10
  -4  -7   0  138.59    4.90
  -4   7   0  131.49    5.00
  -4   7   0  135.59    5.00
   4   7   0  141.49    4.70
  -4   7   0  131.59    5.10
   4   7   0  132.59    5.00
   4   7   0  134.19    3.90
   4   7   0  146.39    6.20
   4   7   0  131.39    4.60
  -5  -7   0    0.20    1.30
   5  -7   0   -1.00    0.80
   5  -7   0    0.50    1.20
  -5  -7   0    0.70    1.20
   5  -7   0    0.40    0.90
  -5  -7   0    0.60    1.10
   5  -7   0   -0.30    0.60
   5  -7   0    1.00    1.60
  -5   7   0   -1.20    1.20
   5   7   0   -0.40    0.70
   5   7   0    2.00    1.50
   5   7   0    1.60    0.90
  -5   7   0    0.10    1.10
   5   7   0    1.00    1.00
   5   7   0   -0.70    0.70
  -5   7   0   -1.30    1.40
  -6  -7   0    4.40    1.40
   6  -7   0    3.70    1.30
   6  -7   0    3.20    1.10
   6  -7   0    2.50    1.50
  -6   7   0    5.00    1.50
   6   7   0    3.30    1.10
   6   7   0    2.40    1.20
  -6   7   0    4.80    1.60
   6   7   0    7.40    2.10
   6   7   0    4.50    2.00
   6   7   0    6.70    1.20
  -7  -7   0   35.30    2.40
  -7  -7   0   33.00    2.20
   7  -7   0   30.90    2.50
   7  -7   0   22.30    3.00
   7  -7   0   33.50    2.50
   7   7   0   33.50    2.00
   7   7   0   27.90    3.80
   7   7   0   35.40    3.10
  -7   7   0   29.80    2.70
   7   7   0   36.80    4.50
   8  -7   0    9.40    2.40
  -8  -7   0    9.20    1.10
   8  -7   0    7.60    1.80
  -8  -7   0    8.90    1.00
   8   7   0    8.50    2.80
   8   7   0   10.70    3.20
  -8   7   0   10.70    1.80
   8   7   0    8.40    2.00
   9  -7   0    4.10    2.30
   9   7   0    1.60    2.40
   9   7   0    4.60    2.20
   9   7   0    4.10    2.60
  -9   7   0    4.20    1.20
  10  -7   0    0.70    2.10
  10  -7   0    5.80    3.00
  10   7   0    4.50    2.90
  10   7   0    3.80    3.50
  11  -7   0    5.30    4.20
  11   7   0   11.40    3.60
  11   7   0    8.90    3.30
   0  -8   0   20.70    2.30
   0  -8   0   18.70    2.10
   0  -8   0   14.80    1.90
   0   8   0   21.90    2.30
   0   8   0   17.40    2.30
   0   8   0   17.20    2.40
   0   8   0   17.60    2.30
   0   8   0   18.00    1.70
   1  -8   0  240.98    7.40
  -1  -8   0  230.98    7.60
  -1  -8   0  242.98    7.40
   1  -8   0  240.78    7.20
   1  -8   0  232.88    8.00
   1  -8   0  230.98    6.70
  -1  -8   0  229.78    7.10
   1   8   0  233.38    6.80
  -1   8   0  234.18    6.70
  -1   8   0  234.68    5.50
   1   8   0  229.28    7.70
   1   8   0  235.78    7.10
   1   8   0  231.38    7.00
  -1   8   0  243.88    7.30
  -1   8   0  232.98    7.30
   1   8   0  232.78    4.80
   1   8   0  245.68    7.20
   2  -8   0    4.00    1.40
   2  -8   0    0.80    1.40
  -2  -8   0    2.10    1.40
  -2  -8   0    1.50    1.20
   2  -8   0    2.00    1.20
  -2  -8   0    1.40    1.50
   2  -8   0    3.00    1.40
  -2   8   0    3.90    1.20
   2   8   0    3.20    1.30
  -2   8   0    2.20    1.50
   2   8   0    1.00    0.90
   2   8   0    1.30    1.00
  -2   8   0    4.10    1.70
   2   8   0    2.30    0.80
   2   8   0    0.40    1.10
  -2   8   0    2.20    0.40
   3  -8   0    4.10    1.20
  -3  -8   0    2.20    1.60
   3  -8   0    2.10    1.30
  -3  -8   0    2.00    1.30
   3  -8   0    3.60    1.30
  -3  -8   0    4.30    1.50
   3  -8   0    2.80    1.10
   3  -8   0    2.70    1.40
  -3   8   0    0.50    1.40
   3   8   0    2.00    1.20
  -3   8   0    1.40    1.10
   3   8   0    2.00    1.00
   3   8   0    3.70    1.40
  -3   8   0    2.40    1.10
   3   8   0    3.10    1.60
   4  -8   0   13.20    2.20
   4  -8   0   15.40    0.60
  -4  -8   0    9.60    2.00
   4  -8   0   12.50    2.00
   4  -8   0   15.70    2.20
   4  -8   0   13.00    0.50
   4  -8   0   16.90    2.20
  -4  -8   0   12.20    2.00
  -4  -8   0   12.60    2.20
   4   8   0   13.20    1.90
  -4   8   0   13.90    2.00
   4   8   0   15.20    1.90
   4   8   0   14.80    1.90
   4   8   0   13.70    2.40
   4   8   0   13.10    1.10
  -4   8   0   15.50    2.20
  -4   8   0   12.10    2.10
   5  -8   0   67.99    2.30
   5  -8   0   69.89    2.40
  -5  -8   0   69.69    4.50
  -5  -8   0   68.49    3.50
   5  -8   0   67.29    3.90
   5  -8   0   66.59    3.70
   5  -8   0   70.49    4.10
  -5  -8   0   71.69    3.70
   5   8   0   71.59    2.90
   5   8   0   73.19    3.50
  -5   8   0   68.09    3.80
   5   8   0   72.09    4.80
  -5   8   0   67.49    3.80
   5   8   0   67.69    3.90
  -5   8   0   68.69    3.90
   5   8   0   64.69    4.70
  -6  -8   0    1.80    1.30
   6  -8   0    5.30    1.70
  -6  -8   0    2.90    1.40
   6  -8   0    5.00    1.50
   6  -8   0    3.80    0.90
   6   8   0    5.00    2.00
  -6   8   0    4.10    1.60
   6   8   0    4.00    1.20
   6   8   0    2.30    1.10
  -6   8   0    4.00    1.70
   6   8   0    1.10    2.30
  -6   8   0    3.60    1.50
   7  -8   0   17.00    2.70
   7  -8   0   15.00    1.80
   7  -8   0   15.90    2.10
  -7  -8   0   16.80    2.00
  -7  -8   0   14.10    1.80
   7   8   0   17.40    3.20
  -7   8   0   13.60    2.30
   7   8   0   17.00    1.80
  -7   8   0   12.40    2.10
   7   8   0   12.30    3.70
   7   8   0   11.40    2.00
   8  -8   0   17.80    3.00
  -8  -8   0   19.70    1.90
   8  -8   0   16.30    2.10
   8   8   0   18.10    4.30
  -8   8   0   20.10    2.40
   8   8   0   17.00    2.60
   8   8   0   14.60    3.20
   9  -8   0   10.90    2.80
   9   8   0    9.30    3.10
  -9   8   0   10.10    1.80
   9   8   0   12.20    4.10
   9   8   0   12.30    2.70
  10  -8   0   -2.00    2.00
  10  -8   0   -0.50    2.30
  10   8   0   -2.70    2.30
  10   8   0    4.20    3.60
   0  -9   0    0.90    1.40
   0  -9   0   -0.30    0.90
   0  -9   0   -0.40    1.00
   0   9   0   -1.70    0.90
   0   9   0    1.20    1.20
   0   9   0    1.10    1.20
   0   9   0    0.00    0.90
   0   9   0    1.60    1.10
   1  -9   0  950.20   20.80
  -1  -9   0  972.60   22.00
  -1  -9   0  925.51   20.60
   1  -9   0  937.21   19.90
   1  -9   0  964.40   20.60
  -1  -9   0  966.20   20.60
   1  -9   0  965.70   22.40
  -1   9   0  928.21   20.60
  -1   9   0  975.80   20.00
   1   9   0  972.60   20.20
   1   9   0  963.50   20.60
   1   9   0  974.40   22.20
   1   9   0  975.00   20.50
  -1   9   0  969.30   20.70
   1   9   0  948.61   20.60
  -1   9   0  953.20   18.40
  -2  -9   0   28.60    2.90
  -2  -9   0   22.70    2.50
   2  -9   0   17.90    2.30
  -2  -9   0   22.50    2.30
   2  -9   0   24.10    2.90
   2  -9   0   23.00    2.20
   2  -9   0   19.00    2.50
  -2   9   0   22.00    1.10
  -2   9   0   24.40    2.40
   2   9   0   29.60    3.20
  -2   9   0   23.50    2.40
   2   9   0   27.60    2.70
   2   9   0   22.40    1.50
   2   9   0   25.30    2.50
  -2   9   0   21.80    2.40
   2   9   0   26.50    2.50
   3  -9   0  297.37    9.00
  -3  -9   0  305.27    8.70
   3  -9   0  299.07    9.00
  -3  -9   0  294.27    9.40
   3  -9   0  301.67    7.50
   3  -9   0  287.77    8.30
  -3  -9   0  299.77    8.90
   3   9   0  305.77    8.60
  -3   9   0  312.17    9.00
   3   9   0  289.47    9.30
  -3   9   0  302.77    8.30
   3   9   0  285.07    8.40
  -3   9   0  296.47    8.90
   3   9   0  279.67    9.40
   3   9   0  295.67    7.40
  -4  -9   0   41.80    3.50
   4  -9   0   44.90    3.30
   4  -9   0   44.60    3.00
   4  -9   0   43.40    3.30
  -4  -9   0   48.00    3.40
  -4  -9   0   38.70    3.50
   4   9   0   44.00    3.80
   4   9   0   47.60    4.10
   4   9   0   42.70    1.40
  -4   9   0   50.19    3.60
  -4   9   0   40.00    3.30
  -4   9   0   43.30    3.10
   4   9   0   42.80    3.00
   4   9   0   47.40    3.00
   5  -9   0   15.20    2.30
   5  -9   0   10.30    2.20
   5  -9   0   11.60    0.70
  -5  -9   0   13.10    2.30
   5  -9   0   11.80    0.60
   5  -9   0    8.90    2.00
  -5  -9   0   12.40    2.10
  -5   9   0   11.80    2.30
  -5   9   0   11.30    2.10
  -5   9   0    9.90    1.90
   5   9   0   11.60    1.80
   5   9   0   11.50    2.10
   5   9   0   11.30    2.40
   5   9   0   11.30    3.00
   5   9   0   11.70    1.30
   6  -9   0    4.00    0.70
   6  -9   0    2.40    0.80
   6  -9   0    3.10    1.40
  -6  -9   0    4.70    1.70
   6  -9   0    3.70    1.70
  -6  -9   0   -0.20    1.40
   6   9   0    0.70    1.90
  -6   9   0    2.90    1.80
  -6   9   0    2.10    1.50
   6   9   0    4.80    1.30
   6   9   0    3.30    1.00
   6   9   0    3.10    1.60
  -7  -9   0   38.30    3.10
   7  -9   0   37.70    2.20
   7  -9   0   34.60    3.00
   7  -9   0   41.40    3.80
   7   9   0   35.00    4.60
   7   9   0   36.80    3.00
   7   9   0   36.20    4.50
  -7   9   0   34.10    3.10
  -7   9   0   39.40    3.40
  -8  -9   0    6.00    1.60
   8  -9   0    3.80    2.20
   8   9   0    3.40    2.80
   8   9   0    5.90    2.80
  -8   9   0    5.50    1.90
   8   9   0    4.20    1.70
   9  -9   0    3.90    2.70
   9  -9   0    3.70    2.20
   9   9   0    3.30    2.90
  -9   9   0    1.50    1.50
   9   9   0    2.10    2.10
  10  -9   0   16.20    3.60
  10  -9   0   11.40    3.70
  10   9   0   11.30    3.40
  10   9   0    7.60    3.40
   0 -10   0  284.57    9.10
   0 -10   0  281.07    9.40
   0 -10   0  297.27    9.00
   0  10   0  290.57    7.60
   0  10   0  292.67    8.50
   0  10   0  295.67    9.00
   0  10   0  287.57    9.80
   0  10   0  286.37    8.90
  -1 -10   0   78.09    4.20
   1 -10   0   83.09    4.80
  -1 -10   0   84.29    4.80
   1 -10   0   79.09    4.40
  -1 -10   0   76.29    4.60
   1 -10   0   74.49    3.90
   1 -10   0   75.79    4.70
   1  10   0   78.29    4.20
   1  10   0   88.59    4.20
   1  10   0   75.29    4.10
   1  10   0   81.89    4.30
  -1  10   0   83.89    4.20
  -1  10   0   68.59    4.40
  -1  10   0   77.29    4.20
   1  10   0   94.19    5.40
  -1  10   0   77.89    3.00
   2 -10   0  226.18    8.00
   2 -10   0  238.78    8.10
  -2 -10   0  237.68    7.80
   2 -10   0  243.38    9.20
  -2 -10   0  229.18    8.40
   2 -10   0  232.88    7.30
  -2 -10   0  244.48    8.10
  -2  10   0  236.88    7.30
   2  10   0  226.98    7.60
  -2  10   0  223.98    5.10
  -2  10   0  223.98    7.90
   2  10   0  239.38    8.50
   2  10   0  229.28    7.60
  -2  10   0  242.98    8.00
   2  10   0  239.98    7.80
   2  10   0  228.68    5.50
  -3 -10   0  100.99    4.70
   3 -10   0   95.19    5.10
  -3 -10   0  108.79    5.00
  -3 -10   0  102.09    5.40
   3 -10   0  103.79    4.80
   3  10   0  113.69    5.40
   3  10   0  108.39    3.80
  -3  10   0  102.19    4.60
   3  10   0  114.59    5.00
  -3  10   0  109.29    5.20
   3  10   0  103.29    5.70
  -3  10   0   96.49    5.10
   4 -10   0    1.20    1.50
   4 -10   0    1.00    1.50
  -4 -10   0    3.30    1.50
   4 -10   0    3.20    1.60
  -4 -10   0    4.50    1.80
  -4  10   0    0.60    1.20
   4  10   0    2.30    1.90
  -4  10   0    0.50    1.70
   4  10   0    3.50    1.30
   4  10   0    1.70    1.30
  -4  10   0    4.50    1.80
   4  10   0    1.90    1.60
   5 -10   0   10.70    2.20
  -5 -10   0    8.70    1.90
   5 -10   0   12.60    2.30
   5 -10   0   10.90    2.30
  -5 -10   0   10.70    2.30
   5  10   0   12.50    2.50
  -5  10   0   14.90    2.40
   5  10   0   11.10    2.00
   5  10   0   10.30    2.50
   5  10   0   11.90    1.00
   5  10   0   13.70    2.20
  -5  10   0   11.50    2.50
  -5  10   0   10.80    2.20
  -6 -10   0   29.20    3.10
  -6 -10   0   32.60    3.30
   6 -10   0   29.20    2.90
   6 -10   0   29.90    3.30
   6 -10   0   29.70    0.90
  -6  10   0   23.30    3.00
   6  10   0   30.50    4.60
   6  10   0   31.20    4.00
  -6  10   0   30.10    3.50
   6  10   0   30.50    2.00
   6  10   0   32.50    2.80
   7 -10   0    4.40    1.80
  -7 -10   0    1.30    1.80
   7 -10   0    3.40    1.90
  -7  10   0   -0.40    1.60
   7  10   0    0.10    1.20
   7  10   0    3.60    3.20
   7  10   0    1.30    1.60
  -8 -10   0   52.69    3.50
   8 -10   0   56.19    4.60
   8  10   0   61.89    6.10
   8  10   0   53.69    5.80
  -8  10   0   50.19    4.10
   9 -10   0   -0.10    2.50
  -9 -10   0    2.60    1.30
   9 -10   0    2.60    2.40
  -9  10   0    2.80    1.80
   9  10   0   -2.80    2.20
   9  10   0   -2.70    2.10
  10 -10   0   10.50    3.70
  10  10   0    6.70    2.70
  10  10   0   13.00    4.70
   0 -11   0    1.00    1.30
   0 -11   0    0.80    1.40
   0 -11   0    2.40    1.60
   0  11   0    3.10    1.70
   0  11   0    1.90    1.40
   0  11   0    1.70    1.10
   0  11   0    3.60    1.70
   0  11   0    0.80    1.10
  -1 -11   0    0.90    1.20
  -1 -11   0   -0.30    1.50
   1 -11   0    3.00    1.70
  -1 -11   0    3.00    2.00
   1 -11   0    0.30    1.60
  -1  11   0    3.50    2.00
   1  11   0    0.90    1.40
   1  11   0    1.40    1.80
  -1  11   0    1.60    1.20
   1  11   0    2.40    1.60
  -1  11   0    2.20    1.00
   1  11   0   -0.20    1.10
  -1  11   0    1.00    1.70
   2 -11   0  357.56   10.80
  -2 -11   0  360.76   11.40
  -2 -11   0  366.76   10.50
  -2 -11   0  361.36   10.70
   2 -11   0  359.06   10.00
  -2  11   0  367.26   10.70
  -2  11   0  364.76    7.60
   2  11   0  357.36    7.70
   2  11   0  365.06   10.50
  -2  11   0  361.56    9.90
   2  11   0  365.26   11.60
  -2  11   0  370.56   10.80
   2  11   0  343.77   10.40
   3 -11   0    3.60    1.60
   3 -11   0    5.10    1.80
  -3 -11   0    1.00    1.90
  -3 -11   0    7.20    2.10
   3  11   0    4.40    1.10
   3  11   0    3.80    2.10
  -3  11   0    3.50    1.60
   3  11   0    2.60    1.70
   3  11   0    6.10    1.80
  -3  11   0    4.20    1.60
  -3  11   0    2.40    1.60
   4 -11   0   10.20    2.40
  -4 -11   0   12.30    2.40
   4 -11   0    8.70    2.10
  -4 -11   0    7.30    2.30
   4  11   0   10.30    2.80
   4  11   0   12.80    1.80
  -4  11   0    7.30    2.10
  -4  11   0   11.80    2.10
   4  11   0   17.00    2.50
   4  11   0   10.60    2.70
  -4  11   0   15.70    2.80
  -5 -11   0   23.30    3.00
   5 -11   0   30.50    3.30
  -5 -11   0   26.20    3.20
   5 -11   0   31.90    3.30
   5 -11   0   25.40    2.80
  -5  11   0   23.30    3.10
  -5  11   0   28.60    3.50
   5  11   0   23.50    3.60
   5  11   0   20.20    3.40
   5  11   0   25.90    2.80
   6 -11   0    7.60    2.30
  -6 -11   0    7.90    2.20
  -6 -11   0    8.50    2.50
   6 -11   0    6.20    1.90
   6  11   0    5.60    2.70
   6  11   0    5.10    1.60
  -6  11   0    6.50    2.60
  -6  11   0   11.50    2.50
   6  11   0    7.90    1.00
   6  11   0    5.50    2.20
  -7 -11   0   -0.10    1.80
   7 -11   0    0.40    1.70
   7  11   0    1.70    2.30
   7  11   0    2.50    2.50
  -7  11   0    1.90    2.00
   8 -11   0   84.19    5.60
  -8 -11   0   90.89    4.80
   8  11   0   87.79    7.10
  -8  11   0   91.09    5.30
   8  11   0   95.19    8.10
  -9 -11   0   16.80    2.30
   9 -11   0   20.80    4.40
   9 -11   0   14.70    3.20
   9  11   0   17.50    4.10
  -9  11   0   19.60    3.00
   9  11   0   14.10    4.90
  10 -11   0    3.50    3.90
  10  11   0    0.20    2.70
  10  11   0    3.60    2.80
   0 -12   0  309.47   10.30
   0  12   0  310.97    8.40
   0  12   0  319.97   10.50
   0  12   0  305.67    9.90
   0  12   0  302.27   10.80
  -1 -12   0   55.79    3.90
  -1 -12   0   66.79    4.40
   1 -12   0   54.19    4.10
  -1  12   0   53.89    4.00
  -1  12   0   56.89    2.90
   1  12   0   52.19    3.70
   1  12   0   55.19    4.00
  -1  12   0   57.89    4.10
   1  12   0   51.99    4.40
  -1  12   0   57.09    3.70
  -2 -12   0   13.50    2.60
   2 -12   0   15.70    2.50
   2 -12   0   14.10    2.80
  -2 -12   0   15.80    3.00
  -2  12   0   11.50    2.70
  -2  12   0   15.60    1.40
   2  12   0   15.40    2.50
  -2  12   0   13.90    2.80
  -2  12   0   16.30    2.40
   2  12   0   14.90    2.50
   2  12   0   13.30    2.90
  -3 -12   0    6.20    2.20
   3 -12   0    4.70    1.80
  -3 -12   0    4.60    2.10
   3 -12   0    6.90    2.40
   3  12   0    2.60    2.10
   3  12   0    6.00    2.00
  -3  12   0    3.20    2.20
   3  12   0    6.60    1.20
  -3  12   0   -0.80    1.70
   3  12   0    5.20    1.90
  -3  12   0    7.20    1.80
  -4 -12   0    2.40    1.90
  -4 -12   0    6.50    2.30
   4 -12   0    3.90    2.00
   4 -12   0    3.00    1.80
  -4  12   0    3.50    1.60
   4  12   0    7.20    2.70
   4  12   0    7.00    2.60
   4  12   0    4.10    1.40
  -4  12   0    0.60    1.90
   4  12   0    4.10    1.60
  -5 -12   0   17.40    2.90
  -5 -12   0   28.00    3.60
   5 -12   0   18.10    2.80
   5 -12   0   19.10    3.10
   5  12   0   19.40    2.90
   5  12   0   25.80    2.80
   5  12   0   21.50    3.70
   5  12   0   20.20    4.00
  -5  12   0   22.00    3.50
  -5  12   0   27.80    3.50
  -6 -12   0    7.80    2.60
  -6 -12   0   10.10    2.50
   6 -12   0    8.80    2.30
   6 -12   0    9.80    2.50
  -6  12   0   12.70    2.90
   6  12   0    7.10    2.00
  -6  12   0   10.80    2.50
   6  12   0    5.90    2.90
   6  12   0   11.80    3.10
   7 -12   0    0.40    1.90
  -7 -12   0    1.50    1.90
  -7  12   0    1.80    2.30
   7  12   0    3.10    2.70
   7  12   0    0.60    3.10
   8 -12   0    1.00    2.10
  -8 -12   0    1.20    1.90
   8  12   0    0.50    2.50
  -8  12   0    2.60    2.20
   8  12   0   -1.70    2.50
   9 -12   0    4.70    2.60
   9 -12   0    3.90    3.90
  -9 -12   0    4.10    1.90
   9  12   0    4.20    3.20
   9  12   0    1.30    3.00
  -9  12   0    7.50    2.50
  10 -12   0   22.30    5.40
  10  12   0   10.70    4.00
 -10  12   0   15.60    2.70
  10  12   0    8.20    3.70
   0 -13   0    5.80    2.10
   0  13   0    2.40    2.50
   0  13   0    3.50    2.20
   0  13   0    1.60    1.50
  -1 -13   0   39.10    4.30
   1 -13   0   38.00    4.30
  -1 -13   0   34.40    2.10
  -1  13   0   40.40    4.20
  -1  13   0   37.40    2.60
   1  13   0   37.10    3.90
   1  13   0   37.50    4.10
   1  13   0   35.90    3.30
  -2 -13   0   24.60    3.40
   2 -13   0   28.60    3.40
  -2 -13   0   22.50    3.20
   2 -13   0   22.50    3.20
   2  13   0   20.80    3.30
  -2  13   0   29.00    1.80
  -2  13   0   31.90    3.40
   2  13   0   25.60    3.40
   2  13   0   21.00    2.80
   3 -13   0   22.20    3.30
  -3 -13   0   24.60    3.60
  -3 -13   0   27.90    3.60
   3 -13   0   24.30    3.10
   3  13   0   22.60    3.40
  -3  13   0   18.70    3.00
  -3  13   0   25.00    3.30
   3  13   0   18.80    3.00
   3  13   0   26.00    3.40
  -4 -13   0   79.99    5.40
  -4 -13   0   79.79    5.00
   4 -13   0   80.19    5.40
   4 -13   0   75.29    4.80
  -4  13   0   82.39    5.20
  -4  13   0   80.19    5.50
   4  13   0   80.09    5.00
   4  13   0   79.39    6.20
   4  13   0   76.09    6.00
   4  13   0   77.99    3.70
  -5 -13   0    1.60    2.00
   5 -13   0    0.50    1.50
  -5 -13   0    2.90    2.30
   5 -13   0    1.90    2.10
  -5  13   0   -1.60    1.60
   5  13   0    0.20    2.40
  -5  13   0   -1.60    1.60
   5  13   0    1.20    1.50
   5  13   0   -1.70    1.60
   5  13   0   -0.70    3.00
   6 -13   0    7.30    2.40
  -6 -13   0    8.20    2.50
   6 -13   0    4.60    2.20
   6  13   0    7.60    3.70
  -6  13   0   10.50    2.90
   6  13   0   10.50    3.20
   6  13   0    8.10    2.20
  -7 -13   0   93.39    5.80
   7 -13   0   95.69    6.00
   7  13   0   89.99    7.10
   7  13   0   91.09    7.40
  -7  13   0  105.79    6.20
   8 -13   0   18.50    3.40
  -8 -13   0   20.10    3.20
   8  13   0   16.30    4.10
   8  13   0   17.70    4.10
  -8  13   0   19.50    3.60
  -9 -13   0   -2.00    1.60
   9 -13   0   -1.70    3.70
   9  13   0    4.40    3.00
   9  13   0   -2.70    3.80
  -9  13   0    2.00    2.20
   0 -14   0   15.90    3.10
   0  14   0   10.30    2.50
   0  14   0   18.80    2.50
   0  14   0   15.00    3.00
   1 -14   0  189.08    8.20
  -1 -14   0  192.28    5.40
  -1 -14   0  199.78    8.40
   1  14   0  197.18    9.00
  -1  14   0  189.28    8.10
   1  14   0  197.68    8.30
  -1  14   0  201.58    6.10
   1  14   0  202.98    7.30
  -2 -14   0   64.09    5.30
   2 -14   0   66.89    5.40
   2 -14   0   74.99    5.00
   2  14   0   70.79    5.50
   2  14   0   67.29    4.40
   2  14   0   64.59    4.60
  -2  14   0   73.39    5.50
  -2  14   0   61.89    2.70
   3 -14   0   43.80    4.70
  -3 -14   0   44.60    4.70
  -3 -14   0   41.40    4.20
   3 -14   0   43.20    3.70
   3  14   0   37.20    4.70
   3  14   0   42.30    4.10
   3  14   0   36.00    3.60
  -3  14   0   49.30    5.00
  -4 -14   0    4.40    2.70
   4 -14   0    4.70    2.30
  -4 -14   0    1.70    2.20
   4 -14   0    2.10    2.20
  -4  14   0    3.20    2.70
   4  14   0    7.00    2.40
   4  14   0    3.80    2.70
   4  14   0    3.30    2.80
  -5 -14   0   44.20    4.10
   5 -14   0   41.10    4.60
  -5 -14   0   41.50    4.60
   5 -14   0   34.60    3.90
  -5  14   0   36.70    4.10
   5  14   0   36.30    3.10
  -5  14   0   36.10    4.60
   5  14   0   40.50    4.00
   5  14   0   50.09    5.70
   5  14   0   44.30    4.90
  -6 -14   0    4.70    2.50
   6 -14   0   -2.40    2.20
   6 -14   0    5.70    2.30
   6  14   0    3.60    2.90
  -6  14   0   -1.70    2.30
   6  14   0    0.60    3.10
   7 -14   0    1.30    2.60
  -7 -14   0    0.70    2.30
   7  14   0   -0.70    2.70
  -7  14   0    4.50    2.60
   7  14   0    2.80    2.80
  -8 -14   0   21.80    3.40
   8 -14   0   18.60    3.50
   8 -14   0   22.10    4.50
   8  14   0   22.30    5.40
   8  14   0   27.10    4.90
  -8  14   0   21.40    3.80
  -9 -14   0    0.90    2.00
   9 -14   0    0.50    3.00
  -9  14   0    0.10    2.30
   9  14   0    1.40    2.90
   9  14   0   -1.80    2.80
   0 -15   0   -1.60    2.30
   0  15   0    0.60    1.60
   0  15   0   -0.80    1.70
   0  15   0    1.30    2.40
   1 -15   0   21.10    4.00
  -1 -15   0   20.30    2.00
  -1 -15   0   25.10    4.10
   1  15   0   21.00    2.90
  -1  15   0   21.90    3.50
   1  15   0   24.40    3.50
   1  15   0   23.70    3.80
  -1  15   0   26.40    2.50
  -2 -15   0   23.00    4.10
   2 -15   0   22.50    3.60
   2 -15   0   19.10    2.90
   2  15   0   21.70    4.10
  -2  15   0   21.80    1.90
   2  15   0   17.70    3.40
   2  15   0   22.40    3.40
  -2  15   0   23.70    3.70
  -3 -15   0    2.10    2.70
   3 -15   0   -3.50    1.40
   3 -15   0    3.20    2.20
   3  15   0    1.20    2.00
  -3  15   0    0.60    1.90
   3  15   0   -0.70    2.00
   3  15   0    3.10    1.90
   4 -15   0   81.89    5.40
  -4 -15   0   64.39    5.80
  -4 -15   0   89.79    5.80
   4 -15   0   74.49    5.40
  -4  15   0   75.49    5.50
   4  15   0   72.39    6.00
   4  15   0   77.29    5.70
   4  15   0   76.69    5.40
   5 -15   0   27.70    3.70
  -5 -15   0   28.30    4.20
   5 -15   0   28.60    4.30
   5  15   0   22.80    4.00
   5  15   0   23.80    3.40
   5  15   0   22.60    4.30
  -5  15   0   25.10    4.30
   6 -15   0  120.99    7.00
   6 -15   0  116.39    6.60
  -6 -15   0  130.59    7.10
  -6  15   0  134.59    7.60
   6  15   0  117.49    7.80
   6  15   0  109.19    8.10
   7 -15   0   -0.10    2.30
  -7 -15   0   -2.80    2.20
   7  15   0   -3.70    2.60
   7  15   0    3.40    3.70
  -7  15   0    4.30    2.80
  -8 -15   0    5.00    2.80
   8 -15   0    0.80    2.60
   8 -15   0    7.60    4.20
  -8  15   0    3.30    2.70
   8  15   0    3.80    3.60
   8  15   0    2.00    2.90
   9 -15   0   -2.10    3.60
  -9 -15   0   -2.80    1.80
   9  15   0    1.50    3.10
  -9  15   0    0.60    2.40
   9  15   0   -1.20    2.90
   0 -16   0   78.19    4.00
   0 -16   0   68.59    5.50
   0  16   0   77.49    4.50
   0  16   0   83.49    6.20
   0  16   0   91.49    7.30
   1 -16   0    9.70    3.00
  -1 -16   0    9.60    3.40
  -1 -16   0    9.80    1.50
  -1  16   0   15.00    3.60
   1  16   0   11.80    2.60
   1  16   0    9.20    2.90
  -1  16   0   13.40    2.10
   1  16   0   12.50    3.30
  -2 -16   0   18.80    3.60
   2 -16   0   20.80    4.10
   2  16   0   17.90    3.30
  -2  16   0   12.40    3.00
  -2  16   0   12.40    1.60
   2  16   0   11.70    3.70
   2  16   0   13.90    3.00
  -3 -16   0   17.60    3.40
   3 -16   0   15.20    3.70
   3 -16   0   11.00    2.50
   3  16   0   19.50    4.20
   3  16   0   13.50    3.10
   3  16   0   14.90    3.10
  -3  16   0   18.50    4.10
   4 -16   0   26.00    4.40
   4 -16   0   18.50    3.30
  -4 -16   0   20.20    4.00
   4  16   0   23.70    3.80
  -4  16   0   23.00    4.30
   4  16   0   19.80    4.30
   4  16   0   22.10    3.70
  -5 -16   0    8.20    3.00
   5 -16   0   12.70    3.00
   5 -16   0    7.50    2.80
   5  16   0    4.60    2.60
   5  16   0    9.50    3.00
  -5  16   0    8.80    2.90
   5  16   0   10.40    2.90
  -6 -16   0   17.00    3.60
   6 -16   0   21.50    3.70
   6 -16   0   27.20    4.30
   6  16   0   18.10    4.00
   6  16   0   16.60    3.70
  -6  16   0   24.40    4.30
   7 -16   0   11.70    3.30
  -7 -16   0   10.00    3.10
   7 -16   0    9.30    3.50
   7  16   0   14.20    4.30
   7  16   0    7.10    3.10
  -7  16   0   12.70    3.50
  -8 -16   0   -0.80    2.40
   8 -16   0    3.30    3.80
  -8  16   0    4.40    2.90
   8  16   0    2.70    3.40
   8  16   0    2.20    4.20
   0 -17   0   -0.50    2.80
   0 -17   0    2.00    1.40
   0  17   0    6.00    2.60
   0  17   0    1.30    2.30
   0  17   0    0.80    1.60
   1 -17   0    3.40    2.40
  -1 -17   0    5.00    1.40
  -1 -17   0    6.00    2.70
  -1 -17   0    3.80    1.30
   1 -17   0    9.60    2.10
   1  17   0    5.50    2.40
   1  17   0    6.50    2.30
  -1  17   0    4.90    1.80
   1  17   0    3.20    2.50
  -1  17   0    1.90    2.10
  -2 -17   0    6.60    3.50
   2 -17   0    8.30    3.50
  -2  17   0    5.60    1.40
   2  17   0    4.20    3.30
  -2  17   0    5.20    3.30
   2  17   0   11.60    3.30
   2  17   0    5.50    2.70
   3 -17   0   26.70    4.00
  -3 -17   0   27.60    4.70
   3 -17   0   25.80    4.00
   3  17   0   31.50    4.10
  -3  17   0   28.50    4.30
   3  17   0   30.90    4.40
   3  17   0   24.90    4.70
   4 -17   0   -4.20    2.10
   4 -17   0    1.60    2.20
  -4 -17   0   -1.60    2.70
   4  17   0    4.20    2.50
   4  17   0    0.90    2.30
  -4  17   0   -0.60    2.10
   4  17   0   -1.70    1.40
   5 -17   0    2.40    2.50
  -5 -17   0    1.60    2.80
   5 -17   0   -4.20    2.00
   5  17   0    3.90    3.40
  -5  17   0   -2.30    2.80
   5  17   0   -6.10    2.50
   5  17   0    1.30    2.20
  -6 -17   0   17.80    3.90
   6 -17   0   11.90    3.20
   6  17   0   19.10    4.50
   6  17   0   22.50    4.90
  -6  17   0   18.20    4.00
   7 -17   0    0.00    2.60
  -7 -17   0    5.30    3.20
   7 -17   0    7.60    4.00
   7  17   0    0.40    3.20
   7  17   0    3.20    3.20
  -7  17   0    2.40    2.90
  -8 -17   0   -0.60    2.70
   8 -17   0    8.90    4.30
   8  17   0    1.10    4.10
  -8  17   0    1.80    3.10
   8  17   0   -4.60    2.90
   0 -18   0    7.80    3.80
   0 -18   0    8.80    1.90
   0  18   0   12.30    2.50
   0  18   0   10.50    3.70
   0  18   0   10.20    3.30
  -1 -18   0   71.49    6.60
   1 -18   0   53.39    4.30
  -1 -18   0   55.19    3.00
   1 -18   0   53.59    6.10
   1  18   0   57.59    6.70
   1  18   0   61.59    5.40
   1  18   0   55.99    4.60
  -1  18   0   56.99    6.10
  -1  18   0   54.99    3.80
   2 -18   0    3.60    2.60
  -2 -18   0    4.50    2.80
   2 -18   0    2.60    2.10
   2  18   0    6.80    3.50
   2  18   0    5.70    2.80
   2  18   0    6.90    3.20
  -2  18   0    3.60    2.60
  -3 -18   0   27.20    4.40
   3 -18   0   27.30    4.80
  -3  18   0   26.70    4.90
   3  18   0   28.40    4.60
   3  18   0   31.30    4.80
   3  18   0   39.10    4.40
   4 -18   0    7.60    3.40
  -4 -18   0    3.70    3.20
   4 -18   0    2.00    2.70
   4  18   0    2.30    3.40
  -4  18   0    5.00    3.30
   4  18   0    3.90    2.50
   4  18   0    7.40    3.10
   5 -18   0    2.70    2.70
   5 -18   0    4.80    2.80
   5 -18   0    8.00    2.90
  -5 -18   0    5.50    3.10
   5  18   0    1.40    3.50
   5  18   0    3.00    3.60
  -5  18   0   10.30    3.70
  -6 -18   0    1.40    3.00
   6 -18   0    2.20    3.40
   6 -18   0   -5.80    2.40
  -6  18   0    0.60    3.10
   6  18   0   -1.10    3.20
   6  18   0   -0.60    3.50
  -7 -18   0    2.90    3.30
   7 -18   0    4.50    3.10
   7  18   0    3.20    3.80
  -7  18   0    4.00    3.20
   7  18   0    1.30    4.10
   0 -19   0   -3.20    2.00
   0 -19   0   -0.50    1.50
   0  19   0   -1.30    1.90
   0  19   0    0.10    1.80
   1 -19   0   23.00    3.10
   1 -19   0   19.30    4.00
  -1 -19   0   26.10    4.90
   1  19   0   17.50    4.50
   1  19   0   22.70    3.70
   1  19   0   21.90    4.40
  -1  19   0   21.70    4.60
  -1  19   0   22.20    2.90
   2 -19   0   14.40    3.00
   2 -19   0   19.40    4.50
  -2 -19   0   11.00    3.90
   2  19   0   15.80    4.20
  -2  19   0   14.30    4.20
   2  19   0   15.10    3.40
   2  19   0   13.50    3.40
   3 -19   0   27.70    4.00
   3 -19   0   30.20    4.70
  -3 -19   0   25.50    4.90
   3  19   0   31.70    4.30
  -3  19   0   30.30    5.10
   3  19   0   32.90    5.60
   3  19   0   38.30    5.20
   4 -19   0    3.90    2.60
   4 -19   0    3.10    2.90
   4 -19   0    5.80    3.00
  -4 -19   0    5.50    3.60
   4  19   0   12.90    4.30
   4  19   0    5.40    2.40
   4  19   0    8.60    2.90
  -4  19   0    8.30    3.10
   5 -19   0    2.30    3.10
   5 -19   0   11.30    3.70
  -5 -19   0    9.10    3.60
   5 -19   0    4.60    3.00
  -5  19   0   -2.00    3.10
   5  19   0   -0.10    3.60
   5  19   0    7.20    3.90
   6 -19   0    3.50    2.80
  -6 -19   0    9.00    3.60
   6 -19   0    8.50    3.20
   6  19   0    5.30    4.00
  -6  19   0   11.20    3.80
   6  19   0    1.00    3.70
  -7 -19   0   15.20    4.20
   7 -19   0   10.20    4.40
   7  19   0    5.20    4.40
  -7  19   0    5.80    3.40
   7  19   0    7.40    4.50
   0 -20   0   72.59    7.30
   0  20   0   75.19    6.40
   0  20   0   73.49    4.90
   1 -20   0    9.70    3.90
   1 -20   0    7.40    2.30
  -1 -20   0    2.10    2.80
  -1  20   0    8.50    3.30
   1  20   0    4.30    3.70
   1  20   0    6.30    2.50
   1  20   0   12.10    3.50
  -2 -20   0   -5.60    2.80
   2 -20   0   -1.50    2.10
   2 -20   0   -2.00    2.20
  -2  20   0    0.00    3.30
   2  20   0    1.10    2.40
   2  20   0   -0.10    3.50
   2  20   0   -3.30    2.60
  -3 -20   0    4.70    3.00
   3 -20   0   -1.80    2.90
   3 -20   0    3.30    2.40
   3  20   0   -4.10    3.20
  -3  20   0    2.10    2.70
   3  20   0    4.60    3.00
   3  20   0   -1.80    1.90
  -4 -20   0   14.90    4.30
   4 -20   0   14.30    4.20
   4 -20   0   12.10    3.60
  -4  20   0   20.70    4.90
   4  20   0   13.20    3.80
   4  20   0   10.60    3.30
   4  20   0   10.70    3.80
  -5 -20   0    8.80    3.80
   5 -20   0    5.80    3.10
   5 -20   0    5.30    3.60
   5 -20   0   11.20    3.90
   5  20   0    4.10    3.10
  -5  20   0    8.40    4.00
   5  20   0   14.80    4.40
  -6 -20   0    5.40    3.60
   6 -20   0    0.30    3.30
   6  20   0   -4.20    3.40
  -6  20   0   -0.60    3.20
   6  20   0    4.20    3.70
   0 -21   0    2.50    3.50
   0  21   0    1.30    3.20
  -1 -21   0   17.90    4.80
   1 -21   0    3.50    3.80
   1  21   0    6.60    3.60
   1  21   0    6.60    4.00
   1  21   0    0.30    2.10
  -1  21   0   10.10    3.90
   2 -21   0    5.40    2.70
   2 -21   0    2.80    3.60
  -2 -21   0    1.70    2.80
  -2  21   0    8.00    3.30
   2  21   0    3.30    4.10
   2  21   0    3.70    2.60
   2  21   0   10.60    3.80
   3 -21   0   -0.80    2.60
  -3 -21   0    5.90    3.70
   3 -21   0    4.50    3.50
   3  21   0   -2.50    1.80
  -3  21   0    1.00    3.60
   3  21   0    0.80    2.80
   3  21   0    1.10    3.60
   4 -21   0    2.70    2.80
  -4 -21   0    2.90    3.40
   4 -21   0    3.20    3.10
  -4  21   0    2.40    3.70
   4  21   0   -5.30    3.40
   4  21   0    2.90    2.60
   4  21   0    0.40    2.50
  -5 -21   0    9.20    4.10
   5 -21   0    8.40    3.60
  -5  21   0    7.60    4.10
   5  21   0    7.80    4.40
   5  21   0    3.30    3.90
   0 -22   0   40.30    6.00
   0  22   0   45.60    6.10
  -1 -22   0    6.10    3.30
   1 -22   0    4.60    3.00
   1  22   0    2.00    3.30
   1  22   0    2.60    2.90
  -1  22   0    4.90    3.00
   2 -22   0   43.20    6.40
  -2 -22   0   29.20    5.60
   2  22   0   27.00    5.90
  -2  22   0   35.50    6.00
   2  22   0   39.20    5.20
   2  22   0   37.70    5.50
   3 -22   0   15.70    3.60
  -3 -22   0   23.30    5.20
   3 -22   0   30.50    5.30
   3  22   0   20.80    4.80
   3  22   0   17.70    5.30
   3  22   0   16.30    4.20
  -3  22   0   16.00    4.40
   4 -22   0    2.70    3.40
  -4 -22   0   -0.70    3.40
   4 -22   0   -3.30    2.40
   4  22   0   -4.00    1.80
  -4  22   0   -6.60    3.10
   4  22   0   -7.90    3.40
   0 -23   0    0.70    3.80
   0  23   0   -4.00    2.20
  -1 -23   0    1.90    2.70
   1 -23   0   -4.10    3.20
  -1  23   0    1.80    2.70
   1  23   0    2.50    3.00
  -2 -23   0   10.70    4.50
   2 -23   0   -0.80    2.50
   2  23   0    0.10    3.30
  -2  23   0   -0.50    2.30
   2  23   0   -2.20    3.60
  -3 -23   0    2.90    2.90
   3 -23   0   11.80    4.70
   3  23   0   -3.60    3.80
  -3  23   0    3.00    3.80
   3  23   0    0.80    3.10
   3  23   0    6.60    3.60
   0 -24   0   -3.10    3.60
   0  24   0    1.60    3.80
  -1 -24   0   -1.70    3.80
   1 -24   0    5.10    4.10
   1  24   0   -3.40    3.20
  -1  24   0    4.20    4.10
  11   0  -1   -2.70    2.50
  11   0  -1   -3.10    2.50
  11   0  -1   -2.00    1.80
  11   0  -1    2.40    2.30
  10   0  -1    1.60    2.10
  10   0  -1    1.40    2.70
  10   0  -1    5.20    2.70
  10   0  -1    4.20    2.80
   9   0  -1    3.70    2.60
   9   0  -1   -1.20    1.50
   9   0  -1   -0.90    1.80
   8   0  -1    1.50    1.70
   8   0  -1   -2.40    1.90
   7   0  -1    2.70    1.90
   6   0  -1   -0.10    1.10
   5   0  -1   -0.30    1.30
  -5   0   1   -1.70    1.30
   5   0  -1   -1.20    1.00
  -4   0   1    0.60    0.40
   4   0  -1    0.20    0.30
  -4   0   1   -1.00    0.80
  -4   0   1   -0.30    0.40
   4   0  -1   -0.80    0.70
   4   0  -1   -0.60    0.30
   4   0  -1   -1.00    1.20
  -3   0   1    0.30    0.90
   3   0  -1   -1.70    0.60
   3   0  -1   -0.50    0.40
  -3   0   1   -0.30    0.40
   3   0  -1    1.30    0.90
   3   0  -1    1.10    0.40
  -3   0   1    0.50    0.50
  -2   0   1   -0.20    0.20
  -2   0   1    0.10    0.60
  -2   0   1   -0.20    0.40
  -2   0   1    0.80    0.60
   2   0  -1    0.40    0.60
   2   0  -1    0.20    0.40
   2   0  -1    0.10    0.40
   0   0  -1    0.00    0.20
   0   0   1   -0.30    0.20
   0   0   1   -0.40    0.20
   0   0  -1   -0.20    0.20
   0   0  -1   -0.40    0.20
   0   0  -1    0.00    0.20
   0   0   1   -0.10    0.30
   0   0  -1    0.10    0.30
   0   0   1    0.10    0.20
   0   0  -1   -0.10    0.30
   0   0   1    0.10    0.20
   1   0   1   -2.20    0.60
  -1   0  -1   -1.20    0.50
   1   0   1   -0.80    0.50
   1   0   1   -0.90    0.50
  -1   0  -1   -0.40    0.50
  -1   0  -1   -1.00    0.50
  -2   0  -1   -1.30    0.50
   2   0   1   -0.30    0.40
   2   0   1   -1.80    0.50
   2   0   1   -0.80    0.40
  -2   0  -1   -1.60    0.20
  -2   0  -1   -1.60    0.60
   2   0   1   -0.60    0.70
  -3   0  -1   -0.60    0.40
   3   0   1    0.70    0.40
   3   0   1    0.50    0.90
  -3   0  -1    0.20    0.50
   3   0   1    1.10    0.90
   3   0   1   -0.60    0.40
   4   0   1    1.40    1.30
  -4   0  -1    0.10    0.40
   4   0   1    0.30    0.30
   4   0   1    0.30    0.30
  -4   0  -1    0.60    0.40
   4   0   1   -1.90    1.00
   5   0   1   -0.70    1.30
   5   0   1    1.10    1.40
   6   0   1   -0.30    1.40
   6   0   1   -0.30    1.40
   7   0   1    2.60    1.80
   7   0   1    1.70    1.90
   8   0   1    2.80    2.30
   8   0   1   -0.20    1.90
   9   0   1   -0.50    2.20
   9   0   1   -0.60    1.60
  10   0   1    3.70    2.80
  10   0   1    3.00    2.10
  10   0   1   -0.30    2.60
  10   0   1    2.50    2.70
  11   0   1    3.50    2.20
  11   0   1   -2.80    2.20
  11   0   1    1.70    2.00
  11   0   1   -2.60    2.30
  11  -1  -1   -1.80    2.00
  11  -1  -1    5.70    3.30
  11  -1  -1    3.20    2.40
  11  -1  -1    4.80    2.80
  11   1  -1    7.40    3.50
  11   1  -1    2.60    2.90
  11   1  -1    2.30    2.90
  11   1  -1   -0.30    2.20
  10  -1  -1   30.20    4.30
  10  -1  -1   32.60    4.70
  10  -1  -1   32.30    4.20
  10  -1  -1   29.30    5.00
  10   1  -1   25.60    4.30
  10   1  -1   29.10    4.50
  10   1  -1   31.70    4.20
  10   1  -1   34.80    4.80
   9  -1  -1   54.29    4.70
   9  -1  -1   60.49    5.50
   9   1  -1   54.59    5.30
   9   1  -1   49.50    5.40
   9   1  -1   62.39    4.70
   8  -1  -1   -1.40    1.40
   8  -1  -1    0.80    1.60
   8   1  -1    2.70    2.10
   8   1  -1    1.10    2.10
   7  -1  -1   15.10    2.80
   7  -1  -1   19.90    2.70
   7   1  -1   16.60    3.20
   7   1  -1   15.80    2.80
   6  -1  -1   77.19    4.10
   6  -1  -1   76.19    4.70
   6   1  -1   83.19    5.10
   6   1  -1   80.59    4.50
   5  -1  -1   49.90    1.50
   5  -1  -1   51.39    1.50
  -5  -1   1   45.00    3.20
   5  -1  -1   41.80    3.60
   5  -1  -1   56.99    3.70
  -5   1   1   48.80    3.30
   5   1  -1   47.90    3.20
   5   1  -1   48.50    3.30
  -5   1   1   49.60    1.60
  -5   1   1   50.49    1.50
  -4  -1   1   -0.50    0.40
   4  -1  -1   -0.50    0.30
   4  -1  -1   -0.40    0.90
  -4  -1   1   -1.10    0.70
  -4  -1   1   -0.70    0.40
   4  -1  -1    0.20    1.20
  -4   1   1    0.30    0.50
   4   1  -1   -1.50    0.90
   4   1  -1   -0.40    0.30
  -4   1   1   -0.20    0.50
  -4   1   1   -1.40    1.10
   4   1  -1   -1.20    0.90
   4   1  -1    0.20    0.30
  -3  -1   1   42.00    1.50
   3  -1  -1   45.40    1.70
   3  -1  -1   41.90    2.40
   3  -1  -1   43.50    1.60
  -3  -1   1   40.60    2.60
   3  -1  -1   38.60    2.70
   3   1  -1   43.60    1.50
   3   1  -1   41.90    2.70
   3   1  -1   39.80    2.50
   3   1  -1   37.20    2.40
   3   1  -1   42.80    1.50
  -3   1   1   41.50    1.60
  -3   1   1   45.90    2.50
   2  -1  -1  267.47    6.70
   2  -1  -1  274.17    5.60
  -2  -1   1  262.17    6.30
   2  -1  -1  262.37    5.60
  -2  -1   1  266.57    5.50
  -2  -1   1  264.67    6.30
  -2   1   1  237.78    5.60
  -2   1   1  267.87    5.60
  -2   1   1  268.67    6.30
   2   1  -1  261.77    5.50
   2   1  -1  277.07    7.00
   2   1  -1  265.97    5.50
   2   1  -1  275.47    6.50
  -1  -1   1  869.61   16.00
  -1  -1   1  877.71   17.40
   1  -1  -1  833.72   16.10
   1  -1  -1  865.71   16.30
   1  -1  -1  869.61   16.90
   1  -1  -1  867.61   16.10
  -1  -1   1  865.31   16.00
  -1  -1   1  896.31   16.70
  -1   1   1  875.61   16.10
   1   1  -1  880.21   17.50
   1   1  -1  841.12   16.60
  -1   1   1  875.21   16.10
  -1   1   1  874.31   16.90
   1   1  -1  889.01   16.00
   1   1  -1  847.22   16.00
   1   1  -1  878.91   16.00
   0  -1  -1  218.58    4.90
   0  -1   1  224.48    4.90
   0  -1   1  198.28    5.00
   0  -1  -1  251.97    5.00
   0   1  -1  236.88    4.90
   0   1   1  240.18    5.00
   0   1  -1  237.28    4.90
   1  -1   1  291.27    6.30
   1  -1   1  286.17    6.00
  -1  -1  -1  287.97    6.00
   1  -1   1  291.47    6.30
   1  -1   1  283.77    6.00
   1  -1   1  286.67    6.00
  -1  -1  -1  284.27    6.30
  -1  -1  -1  283.97    5.90
  -1   1  -1  292.07    6.30
  -1   1  -1  285.67    6.00
  -1   1  -1  292.37    6.00
   1   1   1  282.67    5.70
   1   1   1  289.17    6.40
  -1   1  -1  291.87    6.00
   1   1   1  283.67    5.90
   1   1   1  296.77    6.00
   2  -1   1  601.84   11.40
  -2  -1  -1  623.34   12.50
   2  -1   1  598.34   11.90
   2  -1   1  593.34   11.40
   2  -1   1  597.64   12.30
  -2  -1  -1  599.24   11.40
   2   1   1  595.84   11.30
   2   1   1  605.24   12.50
  -2   1  -1  603.74   12.30
   2   1   1  586.24   11.30
  -2   1  -1  596.84   11.90
  -2   1  -1  589.04   11.40
   3  -1   1  689.13   13.00
   3  -1   1  694.63   13.00
   3  -1   1  691.03   14.70
   3  -1   1  696.53   14.30
  -3   1  -1  692.73   13.10
   3   1   1  711.13   14.90
   3   1   1  696.63   12.90
   3   1   1  699.93   12.90
   4  -1   1  109.29    2.70
   4  -1   1  104.49    4.10
  -4  -1  -1  109.09    2.60
   4  -1   1  110.49    4.60
  -4  -1  -1  107.39    2.60
  -4   1  -1  112.09    2.80
   4   1   1   98.69    4.30
   4   1   1  110.49    2.60
  -4   1  -1  107.19    2.80
   4   1   1  107.09    2.50
   5  -1   1   76.69    1.90
   5  -1   1   75.69    1.90
   5  -1   1   75.49    3.90
   5  -1   1   76.49    4.20
  -5   1  -1   76.99    2.00
   5   1   1   73.19    4.30
  -5   1  -1   77.09    2.00
   6  -1   1   50.59    3.60
   6  -1   1   49.99    3.40
   6   1   1   56.09    3.90
   7  -1   1  100.99    5.40
   7  -1   1  102.59    5.40
   7   1   1  104.69    5.60
   7   1   1  104.89    5.70
   8  -1   1   62.59    4.80
   8  -1   1   56.19    4.50
   8   1   1   59.29    5.10
   8   1   1   62.89    5.20
   8   1   1   49.60    4.80
   9  -1   1   -1.10    2.00
   9  -1   1    1.20    1.70
   9   1   1    1.30    2.20
   9   1   1   -1.60    1.60
   9   1   1    1.20    1.80
  10  -1   1   58.29    5.80
  10  -1   1   78.89    6.00
  10   1   1   71.29    6.20
  10   1   1   59.59    5.90
  10   1   1   76.09    6.50
  10   1   1   70.89    6.40
  11  -1   1    0.40    2.50
  11  -1   1   -2.20    2.40
  11  -1   1    1.00    2.80
  11  -1   1   -2.90    2.40
  11   1   1    1.10    2.60
  11   1   1    1.40    2.50
  11   1   1    2.00    2.90
  11   1   1    1.70    2.70
  11  -2  -1    1.40    2.50
  11  -2  -1    2.60    2.40
  11  -2  -1    3.30    3.10
  11  -2  -1   -2.00    2.80
  11   2  -1    5.60    3.30
  11   2  -1   -3.80    2.60
  11   2  -1    4.60    2.70
  11   2  -1    7.90    3.40
  10  -2  -1    7.10    2.50
  10  -2  -1    5.50    3.30
  10  -2  -1    2.70    2.20
  10   2  -1    2.30    2.60
  10   2  -1    2.90    2.50
  10   2  -1    1.00    2.10
  10   2  -1    2.60    2.70
   9  -2  -1    1.40    1.80
   9  -2  -1    3.80    2.80
   9   2  -1    2.90    2.40
   9   2  -1    2.30    2.00
   8  -2  -1    1.20    1.90
   8  -2  -1   -2.20    1.40
   8   2  -1   -1.60    1.20
   8   2  -1    2.20    2.00
   7  -2  -1   26.40    2.80
   7  -2  -1   20.00    3.20
   7   2  -1   19.20    2.90
   7   2  -1   22.20    3.50
   6  -2  -1   38.00    1.30
   6  -2  -1   40.40    1.30
   6  -2  -1   36.80    4.00
   6  -2  -1   39.40    3.00
   6   2  -1   42.00    3.50
  -6   2   1   39.40    1.50
  -6   2   1   37.90    1.50
   6   2  -1   41.10    3.70
  -5  -2   1   30.60    1.20
   5  -2  -1   36.90    2.90
  -5  -2   1   31.20    1.20
   5  -2  -1   34.60    2.40
  -5  -2   1   31.60    2.80
   5  -2  -1   31.60    1.40
   5  -2  -1   32.70    1.50
   5  -2  -1   25.70    2.80
  -5   2   1   34.60    2.80
   5   2  -1   31.70    2.90
   5   2  -1   34.80    2.80
  -5   2   1   27.80    1.50
   5   2  -1   30.10    3.00
   5   2  -1   30.50    1.00
   5   2  -1   32.60    1.10
  -5   2   1   32.70    1.60
   4  -2  -1  135.09    3.70
   4  -2  -1  137.79    5.40
  -4  -2   1  133.89    3.40
  -4  -2   1  140.19    3.40
   4  -2  -1  143.19    5.10
   4  -2  -1  143.69    4.40
  -4  -2   1  136.19    5.10
   4  -2  -1  142.29    3.60
   4   2  -1  137.09    3.30
  -4   2   1  138.69    3.60
   4   2  -1  145.19    5.80
   4   2  -1  143.59    5.10
  -4   2   1  144.39    5.20
   4   2  -1  141.59    3.30
   4   2  -1  151.48    5.20
   3  -2  -1  156.88    4.00
  -3  -2   1  153.88    3.80
   3  -2  -1  154.08    3.90
  -3  -2   1  147.99    4.70
   3  -2  -1  160.28    4.90
   3  -2  -1  156.98    5.40
   3  -2  -1  162.78    4.20
   3   2  -1  151.78    4.90
   3   2  -1  150.78    5.40
  -3   2   1  154.78    4.90
  -3   2   1  152.68    4.00
   3   2  -1  155.68    3.80
   3   2  -1  158.08    4.80
   3   2  -1  158.58    3.70
   2  -2  -1  218.08    4.60
   2  -2  -1  216.98    6.00
  -2  -2   1  215.48    5.30
  -2  -2   1  218.58    6.10
  -2  -2   1  211.78    5.40
   2  -2  -1  213.58    5.00
  -2  -2   1  213.28    4.90
   2  -2  -1  217.28    5.10
  -2  -2   1  214.78    4.90
   2   2  -1  222.88    6.20
   2   2  -1  208.78    4.90
  -2   2   1  215.78    5.50
  -2   2   1  215.58    5.00
   2   2  -1  213.28    5.40
   2   2  -1  216.88    4.90
  -2   2   1  220.38    5.10
   1  -2  -1 1049.30   19.10
   1  -2  -1 1060.99   18.40
  -1  -2   1 1060.99   19.50
  -1  -2   1 1032.30   19.10
  -1  -2   1 1035.00   20.60
  -1  -2   1 1041.90   19.10
   1  -2  -1 1056.99   19.20
   1  -2  -1 1060.39   20.00
   1  -2  -1 1033.90   19.30
  -1   2   1 1033.10   18.00
   1   2  -1 1040.00   19.10
  -1   2   1 1052.69   19.20
   1   2  -1  905.01   19.40
   1   2  -1 1017.30   20.70
   1   2  -1 1029.10   19.10
  -1   2   1 1064.79   19.30
  -1   2   1 1042.50   19.10
   1   2  -1 1030.70   19.10
  -1   2   1 1036.90   19.90
   0  -2  -1  136.59    3.40
   0  -2   1  132.09    3.40
   0  -2   1  137.09    3.70
   0  -2   1  131.29    3.50
   0  -2  -1  132.19    3.30
   0  -2   1  133.09    3.40
   0  -2   1  118.59    3.30
   0  -2  -1  132.09    3.40
   0  -2  -1  136.79    3.50
   0   2   1  135.49    3.30
   0   2   1  131.49    3.30
   0   2  -1  132.09    3.70
   0   2  -1  130.69    3.40
   0   2   1  134.49    3.40
   0   2  -1  130.19    3.40
   0   2   1  126.49    3.40
   0   2  -1  131.69    3.40
  -1  -2  -1   79.19    2.50
   1  -2   1   77.29    2.60
   1  -2   1   79.59    2.10
   1  -2   1   80.59    2.80
  -1  -2  -1   75.29    2.40
   1  -2   1   75.89    2.40
   1  -2   1   79.49    2.50
  -1  -2  -1   79.79    2.60
  -1  -2  -1   78.79    2.10
   1   2   1   78.19    2.40
   1   2   1   79.59    2.40
  -1   2  -1   74.89    2.40
  -1   2  -1   79.49    2.10
   1   2   1   77.39    2.30
  -1   2  -1   81.89    2.50
  -1   2  -1   76.59    2.50
   1   2   1   79.49    2.10
   1   2   1   75.19    2.70
  -1   2  -1   80.89    2.70
   2  -2   1 1760.62   31.60
   2  -2   1 1762.42   31.80
  -2  -2  -1 1713.03   31.40
  -2  -2  -1 1756.02   32.90
  -2  -2  -1 1744.93   31.50
   2  -2   1 1768.12   32.20
   2  -2   1 1768.82   31.60
   2   2   1 1804.32   33.30
   2   2   1 1747.33   31.50
  -2   2  -1 1752.32   32.20
  -2   2  -1 1741.53   31.60
   2   2   1 1748.23   31.40
  -2   2  -1 1758.82   31.80
  -2   2  -1 1735.53   31.50
   2   2   1 1754.22   32.90
   3  -2   1   91.39    2.70
   3  -2   1   93.69    3.70
  -3  -2  -1   84.59    2.60
   3  -2   1   89.69    3.10
   3  -2   1   85.99    2.70
   3   2   1   87.39    3.30
  -3   2  -1   87.69    2.80
   3   2   1   85.59    2.50
   3   2   1   89.69    2.60
  -3   2  -1   92.69    3.60
   3   2   1   91.49    3.90
   4  -2   1   63.29    2.20
   4  -2   1   64.99    3.00
   4  -2   1   63.59    2.20
  -4  -2  -1   62.49    2.00
   4  -2   1   59.89    3.20
  -4  -2  -1   61.69    2.00
   4   2   1   63.59    2.00
   4   2   1   58.69    3.70
   4   2   1   62.09    1.90
  -4   2  -1   61.89    2.30
   4   2   1   60.49    3.20
  -5  -2  -1    0.40    0.40
   5  -2   1   -0.30    1.10
   5  -2   1    0.80    0.50
   5  -2   1    1.90    0.50
  -5  -2  -1    1.40    0.40
   5  -2   1    0.80    1.10
   5   2   1    1.30    0.30
   5   2   1   -0.40    1.60
  -5   2  -1    2.40    0.70
  -5   2  -1    1.20    0.70
   5   2   1    0.60    1.10
   5   2   1    1.20    0.30
   6  -2   1   64.89    1.70
   6  -2   1   66.99    3.90
   6  -2   1   69.89    4.20
   6  -2   1   65.49    1.80
   6   2   1   59.39    4.10
  -6   2  -1   63.19    1.80
   6   2   1   64.69    4.30
  -6   2  -1   62.89    1.80
   7  -2   1    0.60    1.50
   7  -2   1    0.80    1.80
   7   2   1    0.80    2.00
   7   2   1   -1.90    1.30
   8  -2   1   22.30    3.50
   8  -2   1   19.40    3.10
   8   2   1   19.00    3.20
   8   2   1   29.30    4.00
   8   2   1   24.80    3.80
   9  -2   1    8.30    2.60
   9  -2   1   10.70    3.00
   9   2   1   12.70    3.50
   9   2   1   10.90    2.90
   9   2   1    8.50    3.00
  10  -2   1    6.80    2.60
  10  -2   1    1.30    2.60
  10   2   1    5.80    2.60
  10   2   1   10.70    3.00
  10   2   1    8.50    3.00
  10   2   1    3.90    2.20
  11  -2   1    0.90    2.20
  11  -2   1    0.90    2.30
  11  -2   1    2.20    2.70
  11   2   1    0.00    2.30
  11   2   1   -1.20    2.30
  11   2   1    2.20    2.70
  11   2   1   -3.50    2.30
  11  -3  -1   -0.30    2.10
  11  -3  -1    1.50    2.30
  11  -3  -1    2.70    3.40
  11   3  -1    4.20    2.60
  11   3  -1   -3.90    2.60
  11   3  -1   -2.00    2.00
  11   3  -1    4.40    2.80
  10  -3  -1    1.80    2.10
  10  -3  -1    6.60    2.50
  10  -3  -1    6.20    2.80
  10   3  -1    6.80    3.20
  10   3  -1    4.10    2.80
  10   3  -1   -0.90    1.90
   9  -3  -1    2.60    2.00
   9  -3  -1    9.60    2.80
   9   3  -1    7.00    2.70
   9   3  -1    4.90    2.30
   8  -3  -1   38.70    3.60
   8  -3  -1   47.80    5.50
   8   3  -1   39.30    4.30
   8   3  -1   46.70    5.20
   7  -3  -1   14.70    2.40
   7  -3  -1   12.40    3.00
   7  -3  -1   18.90    0.80
  -7   3   1   16.80    1.00
   7   3  -1   19.20    2.70
  -7   3   1   17.20    1.00
   7   3  -1   16.90    3.00
   6  -3  -1    5.80    0.90
   6  -3  -1    8.40    2.10
  -6  -3   1    4.20    0.50
   6  -3  -1    3.40    0.70
  -6  -3   1    5.50    0.50
   6  -3  -1    2.60    1.40
  -6   3   1    5.30    0.90
   6   3  -1    4.90    1.70
  -6   3   1    5.10    1.00
   6   3  -1    5.70    1.80
  -5  -3   1    4.30    0.80
  -5  -3   1    3.40    0.70
   5  -3  -1    3.20    0.80
   5  -3  -1    4.20    0.80
   5  -3  -1   -0.30    1.70
   5  -3  -1    5.20    2.00
   5  -3  -1    4.40    1.20
   5   3  -1    4.50    0.70
  -5   3   1    4.50    1.00
   5   3  -1    4.30    1.40
   5   3  -1    2.80    1.40
   5   3  -1    2.00    1.70
  -5   3   1    1.90    0.80
  -5   3   1    4.30    1.40
   5   3  -1    4.00    0.60
   4  -3  -1   22.70    2.50
  -4  -3   1   24.20    2.20
   4  -3  -1   27.90    2.00
   4  -3  -1   27.60    1.60
   4  -3  -1   27.70    1.70
   4  -3  -1   29.40    2.40
  -4  -3   1   24.90    1.60
  -4   3   1   27.80    1.80
   4   3  -1   27.70    2.90
   4   3  -1   24.90    1.40
   4   3  -1   25.80    2.10
  -4   3   1   25.70    2.40
   4   3  -1   26.90    2.20
   4   3  -1   27.30    1.40
   3  -3  -1   23.60    1.50
  -3  -3   1   26.70    1.60
  -3  -3   1   24.00    1.80
   3  -3  -1   22.40    2.10
  -3  -3   1   25.40    2.10
  -3  -3   1   20.90    1.40
   3  -3  -1   21.40    1.50
   3  -3  -1   22.30    2.40
   3  -3  -1   20.90    1.50
   3   3  -1   24.70    1.80
   3   3  -1   24.70    2.00
   3   3  -1   23.80    1.40
  -3   3   1   21.40    2.00
  -3   3   1   20.50    1.60
  -3   3   1   20.60    1.60
   3   3  -1   24.90    1.50
   3   3  -1   28.60    2.30
  -2  -3   1 2672.43   47.50
  -2  -3   1 2670.83   48.60
  -2  -3   1 2662.83   47.00
   2  -3  -1 2785.32   46.50
  -2  -3   1 2726.33   51.29
  -2  -3   1 2670.53   47.50
   2  -3  -1 2656.83   47.70
   2  -3  -1 2660.43   49.70
   2  -3  -1 2648.94   47.60
   2  -3  -1 2699.03   47.80
   2   3  -1 2632.44   47.40
   2   3  -1 2567.94   48.60
  -2   3   1 2685.33   47.70
   2   3  -1 2607.44   47.40
  -2   3   1 2652.23   47.30
   2   3  -1 2677.63   51.29
  -2   3   1 2615.74   47.10
  -2   3   1 2688.13   47.70
  -1  -3   1  359.16    7.90
   1  -3  -1  364.36    7.50
  -1  -3   1  380.86    7.70
  -1  -3   1  367.26    8.80
   1  -3  -1  366.66    8.20
   1  -3  -1  367.96    8.00
   1  -3  -1  371.46    7.00
   1  -3  -1  371.66    8.00
  -1  -3   1  373.46    7.90
  -1   3   1  380.06    8.10
   1   3  -1  376.56    8.80
   1   3  -1  355.16    7.90
  -1   3   1  373.36    7.00
  -1   3   1  382.46    7.60
   1   3  -1  369.26    8.00
   1   3  -1  327.37    7.60
  -1   3   1  369.06    8.20
  -1   3   1  362.16    7.90
   1   3  -1  375.46    7.90
   0  -3  -1 2767.22   50.89
   0  -3  -1 2692.83   48.60
   0  -3  -1 2683.83   50.09
   0  -3  -1 2742.93   48.60
   0  -3   1 2750.52   48.50
   0  -3   1 2684.13   48.10
   0  -3   1 2749.92   51.39
   0  -3   1 2736.83   48.50
   0  -3  -1 2722.83   48.50
   0   3  -1 2723.23   51.39
   0   3  -1 2778.52   48.50
   0   3   1 2723.93   48.50
   0   3  -1 2711.13   48.10
   0   3  -1 2732.83   48.60
   0   3   1 2729.83   48.60
   0   3   1 2670.63   49.10
   0   3   1 2657.93   48.60
  -1  -3  -1 1600.44   29.10
  -1  -3  -1 1620.14   29.10
   1  -3   1 1579.24   29.20
   1  -3   1 1599.14   29.20
   1  -3   1 1610.34   28.40
  -1  -3  -1 1601.74   29.70
  -1  -3  -1 1623.84   30.30
  -1  -3  -1 1608.74   29.30
   1  -3   1 1617.14   29.30
   1  -3   1 1594.74   31.20
   1   3   1 1647.84   30.30
   1   3   1 1468.85   29.00
   1   3   1 1612.54   29.10
   1   3   1 1571.04   29.70
  -1   3  -1 1594.84   29.30
   1   3   1 1599.24   29.20
  -1   3  -1 1580.14   31.20
  -1   3  -1 1584.14   29.00
  -1   3  -1 1626.44   29.20
  -1   3  -1 1622.34   29.30
   2  -3   1   89.39    2.40
  -2  -3  -1   81.19    3.30
   2  -3   1   82.59    2.90
   2  -3   1   83.09    2.90
  -2  -3  -1   87.79    2.80
  -2  -3  -1   82.79    2.80
  -2  -3  -1   83.89    2.90
   2  -3   1   95.29    3.30
  -2   3  -1   86.89    2.90
  -2   3  -1   82.79    2.90
   2   3   1   90.89    3.50
   2   3   1   84.79    2.90
   2   3   1   82.59    2.70
   2   3   1   82.49    2.80
  -2   3  -1   83.59    3.20
  -2   3  -1   84.59    2.40
  -3  -3  -1  258.97    6.10
   3  -3   1  269.97    7.20
   3  -3   1  263.87    6.20
   3  -3   1  259.47    6.20
   3  -3   1  272.27    6.20
  -3   3  -1  260.27    6.20
   3   3   1  267.07    6.00
  -3   3  -1  261.77    7.10
  -3   3  -1  269.37    6.30
   3   3   1  259.17    5.90
   3   3   1  273.67    7.70
   3   3   1  262.27    7.00
   4  -3   1   14.80    1.30
   4  -3   1   12.30    1.80
   4  -3   1   13.40    1.60
   4  -3   1   12.50    1.80
   4  -3   1   13.30    1.30
  -4  -3  -1   12.70    1.40
  -4   3  -1   13.20    1.50
   4   3   1   13.70    2.30
   4   3   1   10.10    1.60
   4   3   1   13.80    1.10
  -4   3  -1   11.20    1.60
   4   3   1   12.70    1.10
   5  -3   1   60.49    3.10
   5  -3   1   56.49    2.20
  -5  -3  -1   55.39    2.00
  -5  -3  -1   55.19    2.00
   5  -3   1   53.29    2.20
   5  -3   1   56.39    3.70
   5   3   1   50.79    4.00
  -5   3  -1   54.39    2.40
   5   3   1   58.49    1.90
  -5   3  -1   50.59    2.20
   5   3   1   62.89    3.70
   5   3   1   58.29    1.90
   6  -3   1   44.70    1.80
  -6  -3  -1   43.30    1.10
   6  -3   1   40.10    3.00
   6  -3   1   45.20    1.80
  -6  -3  -1   42.90    1.10
   6  -3   1   48.60    3.70
   6   3   1   49.40    3.70
   6   3   1   39.50    3.60
  -6   3  -1   44.00    1.90
  -6   3  -1   41.10    1.90
   7  -3   1    6.60    2.30
   7  -3   1    6.90    0.50
   7  -3   1    4.50    1.80
   7  -3   1    5.50    0.50
   7   3   1    6.20    2.60
  -7   3  -1    5.70    0.60
  -7   3  -1    5.70    0.60
   7   3   1    2.90    1.80
   8  -3   1   11.30    2.90
   8  -3   1   11.30    2.40
   8   3   1   12.20    3.20
   8   3   1    9.40    2.60
   9  -3   1    2.00    2.50
   9  -3   1    0.30    1.80
   9   3   1    4.20    2.30
   9   3   1    3.80    2.40
   9   3   1    4.30    2.80
   9   3   1    4.20    2.80
  10  -3   1   33.00    4.20
  10  -3   1   18.40    3.90
  10   3   1   25.90    4.40
  10   3   1   30.30    4.30
  10   3   1   31.10    4.90
  10   3   1   31.90    4.80
  11  -3   1    5.10    2.90
  11  -3   1   -0.40    3.10
  11   3   1    3.50    2.70
  11   3   1    3.40    2.90
  11   3   1    2.50    2.70
  11   3   1    2.50    2.20
  11  -4  -1    9.00    3.20
  11   4  -1    2.50    3.40
  11   4  -1    5.30    2.80
  11   4  -1    4.00    3.00
  11   4  -1    4.90    2.80
  10  -4  -1   17.70    3.30
  10  -4  -1   16.50    3.20
  10  -4  -1   18.20    4.50
  10   4  -1   21.10    4.50
  10   4  -1   16.00    3.60
  10   4  -1   18.50    4.00
   9  -4  -1   13.70    3.90
   9  -4  -1    3.90    2.00
   9   4  -1    6.50    2.50
   9   4  -1    4.00    2.80
   8  -4  -1    9.60    2.50
   8  -4  -1    8.70    3.10
  -8   4   1    8.50    0.60
  -8   4   1    9.10    0.60
   8   4  -1    7.10    2.40
   8   4  -1    5.40    2.30
   7  -4  -1    8.70    2.80
   7  -4  -1   10.80    1.20
   7  -4  -1    9.40    1.10
   7  -4  -1    9.80    2.00
  -7   4   1    8.80    1.20
  -7   4   1   11.20    1.20
   7   4  -1   11.30    2.80
   7   4  -1    7.90    2.00
  -6  -4   1   32.50    1.60
   6  -4  -1   31.40    1.90
   6  -4  -1   31.30    1.90
  -6  -4   1   30.70    1.60
   6  -4  -1   27.50    2.60
   6  -4  -1   21.00    3.30
  -6   4   1   29.30    1.90
   6   4  -1   31.20    1.40
  -6   4   1   33.90    2.10
   6   4  -1   27.40    3.30
   6   4  -1   29.30    2.90
   6   4  -1   31.80    1.40
   5  -4  -1    0.00    0.70
   5  -4  -1   -1.40    1.10
   5  -4  -1   -0.70    1.10
   5  -4  -1   -0.80    0.90
  -5  -4   1   -0.40    0.70
   5  -4  -1    0.00    0.70
  -5  -4   1    0.70    0.80
  -5   4   1    0.30    0.50
   5   4  -1    0.20    1.10
   5   4  -1   -0.30    0.50
   5   4  -1    0.80    0.60
  -5   4   1    0.00    1.40
  -5   4   1    0.90    0.90
   5   4  -1    1.10    1.20
   5   4  -1    0.30    1.00
   4  -4  -1  370.56    8.60
   4  -4  -1  375.76    8.70
   4  -4  -1  378.86    8.60
  -4  -4   1  373.66    8.30
  -4  -4   1  371.16    9.60
   4  -4  -1  382.46    9.80
  -4   4   1  389.66    9.80
  -4   4   1  383.76    8.70
   4   4  -1  370.36    8.10
   4   4  -1  371.26    8.20
   4   4  -1  384.46    9.30
  -4   4   1  380.36    8.70
   4   4  -1  374.36    9.60
   4   4  -1  375.76   10.90
   3  -4  -1  504.95   10.40
  -3  -4   1  517.55   12.70
   3  -4  -1  526.65   11.00
   3  -4  -1  514.25   11.10
  -3  -4   1  514.75   10.80
  -3  -4   1  506.45   11.20
   3  -4  -1  515.15   12.50
  -3  -4   1  505.35   10.70
   3   4  -1  529.95   11.40
  -3   4   1  495.15   11.30
   3   4  -1  526.35   11.20
   3   4  -1  521.95   12.90
  -3   4   1  514.45   11.00
   3   4  -1  509.85   10.70
  -3   4   1  489.65   10.40
   3   4  -1  517.75   10.70
  -3   4   1  524.25   11.10
   2  -4  -1  387.56    8.70
   2  -4  -1  382.06    8.50
  -2  -4   1  381.96    9.60
   2  -4  -1  380.26    7.80
  -2  -4   1  371.16    8.40
   2  -4  -1  374.66    7.60
  -2  -4   1  380.76    8.20
  -2  -4   1  376.46    8.00
  -2  -4   1  376.36    8.40
   2  -4  -1  359.86    9.10
   2   4  -1  354.36    8.30
   2   4  -1  377.06    8.10
   2   4  -1  380.46    9.80
   2   4  -1  380.46    8.30
  -2   4   1  366.86    7.60
  -2   4   1  372.96    8.30
  -2   4   1  373.56    8.50
  -2   4   1  379.66    8.60
   1  -4  -1  728.43   14.60
   1  -4  -1  778.22   13.70
   1  -4  -1  746.13   14.90
  -1  -4   1  712.33   14.60
  -1  -4   1  722.03   14.60
  -1  -4   1  735.53   14.20
   1  -4  -1  735.23   14.00
   1  -4  -1  740.93   14.80
  -1  -4   1  732.63   15.90
   1   4  -1  740.23   15.90
   1   4  -1  692.73   14.20
   1   4  -1  720.93   14.60
   1   4  -1  716.03   14.50
   1   4  -1  747.43   14.80
  -1   4   1  737.23   13.70
  -1   4   1  730.13   14.00
  -1   4   1  721.63   14.70
  -1   4   1  734.73   14.80
   0  -4  -1   68.79    2.30
   0  -4   1   71.69    2.80
   0  -4  -1   68.89    2.80
   0  -4   1   66.39    2.70
   0  -4  -1   69.59    2.50
   0  -4   1   71.99    2.90
   0  -4  -1   69.19    2.70
   0  -4   1   66.69    3.00
   0  -4  -1   71.99    2.90
   0   4  -1   71.29    2.70
   0   4   1   68.99    2.70
   0   4   1   70.99    2.60
   0   4  -1   70.39    2.70
   0   4   1   66.79    2.20
   0   4  -1   71.69    2.80
   0   4   1   72.49    2.80
   0   4  -1   69.89    3.20
  -1  -4  -1  140.19    3.30
   1  -4   1  140.29    4.20
   1  -4   1  137.99    4.20
  -1  -4  -1  133.69    4.00
  -1  -4  -1  130.49    4.10
  -1  -4  -1  138.59    4.00
   1  -4   1  144.49    4.80
   1  -4   1  132.69    4.10
  -1  -4  -1  129.99    4.10
   1   4   1  134.99    4.10
  -1   4  -1  139.79    4.20
   1   4   1  134.29    4.00
  -1   4  -1  134.39    4.10
   1   4   1  139.39    4.00
  -1   4  -1  136.49    4.10
  -1   4  -1  138.19    3.10
  -1   4  -1  137.89    4.70
   1   4   1  133.29    4.20
   1   4   1  134.39    3.10
  -2  -4  -1    1.40    0.90
   2  -4   1    2.00    0.40
   2  -4   1    1.50    0.80
  -2  -4  -1    0.60    0.80
  -2  -4  -1    1.20    0.70
   2  -4   1    1.40    0.80
   2  -4   1    0.60    0.80
   2  -4   1    2.50    1.00
  -2   4  -1    0.60    0.90
   2   4   1    1.00    0.80
  -2   4  -1    1.10    0.90
  -2   4  -1    1.80    0.80
  -2   4  -1    1.50    0.40
   2   4   1    1.10    0.80
   2   4   1    1.00    0.80
   2   4   1    0.80    1.20
   3  -4   1  126.99    4.50
   3  -4   1  128.39    4.00
  -3  -4  -1  126.29    4.30
  -3  -4  -1  123.39    3.80
   3  -4   1  125.49    3.40
   3  -4   1  125.59    4.00
  -3  -4  -1  120.19    3.80
   3   4   1  122.49    3.70
  -3   4  -1  121.89    4.00
   3   4   1  123.39    4.30
  -3   4  -1  129.09    4.50
   3   4   1  121.09    3.70
   3   4   1  129.19    5.10
  -3   4  -1  122.79    4.00
   4  -4   1  222.98    5.80
   4  -4   1  227.58    5.80
   4  -4   1  229.58    6.90
  -4  -4  -1  219.68    5.60
   4  -4   1  218.68    5.70
   4  -4   1  221.88    6.90
   4   4   1  222.58    7.60
   4   4   1  223.68    5.50
  -4   4  -1  225.78    6.90
   4   4   1  223.28    6.90
  -4   4  -1  220.08    5.80
  -4   4  -1  218.98    5.90
   4   4   1  213.48    5.40
   5  -4   1  142.69    4.30
   5  -4   1  137.79    4.20
  -5  -4  -1  145.89    4.00
  -5  -4  -1  137.19    3.90
   5  -4   1  152.38    5.90
   5  -4   1  143.09    4.70
  -5   4  -1  142.19    4.40
   5   4   1  144.49    6.40
   5   4   1  144.59    5.80
   5   4   1  132.69    3.70
   5   4   1  137.19    3.80
  -6  -4  -1    3.70    0.80
   6  -4   1    5.00    1.50
   6  -4   1    3.90    0.90
   6  -4   1    4.50    0.90
   6  -4   1    4.40    1.70
  -6  -4  -1    4.00    0.80
   6   4   1    4.20    0.60
  -6   4  -1    3.70    1.00
   6   4   1    5.10    0.70
   6   4   1    3.10    1.50
   6   4   1    4.60    1.90
  -6   4  -1    5.30    1.10
   7  -4   1   50.49    3.90
   7  -4   1   50.79    3.50
   7  -4   1   49.30    2.00
   7  -4   1   50.99    2.10
  -7   4  -1   50.79    2.20
   7   4   1   57.09    5.20
   7   4   1   55.79    4.40
  -7   4  -1   55.69    2.30
   8  -4   1   61.79    4.20
   8  -4   1   64.19    5.10
   8   4   1   62.29    5.20
   8   4   1   66.49    6.00
   9  -4   1   12.90    2.70
   9  -4   1   16.70    3.40
   9   4   1   10.90    3.00
   9   4   1   15.50    2.90
   9   4   1    7.40    3.30
  10  -4   1   49.00    4.50
  10  -4   1   37.70    4.90
  10   4   1   39.50    5.50
  10   4   1   36.40    4.90
  10   4   1   34.10    4.80
  10   4   1   50.99    5.20
  11  -4   1   -5.20    2.60
  11  -4   1    6.70    3.10
  11   4   1    2.60    2.70
  11   4   1   -3.20    1.60
  11   4   1    4.30    2.60
  11   4   1   -2.50    2.20
  11  -5  -1   14.10    4.40
  11   5  -1   16.00    3.80
  11   5  -1   19.90    4.90
  11   5  -1   12.40    4.00
  10  -5  -1   -0.60    3.10
  10  -5  -1   -0.40    1.70
  10  -5  -1    0.60    1.80
  10   5  -1    0.20    2.30
  10   5  -1   -1.00    2.00
  10   5  -1    0.80    2.10
   9  -5  -1    6.50    3.00
   9  -5  -1    7.40    2.20
   9   5  -1   10.30    2.70
   9   5  -1   -0.30    2.50
   8  -5  -1   -1.60    1.80
   8  -5  -1    1.50    0.70
   8  -5  -1    1.20    1.50
  -8   5   1    0.80    0.90
   8   5  -1    0.90    1.70
   8   5  -1   -0.50    2.00
  -8   5   1    1.10    0.80
   7  -5  -1    6.70    1.20
   7  -5  -1    7.90    1.90
   7  -5  -1    7.40    1.20
  -7  -5   1    7.70    0.90
   7  -5  -1    6.30    2.30
   7   5  -1    7.50    0.80
   7   5  -1    7.40    0.70
   7   5  -1    6.80    2.60
  -7   5   1    6.50    1.30
   7   5  -1    4.70    1.80
  -7   5   1    8.00    1.30
  -6  -5   1  158.38    4.40
  -6  -5   1  162.38    4.50
   6  -5  -1  162.68    5.80
   6  -5  -1  158.98    7.30
   6  -5  -1  163.18    4.90
   6  -5  -1  158.78    4.90
   6   5  -1  154.58    4.20
  -6   5   1  165.18    5.00
   6   5  -1  174.98    7.60
   6   5  -1  162.28    4.30
   6   5  -1  157.08    6.10
   5  -5  -1   68.49    3.10
   5  -5  -1   73.69    3.10
   5  -5  -1   74.69    3.50
   5  -5  -1   75.59    4.30
  -5  -5   1   69.09    3.00
   5   5  -1   69.09    2.70
   5   5  -1   74.79    4.20
  -5   5   1   66.99    3.20
   5   5  -1   68.79    3.50
  -5   5   1   63.59    3.90
   5   5  -1   67.19    2.70
  -5   5   1   68.29    3.20
   5   5  -1   68.69    4.40
   4  -5  -1   24.40    1.90
  -4  -5   1   23.60    1.90
  -4  -5   1   25.80    2.20
   4  -5  -1   29.90    2.20
   4  -5  -1   27.90    2.00
  -4  -5   1   27.40    2.80
   4  -5  -1   23.10    2.60
  -4  -5   1   26.20    2.10
   4   5  -1   26.80    2.00
   4   5  -1   25.60    2.20
   4   5  -1   22.80    2.80
   4   5  -1   23.80    1.80
  -4   5   1   23.00    2.10
  -4   5   1   24.10    1.80
  -4   5   1   25.80    2.20
   4   5  -1   27.00    1.80
  -4   5   1   21.00    2.10
   3  -5  -1   29.10    2.00
  -3  -5   1   25.00    1.60
  -3  -5   1   25.40    2.10
  -3  -5   1   25.60    2.00
  -3  -5   1   25.20    2.50
  -3  -5   1   26.70    1.90
   3  -5  -1   23.90    1.90
   3  -5  -1   26.10    1.70
   3  -5  -1   26.40    1.60
   3   5  -1   27.90    2.50
   3   5  -1   30.00    1.90
   3   5  -1   26.60    2.00
  -3   5   1   25.70    2.00
   3   5  -1   27.30    1.70
  -3   5   1   27.60    2.10
  -3   5   1   25.00    2.00
   3   5  -1   23.00    1.70
  -3   5   1   25.70    1.70
  -2  -5   1  871.61   17.60
   2  -5  -1  854.41   18.50
  -2  -5   1  871.71   16.90
  -2  -5   1  886.81   17.60
   2  -5  -1  886.11   17.70
   2  -5  -1  890.51   16.60
   2  -5  -1  885.81   16.60
  -2  -5   1  878.71   19.30
  -2  -5   1  887.61   16.80
   2  -5  -1  886.11   17.90
   2   5  -1  887.41   17.50
  -2   5   1  860.51   17.70
   2   5  -1  878.81   17.60
   2   5  -1  880.21   17.00
  -2   5   1  875.21   16.90
  -2   5   1  876.91   16.60
  -2   5   1  891.91   17.90
   2   5  -1  895.91   19.60
  -1  -5   1  259.37    5.40
   1  -5  -1  260.97    6.80
   1  -5  -1  254.87    6.60
  -1  -5   1  257.57    6.70
   1  -5  -1  260.37    5.90
  -1  -5   1  255.77    7.40
   1  -5  -1  253.77    6.60
  -1  -5   1  265.07    6.80
   1  -5  -1  264.27    5.90
  -1  -5   1  261.37    5.90
  -1   5   1  269.87    6.00
   1   5  -1  260.77    6.60
   1   5  -1  252.67    7.40
  -1   5   1  259.47    6.70
  -1   5   1  253.27    5.90
   1   5  -1  265.37    6.90
  -1   5   1  258.07    6.80
   1   5  -1  269.67    6.80
   0  -5   1   83.09    3.60
   0  -5  -1   79.39    2.60
   0  -5  -1   78.19    3.40
   0  -5  -1   75.99    2.80
   0  -5   1   74.59    3.10
   0  -5  -1   78.19    3.20
   0  -5   1   83.49    3.40
   0  -5  -1   79.49    3.20
   0  -5   1   79.69    3.20
   0   5  -1   80.79    3.20
   0   5  -1   85.09    3.90
   0   5   1   71.89    3.20
   0   5   1   81.49    3.40
   0   5   1   77.89    3.10
   0   5  -1   79.49    3.30
   0   5   1   79.49    2.90
   0   5  -1   82.99    3.30
   1  -5   1  162.98    5.60
  -1  -5  -1  152.98    4.70
   1  -5   1  161.98    4.90
   1  -5   1  155.78    4.80
  -1  -5  -1  157.08    4.80
  -1  -5  -1  153.98    4.70
  -1  -5  -1  157.38    3.60
  -1  -5  -1  157.08    4.80
   1  -5   1  158.78    4.90
  -1   5  -1  156.38    5.60
   1   5   1  155.58    4.80
  -1   5  -1  157.98    4.90
   1   5   1  157.48    4.90
   1   5   1  151.38    4.60
   1   5   1  160.18    3.50
   1   5   1  164.48    4.90
  -1   5  -1  161.78    4.80
  -1   5  -1  154.58    4.80
   2  -5   1  438.96    9.90
   2  -5   1  429.26    9.90
  -2  -5  -1  431.66    9.90
   2  -5   1  439.66   10.00
  -2  -5  -1  450.35    9.80
   2  -5   1  440.06   11.20
  -2  -5  -1  424.36   10.10
   2   5   1  430.46   10.20
  -2   5  -1  438.36   10.00
   2   5   1  429.96    9.70
  -2   5  -1  425.46    9.90
   2   5   1  436.36   10.60
   2   5   1  428.16    8.50
  -2   5  -1  431.46    9.90
  -2   5  -1  425.06    7.90
   2   5   1  437.46    9.80
   3  -5   1    9.70    1.40
  -3  -5  -1    8.80    1.30
   3  -5   1   10.70    1.40
  -3  -5  -1    9.30    1.40
   3  -5   1    8.50    1.40
  -3  -5  -1    8.10    1.40
   3  -5   1   11.10    0.90
  -3   5  -1    9.40    1.60
   3   5   1    9.30    1.30
  -3   5  -1   10.90    1.50
   3   5   1    7.80    1.30
  -3   5  -1    9.40    1.60
   3   5   1    5.70    1.80
   3   5   1   10.50    1.30
   4  -5   1  419.86   10.60
   4  -5   1  439.26   10.00
   4  -5   1  436.36    9.90
  -4  -5  -1  419.76    9.70
   4  -5   1  413.26   10.70
  -4  -5  -1  423.36    9.60
   4  -5   1  429.86    9.20
   4   5   1  436.16    9.50
   4   5   1  419.76   11.70
  -4   5  -1  438.26   10.80
   4   5   1  435.96   11.20
  -4   5  -1  434.06    9.90
   4   5   1  428.16    9.50
  -4   5  -1  426.86    9.90
  -5  -5  -1    2.10    1.00
   5  -5   1    1.60    0.90
   5  -5   1    2.10    0.90
   5  -5   1    1.30    0.80
   5  -5   1    2.10    1.40
  -5  -5  -1    0.10    0.20
   5   5   1   -0.50    0.60
  -5   5  -1   -0.80    1.20
   5   5   1    0.60    0.70
  -5   5  -1   -0.10    1.00
   5   5   1    0.70    1.30
  -5   5  -1    0.80    1.20
   5   5   1    0.60    1.20
   6  -5   1   21.20    2.80
   6  -5   1   23.40    1.90
  -6  -5  -1   23.20    1.70
   6  -5   1   26.30    1.90
   6  -5   1   22.10    2.20
  -6  -5  -1   25.90    1.80
   6   5   1   24.00    1.50
   6   5   1   29.40    3.10
  -6   5  -1   23.30    2.10
   6   5   1   26.00    3.50
   6   5   1   23.30    1.50
  -7  -5  -1  139.29    3.40
   7  -5   1  139.69    4.30
   7  -5   1  138.89    4.30
   7  -5   1  153.08    5.80
   7  -5   1  150.68    6.80
   7   5   1  139.29    3.20
   7   5   1  145.09    7.70
   7   5   1  143.79    6.90
   7   5   1  138.79    3.20
  -7   5  -1  142.69    4.50
  -7   5  -1  145.59    4.40
   8  -5   1  126.79    6.80
   8  -5   1  118.69    5.40
   8  -5   1  119.09    3.60
   8   5   1  120.19    6.00
  -8   5  -1  112.89    3.40
   8   5   1  120.49    7.10
  -8   5  -1  119.29    3.60
   8   5   1  125.09    7.70
   9  -5   1    6.10    2.00
   9  -5   1   -1.30    1.40
   9   5   1    8.90    3.60
   9   5   1    3.60    2.00
   9   5   1    6.00    2.50
  10  -5   1   49.99    5.40
  10   5   1   51.99    5.10
  10   5   1   46.10    6.20
  10   5   1   39.20    5.10
  11  -5   1   11.60    4.20
  11  -5   1   17.10    4.00
  11   5   1   17.30    3.90
  11   5   1   13.10    3.60
  11   5   1   12.60    4.00
  11  -6  -1    8.20    4.30
  11   6  -1    0.90    3.10
  11   6  -1    1.10    3.50
  10  -6  -1   -0.80    2.20
  10  -6  -1    1.00    2.20
  10   6  -1    1.00    2.20
  10   6  -1   -1.70    2.00
  10   6  -1   -0.50    2.00
   9  -6  -1    5.80    2.10
   9  -6  -1    7.00    2.20
   9  -6  -1    9.70    3.20
  -9   6   1    7.70    1.10
   9   6  -1   11.60    2.70
   9   6  -1    7.20    3.20
   8  -6  -1   -1.30    1.80
   8  -6  -1    0.10    1.40
  -8   6   1   -0.80    1.10
   8   6  -1   -0.60    2.10
  -8   6   1   -0.70    1.00
   8   6  -1   -0.50    1.50
   7  -6  -1    1.70    1.00
   7  -6  -1    1.10    1.90
  -7  -6   1   -1.10    0.80
  -7  -6   1   -0.70    0.80
   7  -6  -1   -1.60    1.30
  -7   6   1    0.10    0.50
   7   6  -1   -0.70    0.60
  -7   6   1   -0.80    1.10
   7   6  -1   -0.50    0.60
   7   6  -1   -0.30    1.30
   7   6  -1    0.50    1.30
   6  -6  -1  132.69    6.80
   6  -6  -1  134.69    4.80
  -6  -6   1  130.39    4.40
   6  -6  -1  127.99    5.10
   6  -6  -1  127.99    4.60
   6   6  -1  132.89    4.10
   6   6  -1  137.59    5.40
   6   6  -1  126.49    6.60
  -6   6   1  136.59    4.80
   6   6  -1  132.79    4.10
  -6   6   1  128.49    4.70
   5  -6  -1  127.79    4.60
  -5  -6   1  119.59    4.40
   5  -6  -1  119.59    4.40
  -5  -6   1  116.59    4.20
   5  -6  -1  125.19    5.60
   5  -6  -1  127.79    4.70
  -5  -6   1  114.49    5.70
   5   6  -1  124.79    4.60
   5   6  -1  127.29    4.10
   5   6  -1  124.29    4.10
   5   6  -1  128.99    6.40
  -5   6   1  121.09    4.70
  -5   6   1  119.99    4.60
  -5   6   1  116.39    5.10
   5   6  -1  127.49    5.20
   4  -6  -1  232.38    5.90
   4  -6  -1  245.58    6.40
  -4  -6   1  242.58    8.20
  -4  -6   1  219.38    6.30
  -4  -6   1  229.98    6.50
   4  -6  -1  233.88    6.60
   4  -6  -1  225.88    6.70
  -4   6   1  230.78    6.70
   4   6  -1  236.18    7.00
   4   6  -1  229.28    6.30
   4   6  -1  232.98    6.30
   4   6  -1  244.98    6.50
  -4   6   1  235.08    6.80
   4   6  -1  235.78    8.30
  -4   6   1  232.58    7.00
  -4   6   1  237.28    6.30
  -3  -6   1    7.40    1.00
  -3  -6   1    5.80    1.30
   3  -6  -1   11.20    1.40
   3  -6  -1    7.70    1.00
  -3  -6   1    9.60    1.60
  -3  -6   1   12.10    1.80
   3  -6  -1    7.60    1.40
   3  -6  -1   11.10    1.70
  -3  -6   1    5.00    1.30
   3   6  -1    8.30    1.70
   3   6  -1    6.90    1.30
   3   6  -1    8.20    1.30
  -3   6   1    7.50    1.60
  -3   6   1    9.50    1.30
   3   6  -1   10.60    1.20
  -3   6   1   11.90    1.80
   3   6  -1    8.30    1.40
  -3   6   1    6.60    1.30
  -2  -6   1  159.58    5.10
   2  -6  -1  159.68    4.40
   2  -6  -1  161.98    5.20
   2  -6  -1  159.08    5.30
   2  -6  -1  161.28    5.40
  -2  -6   1  166.78    5.90
   2  -6  -1  158.18    4.00
  -2  -6   1  156.18    4.30
  -2  -6   1  164.28    5.20
  -2  -6   1  160.68    4.00
  -2   6   1  161.28    4.50
  -2   6   1  163.38    5.30
   2   6  -1  157.98    5.10
  -2   6   1  157.28    5.20
  -2   6   1  160.78    4.40
   2   6  -1  159.88    5.00
  -2   6   1  162.98    4.10
   2   6  -1  150.48    5.90
   2   6  -1  162.68    4.10
   1  -6  -1  427.16   10.20
  -1  -6   1  436.96   10.20
  -1  -6   1  447.16   11.30
  -1  -6   1  441.06    9.30
  -1  -6   1  443.66   10.30
   1  -6  -1  448.86   10.50
   1  -6  -1  439.96   10.10
   1  -6  -1  431.66   11.10
   1  -6  -1  433.66    9.10
  -1  -6   1  433.96    8.50
  -1   6   1  440.46    9.20
   1   6  -1  436.36   11.30
  -1   6   1  425.06   10.20
  -1   6   1  437.56    9.40
  -1   6   1  448.06   10.50
   1   6  -1  457.85   10.50
   1   6  -1  424.06   10.20
   1   6  -1  436.76   10.30
   0  -6  -1  125.19    4.50
   0  -6   1  124.89    4.30
   0  -6   1  120.19    4.40
   0  -6  -1  118.69    3.80
   0  -6   1  122.59    4.90
   0  -6   1  116.49    4.30
   0  -6  -1  131.89    4.40
   0  -6  -1  118.69    3.50
   0  -6  -1  123.49    4.50
   0   6  -1  125.39    4.40
   0   6  -1  124.09    4.30
   0   6  -1  118.19    4.30
   0   6   1  118.79    4.30
   0   6   1  120.89    3.90
   0   6   1  123.99    4.40
   0   6  -1  123.39    4.90
   0   6   1  119.49    4.50
  -1  -6  -1   83.79    3.70
  -1  -6  -1   83.89    2.30
  -1  -6  -1   90.49    3.70
  -1  -6  -1   81.39    3.40
   1  -6   1   91.69    3.60
  -1  -6  -1   89.69    3.50
   1  -6   1   87.39    3.70
   1  -6   1   88.39    4.10
   1  -6   1   85.89    3.50
   1   6   1   87.89    3.60
   1   6   1   89.49    3.80
   1   6   1   79.19    3.50
  -1   6  -1   84.39    3.50
   1   6   1   84.29    3.60
  -1   6  -1   84.79    3.70
  -1   6  -1   91.19    3.60
  -1   6  -1   86.19    4.10
   2  -6   1  544.45   13.70
  -2  -6  -1  557.44   12.20
   2  -6   1  551.04   12.40
  -2  -6  -1  542.25   12.70
   2  -6   1  560.34   12.40
   2  -6   1  559.04   12.40
  -2  -6  -1  530.55   12.20
  -2   6  -1  565.94   12.50
   2   6   1  560.04   13.00
  -2   6  -1  544.65   12.30
   2   6   1  558.54   12.80
   2   6   1  550.74   12.30
   2   6   1  533.25   12.10
   2   6   1  553.04   10.30
  -2   6  -1  550.34   12.40
   3  -6   1   40.30    1.20
  -3  -6  -1   44.50    2.60
  -3  -6  -1   37.80    2.60
   3  -6   1   38.20    2.50
  -3  -6  -1   39.40    2.60
   3  -6   1   45.00    2.60
   3  -6   1   41.80    2.60
   3  -6   1   41.50    2.70
   3   6   1   41.80    2.80
  -3   6  -1   39.60    2.70
  -3   6  -1   38.90    2.60
   3   6   1   45.20    2.50
   3   6   1   45.70    3.20
   3   6   1   40.60    2.40
  -3   6  -1   47.00    2.90
   4  -6   1   39.90    2.90
   4  -6   1   39.20    1.70
   4  -6   1   36.40    2.50
  -4  -6  -1   36.40    2.70
   4  -6   1   44.20    2.90
  -4  -6  -1   38.50    2.40
   4  -6   1   40.00    2.50
  -4  -6  -1   41.30    2.70
   4   6   1   32.60    3.10
   4   6   1   36.40    2.30
   4   6   1   40.30    2.30
  -4   6  -1   40.00    2.90
   4   6   1   37.70    2.90
  -4   6  -1   39.80    2.80
  -4   6  -1   38.60    2.60
   5  -6   1   21.80    1.90
   5  -6   1   20.50    2.70
  -5  -6  -1   21.30    2.10
   5  -6   1   24.50    1.80
   5  -6   1   22.60    2.10
  -5  -6  -1   19.60    2.00
   5   6   1   24.10    3.10
  -5   6  -1   21.80    2.40
   5   6   1   23.30    1.80
  -5   6  -1   20.20    2.20
   5   6   1   26.20    2.80
  -5   6  -1   25.50    2.40
   5   6   1   22.80    1.80
   6  -6   1   64.69    4.30
   6  -6   1   70.99    3.30
  -6  -6  -1   56.39    2.80
  -6  -6  -1   65.59    3.00
   6  -6   1   64.89    3.20
   6   6   1   70.39    4.50
  -6   6  -1   63.59    3.40
   6   6   1   66.69    2.70
  -6   6  -1   70.99    3.30
   6   6   1   66.79    2.80
   6   6   1   61.19    4.70
   7  -6   1    3.00    1.40
  -7  -6  -1    2.30    0.90
   7  -6   1    2.60    1.10
  -7  -6  -1    4.80    1.10
   7  -6   1    8.80    2.40
   7   6   1    3.30    2.20
  -7   6  -1    0.80    0.90
  -7   6  -1    2.90    1.40
   7   6   1    3.70    0.80
   7   6   1    4.70    2.00
   7   6   1    3.30    1.30
   7   6   1    1.90    0.80
   8  -6   1    5.40    2.40
   8  -6   1    6.20    1.90
   8   6   1    3.90    2.20
  -8   6  -1    5.50    1.30
  -8   6  -1    5.30    1.30
   8   6   1    3.00    3.10
   8   6   1    4.10    1.80
   9  -6   1   -1.70    1.60
   9  -6   1    1.30    2.30
   9   6   1    1.10    2.20
   9   6   1   -0.60    1.80
  -9   6  -1   -0.10    0.60
   9   6   1    2.40    3.10
  10  -6   1    1.60    2.40
  10   6   1   -0.20    3.20
  10   6   1    1.50    2.10
  10   6   1    3.20    2.50
  11  -6   1    5.60    3.00
  11  -6   1   -0.30    2.30
  11   6   1   -4.50    2.50
  11   6   1    5.10    2.70
  11   6   1    7.40    3.10
  11  -7  -1   16.30    5.00
  11   7  -1    0.50    2.60
  11   7  -1    1.10    3.10
  10  -7  -1    4.30    3.00
  10  -7  -1    5.00    2.30
  10   7  -1    2.50    2.50
  10   7  -1   -2.80    2.90
  10   7  -1    3.20    2.80
   9  -7  -1    0.30    1.60
   9  -7  -1   -0.20    1.60
   9  -7  -1   -0.40    2.20
   9   7  -1    1.00    2.30
   9   7  -1   -1.20    1.50
   9   7  -1   -0.60    1.60
  -9   7   1    0.20    1.10
   8  -7  -1   19.40    2.80
  -8  -7   1   17.30    1.50
   8  -7  -1   26.40    4.20
  -8  -7   1   19.80    1.70
   8   7  -1   19.90    3.50
  -8   7   1   22.60    2.40
   8   7  -1   18.60    2.80
   7  -7  -1   -0.50    1.20
  -7  -7   1    1.10    1.10
  -7  -7   1    1.70    1.10
   7  -7  -1    0.80    1.10
   7  -7  -1    1.20    2.00
   7   7  -1    2.50    2.20
   7   7  -1    1.30    0.80
  -7   7   1   -1.00    1.30
  -7   7   1    1.00    1.30
   7   7  -1    1.90    1.50
   6  -7  -1    8.80    2.40
   6  -7  -1    5.40    1.50
  -6  -7   1    2.40    1.00
   6  -7  -1    6.10    1.50
  -6  -7   1    4.60    1.40
   6   7  -1    6.00    1.20
  -6   7   1    6.10    1.80
   6   7  -1    7.00    1.40
  -6   7   1    6.40    1.60
   6   7  -1    5.10    1.40
   6   7  -1    6.10    2.40
   5  -7  -1   82.09    3.80
  -5  -7   1   80.39    3.90
  -5  -7   1   78.69    3.60
   5  -7  -1   76.89    3.60
   5  -7  -1   84.19    3.30
   5   7  -1   79.79    3.50
   5   7  -1   75.59    3.40
  -5   7   1   75.09    3.80
   5   7  -1   78.79    3.60
  -5   7   1   71.89    4.00
   5   7  -1   80.39    4.20
   5   7  -1   83.99    5.40
  -5   7   1   75.09    3.60
   4  -7  -1  279.37    7.30
   4  -7  -1  287.27    6.60
  -4  -7   1  284.77    9.40
   4  -7  -1  279.57    7.80
   4  -7  -1  270.37    7.90
  -4  -7   1  276.27    7.70
  -4  -7   1  286.97    7.70
  -4   7   1  271.47    7.90
  -4   7   1  284.37    7.40
   4   7  -1  287.27    7.70
  -4   7   1  281.77    8.00
   4   7  -1  292.57    9.60
   4   7  -1  282.77    7.60
   4   7  -1  283.57    7.90
   4   7  -1  282.17    7.10
  -4   7   1  265.47    7.90
   3  -7  -1  141.29    5.10
  -3  -7   1  134.49    5.00
  -3  -7   1  137.19    3.70
   3  -7  -1  136.49    3.60
  -3  -7   1  134.19    4.90
   3  -7  -1  129.99    5.10
  -3  -7   1  137.59    5.90
   3  -7  -1  141.29    4.40
   3   7  -1  134.59    4.80
  -3   7   1  140.29    5.20
   3   7  -1  140.69    3.90
  -3   7   1  146.69    5.30
   3   7  -1  129.89    5.80
   3   7  -1  131.99    4.70
  -3   7   1  140.99    4.60
  -3   7   1  141.19    4.40
   2  -7  -1 1018.60   20.60
   2  -7  -1  990.60   18.60
   2  -7  -1  993.60   20.60
   2  -7  -1  984.00   19.20
  -2  -7   1  969.60   18.70
  -2  -7   1  986.10   22.10
  -2  -7   1  995.40   18.60
   2  -7  -1  992.30   20.90
  -2  -7   1  984.50   20.40
  -2  -7   1  964.70   20.30
   2   7  -1  987.50   20.70
  -2   7   1 1005.50   19.30
  -2   7   1  992.40   20.60
  -2   7   1 1011.40   18.70
   2   7  -1  994.10   20.30
   2   7  -1  985.60   20.30
   2   7  -1  966.60   22.30
   2   7  -1 1019.50   18.90
  -2   7   1  975.80   18.80
  -2   7   1  989.90   20.50
   1  -7  -1  210.08    5.90
  -1  -7   1  198.08    4.30
  -1  -7   1  202.98    6.90
  -1  -7   1  197.48    6.20
   1  -7  -1  201.68    6.30
  -1  -7   1  208.48    6.30
   1  -7  -1  197.28    5.10
  -1  -7   1  204.68    5.10
   1  -7  -1  201.08    6.20
   1  -7  -1  200.58    6.90
  -1   7   1  199.98    5.10
   1   7  -1  196.78    6.10
   1   7  -1  205.68    6.30
  -1   7   1  199.08    6.20
  -1   7   1  208.98    6.40
   1   7  -1  198.68    6.20
   1   7  -1  201.68    6.90
  -1   7   1  198.98    5.50
   0  -7  -1   66.29    3.40
   0  -7  -1   65.89    2.50
   0  -7   1   70.39    3.30
   0  -7   1   65.49    3.80
   0  -7  -1   63.89    3.20
   0  -7  -1   68.59    3.70
   0  -7  -1   68.39    2.90
   0  -7   1   66.09    3.30
   0  -7   1   68.79    3.40
   0   7   1   70.49    3.40
   0   7   1   66.99    3.00
   0   7  -1   69.89    3.40
   0   7   1   67.79    3.30
   0   7  -1   65.69    3.80
   0   7   1   62.99    3.60
   0   7  -1   67.39    3.30
   0   7  -1   64.99    3.20
   0   7   1   62.79    2.90
   1  -7   1   87.59    4.00
   1  -7   1   94.39    4.00
  -1  -7  -1   87.99    4.10
   1  -7   1   95.19    3.90
  -1  -7  -1   87.19    2.50
  -1  -7  -1   91.69    3.90
  -1  -7  -1   91.09    3.80
   1  -7   1   95.49    4.50
   1   7   1   89.59    3.90
  -1   7  -1   85.59    4.00
  -1   7  -1   88.59    3.90
   1   7   1   86.79    3.80
  -1   7  -1   92.59    3.90
   1   7   1   97.39    4.10
   1   7   1   92.29    4.10
  -1   7  -1   92.29    4.50
   2  -7   1   20.70    2.30
   2  -7   1   23.70    2.40
   2  -7   1   17.00    2.40
  -2  -7  -1   19.70    1.90
  -2  -7  -1   24.90    2.40
   2  -7   1   25.90    2.10
  -2  -7  -1   18.70    2.10
  -2   7  -1   23.20    2.10
   2   7   1   19.90    1.90
  -2   7  -1   22.30    2.00
  -2   7  -1   24.60    2.50
   2   7   1   23.30    2.10
   2   7   1   20.70    2.00
   2   7   1   22.70    2.30
   3  -7   1   16.50    2.20
   3  -7   1   19.50    2.10
  -3  -7  -1   16.70    2.00
  -3  -7  -1   17.80    2.10
   3  -7   1   15.10    2.00
  -3  -7  -1   18.70    2.20
   3  -7   1   18.40    2.20
   3  -7   1   15.00    2.30
   3   7   1   21.00    2.00
   3   7   1   20.70    2.00
   3   7   1   21.90    1.10
   3   7   1   19.60    2.50
  -3   7  -1   18.30    2.30
  -3   7  -1   15.00    2.00
   3   7   1   16.10    2.00
  -3   7  -1   17.40    2.20
  -4  -7  -1   43.90    3.00
  -4  -7  -1   44.50    2.70
   4  -7   1   45.50    3.00
  -4  -7  -1   47.60    3.20
   4  -7   1   45.90    1.50
   4  -7   1   44.90    2.90
   4  -7   1   42.30    2.90
   4  -7   1   39.80    3.20
   4   7   1   47.40    2.70
   4   7   1   45.70    4.00
  -4   7  -1   43.80    2.90
  -4   7  -1   43.50    3.10
  -4   7  -1   45.20    3.00
   4   7   1   44.00    2.70
   4   7   1   47.80    3.30
   5  -7   1   -0.20    0.50
  -5  -7  -1   -1.10    1.00
   5  -7   1   -1.00    1.00
   5  -7   1   -1.20    1.20
  -5  -7  -1   -0.60    1.20
   5   7   1   -0.10    0.80
  -5   7  -1   -2.30    1.00
   5   7   1   -1.30    0.80
   5   7   1   -1.00    1.30
  -5   7  -1    1.10    1.50
   5   7   1    0.10    1.20
  -5   7  -1   -0.10    1.10
   6  -7   1    5.80    1.40
   6  -7   1    5.80    2.00
   6  -7   1    6.60    1.20
  -6  -7  -1    5.70    1.50
   6   7   1    8.50    1.50
   6   7   1    7.20    1.30
   6   7   1    8.80    2.10
   6   7   1    6.80    1.40
   6   7   1    4.60    2.60
  -6   7  -1    7.10    1.70
  -6   7  -1    7.70    1.80
  -7  -7  -1   24.40    2.10
  -7  -7  -1   22.30    2.10
   7  -7   1   21.80    2.30
   7  -7   1   18.90    3.00
   7  -7   1   20.90    2.10
  -7   7  -1   21.10    2.20
   7   7   1   18.80    3.40
   7   7   1   21.80    1.70
  -7   7  -1   28.10    2.80
   7   7   1   26.30    2.60
   7   7   1   21.80    3.20
  -8  -7  -1   32.30    1.80
   8  -7   1   39.50    3.20
   8  -7   1   39.10    4.30
  -8  -7  -1   31.90    1.80
   8   7   1   36.20    4.90
   8   7   1   40.40    3.70
  -8   7  -1   34.70    2.70
   8   7   1   30.90    4.00
   9  -7   1   -4.10    1.70
   9   7   1   -1.60    2.90
   9   7   1   -1.70    1.90
   9   7   1    0.70    1.50
  -9   7  -1    0.80    1.10
  10  -7   1    2.70    2.60
  10   7   1    0.90    3.30
  10   7   1    3.60    2.60
  11  -7   1    8.40    3.10
  11  -7   1    9.20    3.40
  11   7   1    7.00    3.00
  11  -8  -1   -2.00    2.70
  11   8  -1    4.70    3.20
  10  -8  -1    2.30    2.80
  10   8  -1   -2.40    2.50
  10   8  -1    8.80    4.00
   9  -8  -1    0.10    1.70
   9  -8  -1    1.30    2.60
   9   8  -1   -0.70    2.00
   9   8  -1    1.10    1.90
   9   8  -1   -1.20    1.70
  -9   8   1   -0.20    1.40
   8  -8  -1   -1.70    1.50
  -8  -8   1    1.40    1.10
   8  -8  -1    3.00    2.30
  -8   8   1    1.30    1.50
   8   8  -1   -2.40    2.00
   8   8  -1   -0.40    1.50
   7  -8  -1    6.40    1.60
   7  -8  -1    4.70    1.80
   7  -8  -1    6.60    2.60
  -7  -8   1    7.00    1.70
  -7  -8   1    2.00    0.80
   7   8  -1    5.80    1.30
   7   8  -1    1.60    1.80
  -7   8   1    5.70    1.70
   7   8  -1    7.10    1.80
  -7   8   1    5.90    2.00
   6  -8  -1   11.80    2.00
   6  -8  -1    7.30    1.70
   6  -8  -1    9.00    2.50
   6  -8  -1    7.90    1.40
  -6  -8   1    9.50    1.90
  -6  -8   1    7.90    1.70
   6   8  -1   11.90    2.90
   6   8  -1    7.10    1.50
  -6   8   1    6.10    1.90
   6   8  -1    8.70    1.50
  -6   8   1    6.30    1.70
  -5  -8   1   14.80    2.10
   5  -8  -1   19.80    2.50
   5  -8  -1   17.80    2.20
  -5  -8   1   20.30    2.30
   5  -8  -1   15.70    1.70
  -5   8   1   18.60    2.40
   5   8  -1   17.00    3.00
   5   8  -1   16.20    2.50
  -5   8   1   19.60    2.60
   5   8  -1   17.00    1.80
   5   8  -1   22.10    2.20
  -5   8   1   17.30    2.10
  -4  -8   1    2.20    1.40
   4  -8  -1    0.50    1.00
  -4  -8   1    1.00    1.40
   4  -8  -1    0.70    0.70
   4  -8  -1    3.00    1.50
  -4  -8   1    4.60    1.60
  -4   8   1    0.90    1.50
   4   8  -1    3.30    1.30
   4   8  -1    0.70    0.70
  -4   8   1    0.00    1.40
  -4   8   1    0.20    0.80
   4   8  -1    1.60    1.20
  -4   8   1    2.60    1.20
   4   8  -1    1.50    1.40
   4   8  -1    2.10    1.10
  -3  -8   1   -1.30    1.20
   3  -8  -1   -0.40    0.90
   3  -8  -1    1.30    1.40
  -3  -8   1   -0.10    1.20
  -3  -8   1   -0.70    1.20
   3  -8  -1    2.00    0.60
   3  -8  -1   -0.10    1.20
  -3  -8   1    1.50    0.60
   3   8  -1    1.50    0.70
  -3   8   1    0.10    1.00
   3   8  -1    0.10    1.20
   3   8  -1   -0.50    1.10
  -3   8   1   -0.10    1.50
  -3   8   1    1.10    1.00
  -3   8   1   -0.60    1.30
   3   8  -1    0.60    1.00
  -2  -8   1    5.60    1.60
   2  -8  -1    7.00    1.50
   2  -8  -1    3.40    0.80
   2  -8  -1    5.40    1.60
  -2  -8   1    4.00    1.80
   2  -8  -1    2.70    1.30
  -2  -8   1    4.80    0.80
   2  -8  -1    5.60    1.20
  -2  -8   1    4.40    1.60
   2  -8  -1    2.50    1.10
   2   8  -1    4.10    1.50
   2   8  -1    2.40    1.20
  -2   8   1    6.10    1.80
  -2   8   1    6.30    1.50
  -2   8   1    4.80    1.20
  -2   8   1    4.90    1.00
  -2   8   1    5.30    0.90
   2   8  -1    1.90    1.00
   2   8  -1    7.80    2.00
   1  -8  -1    0.40    0.90
   1  -8  -1   -1.10    1.20
   1  -8  -1    1.20    1.00
  -1  -8   1    0.70    0.90
  -1  -8   1    0.50    0.50
   1  -8  -1    0.20    0.60
  -1  -8   1    0.00    0.70
  -1  -8   1   -0.10    1.50
  -1  -8   1    0.20    1.30
   1  -8  -1   -1.50    1.30
   1   8  -1    1.20    1.50
  -1   8   1   -0.70    1.40
   1   8  -1    0.70    1.00
  -1   8   1    2.10    0.90
   1   8  -1   -0.80    0.70
  -1   8   1    1.80    1.10
   1   8  -1   -0.20    0.90
  -1   8   1    0.10    0.80
   0  -8   1   47.50    3.40
   0  -8   1   44.40    3.20
   0  -8  -1   52.29    3.30
   0  -8  -1   46.20    3.30
   0  -8  -1   46.50    3.10
   0  -8  -1   47.60    2.30
   0  -8   1   58.29    3.40
   0  -8  -1   47.80    2.50
   0  -8   1   49.70    3.60
   0   8  -1   52.29    3.40
   0   8  -1   44.40    3.10
   0   8  -1   46.10    2.90
   0   8   1   48.50    2.90
   0   8   1   44.00    3.20
   0   8   1   44.20    3.40
   0   8   1   49.90    2.70
   0   8  -1   47.00    3.80
   0   8   1   42.10    3.00
  -1  -8  -1   31.50    2.70
   1  -8   1   37.20    2.80
  -1  -8  -1   30.40    2.60
  -1  -8  -1   32.50    2.50
   1  -8   1   29.30    2.60
   1  -8   1   27.20    2.70
  -1  -8  -1   29.40    1.40
   1  -8   1   31.60    2.80
  -1   8  -1   35.00    3.50
   1   8   1   29.10    2.40
  -1   8  -1   30.00    2.60
   1   8   1   32.40    2.70
   1   8   1   29.90    2.60
   1   8   1   30.20    2.40
  -1   8  -1   30.80    2.70
  -1   8  -1   26.90    2.40
  -2  -8  -1   12.70    1.90
  -2  -8  -1   16.70    2.20
  -2  -8  -1   14.80    2.10
   2  -8   1   15.60    2.20
   2  -8   1   15.60    2.10
   2  -8   1   18.10    2.20
   2  -8   1   18.20    1.50
   2  -8   1   14.40    2.20
   2   8   1   13.90    2.00
   2   8   1   18.40    1.90
  -2   8  -1   12.70    2.00
   2   8   1   12.20    2.00
  -2   8  -1   17.20    2.20
   2   8   1   13.90    2.30
  -2   8  -1   17.30    2.40
   3  -8   1  248.78    7.50
   3  -8   1  253.97    9.10
   3  -8   1  266.27    7.90
  -3  -8  -1  245.88    7.80
   3  -8   1  243.18    7.60
  -3  -8  -1  257.57    7.50
   3  -8   1  246.18    6.60
  -3  -8  -1  253.87    7.70
  -3   8  -1  255.07    7.70
  -3   8  -1  253.87    7.80
   3   8   1  252.77    8.10
  -3   8  -1  263.37    7.70
   3   8   1  240.88    7.30
   3   8   1  241.08    8.30
   3   8   1  244.38    7.40
   4  -8   1   -2.20    1.00
   4  -8   1   -0.90    1.20
  -4  -8  -1    0.90    1.30
  -4  -8  -1    1.50    1.30
  -4  -8  -1    1.00    1.30
   4  -8   1    0.40    1.30
  -4   8  -1    3.40    1.60
  -4   8  -1    0.20    0.90
   4   8   1    1.40    1.10
   4   8   1    0.20    1.30
  -4   8  -1   -0.80    1.50
   4   8   1   -0.50    1.00
   4   8   1    0.00    0.90
   4   8   1   -0.10    0.40
   4   8   1    0.20    1.20
   5  -8   1   15.30    2.40
  -5  -8  -1   14.60    2.30
   5  -8   1   10.90    1.90
   5  -8   1   14.40    1.00
  -5  -8  -1   16.30    2.40
  -5  -8  -1   18.40    2.20
  -5   8  -1   14.40    2.30
  -5   8  -1   15.20    2.30
   5   8   1   14.90    1.50
   5   8   1   13.70    1.90
   5   8   1   14.60    3.10
   5   8   1   13.60    2.30
  -6  -8  -1    6.50    1.60
   6  -8   1    6.30    1.10
   6  -8   1    5.00    2.00
  -6  -8  -1    7.40    1.70
   6  -8   1    7.80    1.80
   6   8   1    6.40    1.30
  -6   8  -1    6.40    1.80
  -6   8  -1    7.50    2.00
   6   8   1    2.60    1.80
   6   8   1    4.20    1.20
   6   8   1    4.60    2.20
  -7  -8  -1    8.50    1.50
   7  -8   1   15.90    2.10
   7  -8   1   14.10    2.80
  -7  -8  -1   15.40    2.00
   7  -8   1   13.30    1.70
   7   8   1   12.10    2.70
   7   8   1   12.30    2.00
   7   8   1   12.60    3.80
   7   8   1   13.30    1.70
  -7   8  -1   16.30    2.30
  -7   8  -1   11.90    2.20
   8  -8   1   16.10    2.10
  -8  -8  -1   23.30    2.10
   8  -8   1   16.10    3.20
   8   8   1   18.60    3.40
   8   8   1   19.70    2.60
  -8   8  -1   16.20    2.30
   8   8   1   16.80    3.60
   9  -8   1    2.80    2.40
   9   8   1    9.40    3.10
  -9   8  -1    4.80    1.60
   9   8   1    8.60    3.30
  10  -8   1   -0.50    2.10
  10   8   1   -0.60    2.20
  10   8   1   -1.20    2.20
  10  -9  -1   -0.90    2.50
  10   9  -1   -3.80    2.40
  10   9  -1    0.40    2.60
   9  -9  -1    0.60    2.50
  -9  -9   1    0.60    0.90
   9  -9  -1    4.10    2.10
  -9   9   1    3.10    1.60
   9   9  -1    2.70    2.80
   9   9  -1    2.40    3.40
  -8  -9   1   -0.80    1.30
   8  -9  -1    3.20    2.40
   8  -9  -1   -3.00    1.60
  -8   9   1    0.50    1.60
   8   9  -1    2.60    2.80
   8   9  -1   -1.10    1.40
   7  -9  -1   16.80    3.50
   7  -9  -1   11.20    2.20
  -7  -9   1   13.10    2.10
  -7  -9   1   12.70    2.00
   7  -9  -1   15.50    2.30
  -7   9   1   17.30    2.60
   7   9  -1   12.90    2.10
  -7   9   1   15.00    2.30
   7   9  -1   16.90    3.50
  -6  -9   1    0.00    1.30
   6  -9  -1    0.80    0.90
   6  -9  -1    1.70    1.90
   6  -9  -1   -0.40    1.30
  -6  -9   1   -0.10    1.50
   6  -9  -1    2.60    1.50
   6   9  -1    0.60    1.00
   6   9  -1   -0.50    0.90
   6   9  -1    1.60    1.60
  -6   9   1    1.00    1.20
  -6   9   1    0.30    1.80
  -6   9   1    0.10    1.50
   5  -9  -1   45.00    2.10
  -5  -9   1   51.09    3.40
  -5  -9   1   43.60    3.40
   5  -9  -1   44.70    3.30
   5  -9  -1   41.10    3.00
   5   9  -1   46.10    3.10
  -5   9   1   43.40    3.70
  -5   9   1   48.00    3.50
   5   9  -1   42.10    3.00
   5   9  -1   44.00    2.40
   5   9  -1   43.40    4.10
  -5   9   1   41.50    3.00
   4  -9  -1  297.07    9.00
  -4  -9   1  308.17    9.00
   4  -9  -1  286.47    8.10
  -4  -9   1  295.77    8.70
   4  -9  -1  301.87    6.50
   4   9  -1  301.97    8.70
   4   9  -1  301.27   10.50
  -4   9   1  302.57    9.10
  -4   9   1  295.97    9.00
  -4   9   1  310.67    8.40
  -4   9   1  298.67    8.10
   4   9  -1  298.37    7.00
  -3  -9   1   57.89    3.40
  -3  -9   1   62.19    4.10
   3  -9  -1   58.29    2.00
   3  -9  -1   58.09    3.10
  -3  -9   1   62.09    3.90
   3  -9  -1   60.29    3.60
  -3  -9   1   55.89    1.90
  -3   9   1   58.29    3.10
   3   9  -1   58.39    3.60
  -3   9   1   55.89    3.80
  -3   9   1   54.29    3.60
   3   9  -1   56.09    4.60
   3   9  -1   60.79    3.50
  -3   9   1   62.69    2.90
  -2  -9   1   30.90    1.60
   2  -9  -1   25.50    2.90
  -2  -9   1   26.30    3.00
  -2  -9   1   24.70    2.70
   2  -9  -1   27.80    2.50
  -2  -9   1   26.10    2.60
   2  -9  -1   28.30    1.60
   2  -9  -1   27.50    2.30
   2  -9  -1   28.50    2.70
   2  -9  -1   32.70    2.60
   2   9  -1   28.00    3.00
  -2   9   1   27.60    2.70
   2   9  -1   32.30    2.90
  -2   9   1   28.80    1.80
  -2   9   1   28.90    1.80
  -2   9   1   29.70    2.30
   2   9  -1   29.40    2.70
   2   9  -1   23.00    3.10
  -2   9   1   28.00    2.60
   1  -9  -1    2.10    1.40
   1  -9  -1    5.20    1.90
  -1  -9   1    2.40    0.90
  -1  -9   1    1.90    1.60
   1  -9  -1    2.20    0.80
  -1  -9   1    3.50    1.60
   1  -9  -1    1.80    1.10
  -1  -9   1    3.80    1.50
   1  -9  -1    2.40    1.20
  -1   9   1    2.80    1.80
   1   9  -1    1.80    1.60
   1   9  -1    0.60    1.30
   1   9  -1    1.60    1.50
  -1   9   1    3.70    0.70
  -1   9   1    1.40    1.00
   1   9  -1    1.50    1.40
  -1   9   1    2.60    1.30
  -1   9   1    4.10    1.70
   0  -9  -1   44.70    3.10
   0  -9   1   44.10    3.00
   0  -9  -1   42.30    3.20
   0  -9   1   44.20    3.20
   0  -9  -1   38.50    3.10
   0  -9   1   42.40    3.30
   0  -9   1   48.60    3.20
   0  -9  -1   43.20    2.40
   0   9   1   41.50    3.60
   0   9   1   46.10    3.20
   0   9  -1   41.70    3.10
   0   9  -1   47.10    3.10
   0   9   1   45.00    2.80
   0   9   1   42.30    2.80
   0   9  -1   41.80    3.00
   0   9  -1   50.49    4.20
   0   9   1   44.50    3.00
  -1  -9  -1   14.50    2.10
  -1  -9  -1   15.00    1.30
   1  -9   1   17.60    2.40
  -1  -9  -1   18.70    2.20
   1  -9   1   15.30    2.30
  -1  -9  -1   14.90    2.40
   1  -9   1   17.00    1.00
   1  -9   1   10.10    2.20
   1  -9   1   17.00    2.30
   1   9   1   16.40    2.40
  -1   9  -1   14.60    2.40
   1   9   1   14.40    2.10
  -1   9  -1   14.10    2.40
   1   9   1   16.00    2.00
   1   9   1   14.80    2.30
  -1   9  -1   18.00    2.60
  -1   9  -1   15.40    2.00
  -2  -9  -1  236.98    7.70
   2  -9   1  228.48    8.50
   2  -9   1  226.28    5.40
  -2  -9  -1  234.68    7.60
   2  -9   1  227.08    7.30
   2  -9   1  223.08    7.40
   2  -9   1  210.28    7.00
  -2  -9  -1  231.88    7.20
  -2   9  -1  219.58    7.00
   2   9   1  219.08    7.60
  -2   9  -1  232.98    7.40
  -2   9  -1  221.08    7.30
   2   9   1  217.48    7.30
   2   9   1  226.18    7.20
  -2   9  -1  216.18    4.20
  -2   9  -1  186.18    4.10
   2   9   1  224.18    7.20
  -3  -9  -1   81.09    4.10
   3  -9   1   79.79    4.30
   3  -9   1   78.49    3.40
   3  -9   1   78.99    4.10
  -3  -9  -1   79.79    4.30
  -3  -9  -1   75.89    4.30
  -3   9  -1   72.09    4.00
   3   9   1   79.09    4.50
   3   9   1   72.59    4.40
   3   9   1   76.79    4.00
   3   9   1   71.79    3.90
  -3   9  -1   72.79    4.40
  -3   9  -1   79.39    4.30
  -4  -9  -1   42.90    3.10
   4  -9   1   34.90    3.30
  -4  -9  -1   34.60    3.20
   4  -9   1   36.40    2.70
   4  -9   1   34.50    3.10
  -4  -9  -1   32.40    3.00
   4   9   1   34.00    1.10
   4   9   1   33.80    3.90
   4   9   1   39.60    3.50
   4   9   1   35.30    2.90
   4   9   1   35.80    1.20
  -4   9  -1   31.20    3.00
  -4   9  -1   37.20    2.90
   4   9   1   33.90    2.60
  -4   9  -1   30.60    3.30
  -5  -9  -1    2.80    1.40
   5  -9   1    1.80    1.50
  -5  -9  -1    2.60    1.50
  -5  -9  -1    2.60    1.70
   5  -9   1   -0.20    1.50
   5   9   1    3.00    0.70
  -5   9  -1    2.80    1.60
   5   9   1    3.00    1.70
   5   9   1    2.30    1.90
  -5   9  -1    2.90    1.90
   5   9   1    1.70    1.30
   6  -9   1    1.60    1.70
  -6  -9  -1    1.40    1.50
  -6  -9  -1    1.60    1.60
   6  -9   1    2.60    0.60
   6  -9   1    4.70    1.60
  -6   9  -1    2.80    1.60
   6   9   1    2.00    1.80
   6   9   1    1.80    1.20
   6   9   1    2.30    0.90
  -6   9  -1    0.30    1.80
   6   9   1    0.20    1.90
   7  -9   1   43.70    3.30
  -7  -9  -1   36.40    3.00
   7  -9   1   37.30    4.00
   7  -9   1   36.70    2.10
  -7   9  -1   42.90    3.60
   7   9   1   36.10    4.30
   7   9   1   32.20    5.00
   7   9   1   34.40    2.80
  -8  -9  -1   15.80    2.10
   8  -9   1   17.20    3.40
  -8   9  -1   14.90    2.50
   8   9   1   16.60    3.40
   8   9   1   15.80    2.40
   8   9   1   12.00    3.90
   9  -9   1    4.50    2.60
   9   9   1    5.80    3.20
   9   9   1    6.30    2.80
  -9   9  -1    8.00    2.00
  10  -9   1    5.90    2.90
  10   9   1    4.30    3.10
  10   9   1    1.90    2.60
  10 -10  -1    0.10    2.80
  10  10  -1    5.30    3.90
  10  10  -1   -0.70    2.70
  -9 -10   1    8.60    1.70
   9 -10  -1   13.90    3.00
   9 -10  -1    9.00    3.50
  -9  10   1   11.80    2.50
   9  10  -1   11.10    3.70
   9  10  -1    9.50    3.40
   8 -10  -1    3.70    2.10
  -8 -10   1    0.40    1.50
   8 -10  -1    2.60    2.40
  -8  10   1    4.00    2.10
   8  10  -1    1.10    2.70
   8  10  -1    1.90    2.50
   7 -10  -1   27.20    4.20
  -7 -10   1   30.80    3.30
   7 -10  -1   31.40    3.50
   7 -10  -1   32.10    2.10
   7 -10  -1   31.70    3.00
   7  10  -1   26.70    4.30
   7  10  -1   30.50    2.80
  -7  10   1   34.90    3.70
   6 -10  -1    3.20    2.10
   6 -10  -1    1.70    1.50
  -6 -10   1    1.10    1.60
   6 -10  -1    0.80    1.40
  -6 -10   1    0.70    1.70
   6 -10  -1   -0.20    0.70
  -6  10   1    1.80    1.30
   6  10  -1   -0.30    0.90
  -6  10   1    2.30    2.20
   6  10  -1    1.60    2.20
   6  10  -1    1.20    1.20
  -6  10   1    0.30    1.70
  -5 -10   1   20.10    2.60
  -5 -10   1   19.50    2.90
   5 -10  -1   16.90    2.30
   5 -10  -1   19.10    1.20
   5 -10  -1   16.80    2.60
   5  10  -1   18.00    1.60
  -5  10   1   15.90    2.60
   5  10  -1   15.90    2.30
  -5  10   1   16.70    2.20
  -5  10   1   19.00    2.90
   5  10  -1   13.90    3.10
   4 -10  -1    4.30    1.80
  -4 -10   1    0.40    1.60
   4 -10  -1    3.70    0.60
   4 -10  -1    0.80    1.30
  -4 -10   1    5.20    1.90
  -4  10   1    4.20    2.10
   4  10  -1    3.80    0.70
   4  10  -1    2.90    2.10
  -4  10   1    3.40    1.30
  -4  10   1    2.10    1.70
   4  10  -1    3.10    1.50
   3 -10  -1    1.20    0.60
  -3 -10   1    3.70    2.00
  -3 -10   1    1.90    0.50
  -3 -10   1    0.50    1.70
   3 -10  -1    2.10    1.50
   3 -10  -1    0.00    1.50
  -3  10   1   -0.30    1.60
  -3  10   1    2.30    1.40
  -3  10   1    1.20    1.80
   3  10  -1    2.00    1.50
  -3  10   1    2.80    1.10
   3  10  -1    1.70    1.50
  -2 -10   1   70.39    4.10
  -2 -10   1   64.49    2.30
  -2 -10   1   68.99    4.60
   2 -10  -1   67.19    3.60
   2 -10  -1   75.69    4.70
  -2 -10   1   63.89    3.80
   2 -10  -1   67.09    4.00
   2 -10  -1   63.39    2.50
   2 -10  -1   61.69    4.30
  -2  10   1   63.79    2.70
   2  10  -1   61.79    4.00
  -2  10   1   64.59    2.60
   2  10  -1   69.69    4.90
  -2  10   1   64.99    4.30
  -2  10   1   65.89    4.10
   2  10  -1   68.29    5.00
  -2  10   1   70.89    3.60
   1 -10  -1    0.00    1.10
  -1 -10   1    1.70    1.00
  -1 -10   1    1.00    1.10
   1 -10  -1    1.20    1.30
  -1 -10   1    1.00    1.60
   1 -10  -1   -0.50    1.40
   1 -10  -1    0.50    1.10
  -1 -10   1   -0.60    1.70
   1  10  -1   -0.20    1.80
  -1  10   1    0.30    1.10
  -1  10   1    1.50    1.40
   1  10  -1    1.60    1.80
  -1  10   1    0.70    0.50
   1  10  -1   -1.70    1.40
   1  10  -1   -0.90    1.20
  -1  10   1    0.90    1.50
  -1  10   1    0.60    1.20
   0 -10   1  726.63   17.20
   0 -10   1  714.03   16.80
   0 -10   1  724.63   17.00
   0 -10   1  734.03   18.50
   0 -10  -1  732.43   15.30
   0 -10  -1  745.63   18.10
   0 -10  -1  711.43   16.90
   0 -10  -1  730.53   17.30
   0  10  -1  712.93   18.60
   0  10   1  720.43   17.00
   0  10   1  764.32   17.30
   0  10  -1  737.03   17.20
   0  10   1  737.43   15.90
   0  10   1  742.83   16.40
   0  10   1  736.23   18.20
   0  10  -1  724.23   16.80
   0  10  -1  738.83   17.10
   1 -10   1   56.29    3.60
  -1 -10  -1   61.89    4.30
  -1 -10  -1   55.79    3.80
  -1 -10  -1   58.79    4.00
   1 -10   1   59.39    1.70
  -1 -10  -1   61.49    2.30
   1 -10   1   57.99    4.40
   1 -10   1   58.99    4.20
   1 -10   1   54.39    3.90
   1  10   1   49.90    4.00
   1  10   1   53.49    3.60
   1  10   1   59.69    4.00
  -1  10  -1   62.09    4.00
  -1  10  -1   57.29    2.50
  -1  10  -1   57.19    4.40
  -1  10  -1   57.19    4.10
  -1  10  -1   62.69    3.80
   1  10   1   55.09    3.70
  -2 -10  -1  711.03   17.60
   2 -10   1  711.83   13.90
  -2 -10  -1  716.83   16.80
   2 -10   1  696.13   16.50
   2 -10   1  708.93   17.10
  -2 -10  -1  750.22   17.20
   2  10   1  729.73   17.10
  -2  10  -1  718.13   17.10
   2  10   1  724.93   16.80
   2  10   1  719.83   17.70
  -2  10  -1  704.33   13.10
  -2  10  -1  726.33   16.50
  -2  10  -1  722.03   13.10
  -2  10  -1  714.23   16.90
  -3 -10  -1   34.50    3.30
   3 -10   1   37.60    3.40
   3 -10   1   33.40    3.40
   3 -10   1   36.70    2.50
  -3 -10  -1   39.70    3.40
  -3 -10  -1   39.30    3.30
   3  10   1   39.30    3.10
   3  10   1   40.40    3.60
  -3  10  -1   31.60    3.50
   3  10   1   36.80    3.40
  -3  10  -1   37.10    2.90
  -3  10  -1   33.00    3.00
   4 -10   1   17.40    2.20
  -4 -10  -1   16.60    2.40
   4 -10   1   22.00    2.90
   4 -10   1   14.50    2.50
  -4 -10  -1   23.00    2.90
  -4 -10  -1   16.90    2.50
   4  10   1   16.30    2.50
  -4  10  -1   18.00    2.70
   4  10   1   19.70    2.10
  -4  10  -1   19.00    2.90
   4  10   1   17.10    2.80
   4  10   1   18.00    2.40
  -5 -10  -1   21.30    2.60
   5 -10   1   21.60    2.80
   5 -10   1   19.10    2.90
  -5 -10  -1   16.20    2.60
   5  10   1   15.50    2.80
  -5  10  -1   20.00    2.80
   5  10   1   19.80    2.40
  -5  10  -1   23.40    3.10
   5  10   1   19.00    1.20
   5  10   1   20.10    1.00
   5  10   1   15.00    3.40
  -6 -10  -1    3.80    1.80
   6 -10   1    3.40    1.70
   6 -10   1    3.90    2.00
  -6 -10  -1    0.70    1.50
  -6  10  -1    3.70    2.00
   6  10   1    2.90    2.00
   6  10   1    2.90    0.90
   6  10   1    4.70    1.50
   6  10   1   -1.30    2.70
  -6  10  -1    1.80    1.70
  -7 -10  -1   11.00    2.30
   7 -10   1   12.40    2.90
   7  10   1   13.60    3.40
   7  10   1   11.70    3.00
   7  10   1   11.90    1.70
  -7  10  -1   15.30    2.80
   8 -10   1   -0.10    2.00
  -8 -10  -1    5.10    1.70
   8  10   1    3.40    3.30
  -8  10  -1   -0.70    1.80
   8  10   1    2.50    2.30
  -9 -10  -1    2.10    1.30
   9 -10   1    3.70    2.60
  -9  10  -1    2.50    1.80
   9  10   1    0.80    2.30
   9  10   1   -2.90    3.30
  10 -10   1   -2.30    2.30
  10  10   1    2.80    3.80
  10  10   1   -0.10    2.50
  10 -11  -1    8.00    3.40
 -10  11   1    5.70    2.10
  10  11  -1    4.50    2.70
  10  11  -1    3.30    2.90
   9 -11  -1    1.90    2.70
  -9 -11   1    0.00    1.40
  -9  11   1   -0.90    1.80
   9  11  -1   -3.60    2.40
   9  11  -1   -0.40    3.20
  -8 -11   1   -0.40    1.70
   8 -11  -1    0.70    2.30
   8 -11  -1   -2.00    1.80
   8  11  -1   -1.40    1.70
   8  11  -1    2.30    3.50
  -8  11   1    1.20    2.00
   7 -11  -1   84.59    6.50
   7 -11  -1   74.99    4.80
  -7 -11   1   72.39    4.60
  -7  11   1   74.99    4.90
   7  11  -1   71.39    3.60
   7  11  -1   68.19    5.90
   6 -11  -1    2.10    2.70
   6 -11  -1    0.40    0.50
   6 -11  -1   -2.70    1.30
   6 -11  -1    0.10    0.40
  -6 -11   1    2.00    2.00
   6 -11  -1    1.20    1.50
  -6 -11   1   -2.20    1.40
  -6  11   1   -1.20    1.50
   6  11  -1    0.50    1.30
   6  11  -1    0.30    2.40
   6  11  -1   -0.50    0.80
  -6  11   1    0.10    1.20
  -6  11   1    0.10    2.00
   5 -11  -1    6.80    0.50
   5 -11  -1    8.50    2.30
  -5 -11   1    5.40    2.00
  -5 -11   1    5.10    2.20
   5 -11  -1    9.70    2.20
   5 -11  -1    7.70    2.30
  -5  11   1    6.40    1.70
  -5  11   1    5.70    2.00
   5  11  -1    5.50    0.90
   5  11  -1    8.20    2.00
   5  11  -1    7.70    2.80
  -5  11   1   11.20    2.50
   4 -11  -1    2.10    0.40
  -4 -11   1    2.90    2.00
   4 -11  -1    3.10    1.90
  -4 -11   1    2.50    1.70
   4 -11  -1    1.50    1.40
   4  11  -1    1.70    1.60
  -4  11   1    1.10    1.80
  -4  11   1    1.40    1.40
  -4  11   1    2.40    1.50
   4  11  -1    4.40    2.30
   3 -11  -1   43.60    3.90
  -3 -11   1   44.60    4.00
   3 -11  -1   48.30    1.80
   3 -11  -1   48.30    3.30
  -3 -11   1   45.10    3.70
   3 -11  -1   50.29    3.80
  -3  11   1   42.10    4.00
  -3  11   1   50.49    4.00
   3  11  -1   42.60    4.10
   3  11  -1   53.09    3.90
  -3  11   1   49.99    3.20
  -2 -11   1   54.89    3.70
   2 -11  -1   56.99    3.50
   2 -11  -1   47.90    4.10
  -2 -11   1   44.40    4.00
   2 -11  -1   55.09    3.70
  -2 -11   1   51.19    2.20
   2  11  -1   53.19    4.10
  -2  11   1   56.19    3.40
  -2  11   1   54.49    4.10
  -2  11   1   50.69    2.50
  -2  11   1   47.90    4.00
  -2  11   1   53.39    2.30
   2  11  -1   49.60    4.20
  -1 -11   1   -0.30    1.60
  -1 -11   1   -1.20    0.90
  -1 -11   1    0.40    1.90
   1 -11  -1    1.30    1.20
   1 -11  -1   -0.80    1.30
   1 -11  -1   -0.10    1.70
  -1  11   1    0.00    1.20
  -1  11   1    0.50    0.90
  -1  11   1   -0.40    1.40
   1  11  -1   -0.70    1.70
   1  11  -1   -1.20    1.30
  -1  11   1   -0.20    0.50
  -1  11   1   -0.70    1.20
   0 -11   1    8.00    2.30
   0 -11   1    1.00    1.40
   0 -11  -1    5.10    1.80
   0 -11  -1    7.10    2.00
   0 -11   1    3.40    1.40
   0  11   1    8.80    1.70
   0  11  -1    3.90    1.80
   0  11  -1    3.90    2.10
   0  11  -1    4.70    1.60
   0  11   1    1.90    1.50
   0  11  -1    0.90    1.20
   0  11   1   10.40    2.30
   1 -11   1  302.37    9.70
  -1 -11  -1  286.47    9.60
  -1 -11  -1  290.87    9.80
  -1 -11  -1  294.67    9.30
  -1 -11  -1  295.67    6.80
   1 -11   1  285.87    9.10
  -1  11  -1  305.17    9.60
  -1  11  -1  302.17   10.90
  -1  11  -1  291.27    9.00
   1  11   1  314.27    9.60
   1  11   1  302.17    9.10
  -1  11  -1  294.47    7.20
   1  11   1  312.67   10.20
  -1  11  -1  288.97    9.50
   1  11   1  301.57    8.70
  -2 -11  -1    5.20    1.80
   2 -11   1    5.30    2.20
  -2 -11  -1    1.30    1.80
  -2 -11  -1    4.80    1.90
   2 -11   1    2.60    1.10
   2 -11   1    2.30    1.40
  -2  11  -1    2.80    1.70
  -2  11  -1    3.20    0.60
   2  11   1    1.90    1.80
  -2  11  -1    2.20    2.00
   2  11   1    4.50    1.90
  -2  11  -1    4.10    1.70
   2  11   1    3.90    1.50
   3 -11   1    9.20    1.60
  -3 -11  -1   13.30    2.40
  -3 -11  -1   12.60    2.50
   3 -11   1   11.20    2.50
   3 -11   1   10.30    2.40
  -3 -11  -1   10.90    2.20
  -3  11  -1   10.50    2.70
   3  11   1   10.20    1.50
   3  11   1   10.10    2.40
   3  11   1    9.50    1.90
  -3  11  -1   10.20    2.20
   3  11   1   10.70    2.80
   4 -11   1    4.70    1.70
  -4 -11  -1    5.80    1.90
   4 -11   1    5.70    2.10
  -4 -11  -1    5.60    1.80
  -4 -11  -1    2.00    1.90
   4 -11   1    6.10    1.60
   4  11   1    8.70    2.30
   4  11   1    9.40    1.90
   4  11   1    4.90    1.40
  -4  11  -1    6.10    2.10
   4  11   1    4.40    2.60
  -4  11  -1    4.30    1.80
   5 -11   1   36.50    3.50
  -5 -11  -1   42.30    4.10
  -5 -11  -1   40.70    3.50
   5 -11   1   38.70    3.50
  -5  11  -1   35.80    3.50
   5  11   1   37.50    4.10
  -5  11  -1   36.90    3.80
   5  11   1   32.80    4.10
   5  11   1   32.10    3.00
   6 -11   1   -2.30    1.40
  -6 -11  -1    0.10    1.80
   6 -11   1    0.70    1.90
  -6 -11  -1   -0.80    1.80
   6  11   1    3.00    2.30
   6  11   1    0.60    0.70
   6  11   1    3.00    1.50
   6  11   1   -0.30    0.50
   6  11   1   -2.40    2.10
  -6  11  -1    2.50    2.10
  -6  11  -1    2.00    1.90
   7 -11   1   11.40    2.50
  -7 -11  -1   12.80    2.60
   7  11   1   13.50    3.10
  -7  11  -1   12.80    3.10
   7  11   1   22.40    4.60
  -8 -11  -1    1.30    1.70
   8 -11   1    2.80    2.30
   8  11   1    0.20    2.40
   8  11   1   -0.30    2.30
  -8  11  -1   -0.70    1.70
  -9 -11  -1   37.90    3.00
   9 -11   1   31.80    4.50
   9  11   1   36.80    5.60
  -9  11  -1   41.20    3.80
   9  11   1   54.79    6.30
  10 -11   1    1.00    2.50
  10  11   1    3.20    3.90
  10 -12  -1    1.30    3.90
 -10  12   1    1.40    2.00
  10  12  -1    2.20    4.20
  10  12  -1    1.80    2.30
  -9 -12   1   30.40    3.30
   9 -12  -1   29.20    5.30
   9  12  -1   22.10    4.80
  -9  12   1   35.60    4.00
   9  12  -1   16.10    4.30
   8 -12  -1    5.50    2.40
  -8 -12   1    6.00    2.20
   8 -12  -1   11.30    3.50
  -8  12   1   10.70    2.90
   8  12  -1    7.70    3.20
   8  12  -1    7.50    2.90
   7 -12  -1   42.90    4.10
  -7 -12   1   49.10    4.30
   7 -12  -1   40.80    5.60
  -7  12   1   45.70    4.30
   7  12  -1   38.60    5.10
   7  12  -1   41.00    5.40
   6 -12  -1   22.30    2.90
   6 -12  -1   23.60    4.00
   6 -12  -1   22.30    3.30
  -6 -12   1   23.90    3.60
   6  12  -1   21.50    2.90
  -6  12   1   26.90    3.60
   6  12  -1   22.20    1.60
  -6  12   1   32.60    4.00
   6  12  -1   19.70    3.90
   5 -12  -1   20.70    3.70
   5 -12  -1   19.30    2.60
   5 -12  -1   22.00    3.30
  -5 -12   1   21.70    3.30
  -5 -12   1   24.70    3.20
   5  12  -1   18.50    2.80
  -5  12   1   23.50    3.40
  -5  12   1   17.90    3.30
  -5  12   1   24.20    2.90
   5  12  -1   20.90    3.50
   4 -12  -1    1.80    1.50
   4 -12  -1    2.00    1.60
  -4 -12   1    1.10    1.20
  -4 -12   1    3.80    1.80
   4 -12  -1   -0.10    1.50
   4  12  -1    0.20    1.60
   4  12  -1    3.60    2.40
  -4  12   1    3.90    1.40
  -4  12   1    0.80    1.50
  -4  12   1    0.30    1.80
  -3 -12   1    0.50    2.00
   3 -12  -1    1.20    1.60
   3 -12  -1   -1.40    1.70
   3 -12  -1   -1.40    1.70
  -3 -12   1   -2.00    1.60
  -3  12   1   -0.40    1.70
   3  12  -1    0.70    1.60
  -3  12   1    0.60    1.10
  -3  12   1    1.60    2.10
   3  12  -1    1.90    1.90
   2 -12  -1  167.88    6.50
  -2 -12   1  154.98    7.10
  -2 -12   1  152.58    6.40
  -2 -12   1  146.79    4.00
   2 -12  -1  153.28    7.00
  -2  12   1  153.08    6.70
   2  12  -1  151.78    6.70
   2  12  -1  134.89    7.10
  -2  12   1  146.39    5.70
  -2  12   1  143.29    6.70
  -2  12   1  157.48    4.70
  -1 -12   1  221.28    6.30
  -1 -12   1  228.08    8.60
   1 -12  -1  222.28    8.30
   1 -12  -1  214.88    7.10
  -1 -12   1  221.08    8.20
  -1  12   1  236.58    8.60
  -1  12   1  229.88    7.60
  -1  12   1  217.18    6.40
  -1  12   1  220.58    4.70
   1  12  -1  217.88    9.30
   1  12  -1  215.38    8.10
   0 -12   1    3.10    2.20
   0 -12  -1    7.30    1.50
   0 -12  -1   13.50    2.50
   0  12  -1    8.90    2.40
   0  12   1    8.80    2.60
   0  12  -1    5.40    2.30
   0  12   1    9.50    2.50
   0  12   1    8.00    2.20
   0  12   1    9.30    2.10
   0  12  -1    9.00    1.70
  -1 -12  -1    6.30    1.10
   1 -12   1   10.80    2.60
  -1 -12  -1    9.70    2.30
   1 -12   1    9.00    2.40
  -1 -12  -1    6.50    2.50
  -1 -12  -1    6.20    1.80
  -1  12  -1    4.30    2.00
   1  12   1    7.20    2.10
  -1  12  -1    5.10    1.90
   1  12   1    9.50    2.40
   1  12   1    8.40    2.40
  -1  12  -1    6.50    1.40
   2 -12   1    5.70    2.30
   2 -12   1    4.10    1.70
  -2 -12  -1    3.10    1.70
  -2 -12  -1    3.80    1.90
  -2 -12  -1    1.00    3.20
   2  12   1    3.20    0.90
   2  12   1    3.50    2.10
  -2  12  -1    4.40    1.80
   2  12   1    2.00    1.80
  -2  12  -1    2.70    2.20
  -2  12  -1    2.70    0.70
   2  12   1    4.00    2.10
  -3 -12  -1   10.20    2.40
  -3 -12  -1   15.10    2.90
   3 -12   1   15.90    1.90
   3 -12   1   12.20    2.30
   3 -12   1   15.30    3.00
   3  12   1   14.90    1.60
   3  12   1   12.20    2.70
  -3  12  -1    9.80    2.80
  -3  12  -1   12.10    2.40
   3  12   1   14.00    2.70
   3  12   1   13.30    2.50
  -4 -12  -1    2.80    2.10
   4 -12   1    3.30    2.00
   4 -12   1    2.20    1.30
   4 -12   1    1.80    2.00
  -4 -12  -1    3.60    2.00
  -4  12  -1    2.50    2.20
   4  12   1    1.80    1.90
   4  12   1    1.40    1.20
  -4  12  -1    3.40    2.00
   4  12   1    0.40    1.80
   4  12   1    1.80    1.70
   5 -12   1   -1.20    1.90
  -5 -12  -1    2.30    1.90
   5 -12   1    0.90    1.80
  -5 -12  -1   -2.50    1.90
   5  12   1    1.00    1.90
  -5  12  -1    0.00    1.80
   5  12   1   -0.40    1.70
   5  12   1    0.30    2.80
  -5  12  -1    6.20    2.50
   6 -12   1    0.10    1.70
  -6 -12  -1    2.40    2.20
   6 -12   1    1.30    2.20
   6  12   1   -0.30    2.00
   6  12   1   -2.10    2.90
   6  12   1    0.00    1.60
  -6  12  -1    1.90    2.20
   7 -12   1   -4.30    1.90
  -7 -12  -1    1.60    2.00
   7  12   1    0.60    2.30
   7  12   1   -1.90    2.10
  -7  12  -1   -0.10    2.10
   8 -12   1    3.30    2.50
  -8 -12  -1    2.10    1.90
   8  12   1    6.80    4.00
  -8  12  -1    3.70    2.30
   8  12   1    4.10    2.90
  -9 -12  -1    3.80    1.90
   9 -12   1   -1.10    2.20
   9  12   1    2.20    2.60
   9  12   1    3.10    2.90
  -9  12  -1    3.50    2.30
 -10  12  -1    3.80    2.00
   9 -13  -1    0.20    3.70
  -9 -13   1   -1.50    1.70
   9  13  -1   -1.90    2.50
   9  13  -1   -0.70    2.80
  -9  13   1    2.20    2.30
   8 -13  -1    2.40    3.80
  -8 -13   1    3.70    2.30
   8 -13  -1    0.00    1.90
   8  13  -1    2.90    2.90
  -8  13   1   -0.20    2.30
   8  13  -1   -1.40    2.00
   7 -13  -1   16.50    2.90
  -7 -13   1   17.00    3.10
   7 -13  -1   16.80    3.80
   7  13  -1   18.10    3.90
  -7  13   1   19.00    3.50
   7  13  -1    7.10    3.30
  -6 -13   1   51.99    4.50
   6 -13  -1   50.49    4.50
   6 -13  -1   46.80    4.20
   6 -13  -1   43.30    5.00
   6  13  -1   39.50    5.40
   6  13  -1   36.90    5.00
   6  13  -1   45.30    3.70
  -6  13   1   44.70    4.70
  -5 -13   1   34.50    4.00
   5 -13  -1   33.50    4.20
  -5 -13   1   26.10    3.80
   5 -13  -1   30.30    3.40
   5 -13  -1   26.20    4.20
   5  13  -1   40.90    4.70
   5  13  -1   29.90    3.60
  -5  13   1   33.90    4.30
  -5  13   1   34.80    4.10
   4 -13  -1   15.70    3.20
   4 -13  -1   19.80    2.70
   4 -13  -1   15.10    2.80
  -4 -13   1   19.60    2.90
  -4 -13   1   15.10    3.20
  -4  13   1   16.00    2.90
   4  13  -1   20.10    3.80
  -4  13   1   15.30    3.00
  -4  13   1   19.90    2.70
   4  13  -1   11.10    2.60
   3 -13  -1    5.40    1.90
  -3 -13   1    4.30    2.20
   3 -13  -1    8.00    2.40
   3 -13  -1    4.40    1.80
  -3 -13   1    5.30    2.50
  -3  13   1    4.80    1.70
   3  13  -1    6.10    2.80
  -3  13   1    9.30    2.60
  -3  13   1    5.90    1.00
   3  13  -1    9.80    2.60
  -3  13   1    6.50    2.60
  -2 -13   1   25.40    1.70
  -2 -13   1   35.20    3.60
  -2 -13   1   27.20    3.50
   2 -13  -1   29.90    3.20
   2 -13  -1   22.00    3.20
   2  13  -1   29.00    3.70
  -2  13   1   18.30    2.60
  -2  13   1   26.90    2.20
   2  13  -1   27.10    4.10
  -2  13   1   25.50    3.40
   1 -13  -1    2.60    2.20
  -1 -13   1    2.30    2.20
  -1 -13   1    1.30    1.20
   1 -13  -1    2.40    1.50
   1  13  -1   -2.30    1.10
   1  13  -1    2.10    1.50
  -1  13   1    2.60    2.30
   1  13  -1    2.70    2.60
  -1  13   1    0.60    1.10
  -1  13   1    0.50    1.60
   0 -13   1   10.60    3.00
   0 -13  -1   11.10    1.70
   0 -13  -1   11.30    3.00
   0  13  -1   12.90    2.00
   0  13  -1   10.80    2.70
   0  13   1   16.20    3.10
   0  13  -1   13.10    3.00
   0  13   1   14.70    2.20
   0  13   1   12.40    3.00
   1 -13   1  108.69    6.20
   1 -13   1  106.19    5.90
  -1 -13  -1  101.09    3.40
  -1 -13  -1   96.99    6.00
  -1  13  -1   94.99    6.80
  -1  13  -1  102.29    3.90
   1  13   1  109.89    5.30
   1  13   1  101.59    2.50
  -1  13  -1  105.69    6.00
   1  13   1  103.59    5.50
   1  13   1   95.09    6.20
  -2 -13  -1   26.80    3.70
   2 -13   1   25.90    3.50
   2 -13   1   26.10    3.50
  -2 -13  -1   23.90    3.30
   2  13   1   17.20    2.90
   2  13   1   25.60    3.40
  -2  13  -1   24.10    1.50
   2  13   1   27.40    1.60
  -2  13  -1   23.80    3.60
   2  13   1   23.80    3.40
   3 -13   1   -2.80    1.60
   3 -13   1   -0.90    1.30
  -3 -13  -1    2.10    1.90
  -3 -13  -1    0.50    2.10
   3  13   1   -0.50    2.10
   3  13   1   -0.40    0.80
   3  13   1   -1.00    1.50
   3  13   1    0.10    1.40
  -3  13  -1   -0.30    1.30
  -3  13  -1   -0.40    2.20
   4 -13   1   -2.00    1.90
  -4 -13  -1   -2.50    1.50
   4 -13   1   -1.60    1.20
   4 -13   1    2.00    2.10
  -4 -13  -1    0.90    2.20
  -4  13  -1    2.40    2.30
   4  13   1    1.10    1.90
  -4  13  -1    0.20    1.90
   4  13   1    1.60    1.30
   4  13   1    0.10    2.10
   4  13   1    1.40    1.80
   5 -13   1  152.18    7.40
   5 -13   1  166.58    7.60
  -5 -13  -1  165.18    7.20
  -5 -13  -1  162.68    7.50
   5  13   1  165.48    8.90
  -5  13  -1  172.88    7.90
  -5  13  -1  153.28    7.00
   5  13   1  163.78    8.20
   5  13   1  159.28    6.90
   6 -13   1   66.59    5.30
   6 -13   1   78.19    5.30
  -6 -13  -1   68.19    5.30
  -6  13  -1   78.39    5.60
   6  13   1   65.29    4.40
   6  13   1   69.49    6.10
   6  13   1   63.89    5.80
   7 -13   1   28.70    4.10
  -7 -13  -1   32.10    3.90
   7  13   1   30.90    4.50
   7  13   1   34.20    5.70
  -7  13  -1   30.20    4.10
   8 -13   1   24.90    4.10
  -8 -13  -1   22.10    3.20
  -8  13  -1   28.80    3.90
   8  13   1   21.00    4.40
   8  13   1   30.20    4.70
  -9 -13  -1    2.20    1.90
   9 -13   1   -1.50    2.40
   9  13   1    1.60    4.10
  -9  13  -1    0.70    2.10
   9  13   1   -3.80    2.20
   9 -14  -1    1.00    3.90
  -9 -14   1    0.20    2.00
  -9  14   1    1.60    2.40
   9  14  -1   -2.90    2.70
   9  14  -1   -2.80    3.80
   8 -14  -1    4.40    3.00
  -8 -14   1    1.50    2.20
   8  14  -1    3.50    2.60
   8  14  -1    3.90    4.00
  -8  14   1    1.20    2.50
   7 -14  -1    7.80    2.60
   7 -14  -1   15.80    3.80
  -7 -14   1   11.90    3.00
   7  14  -1   12.20    4.30
   7  14  -1   12.60    3.40
  -7  14   1    6.50    3.00
   6 -14  -1    6.50    2.50
  -6 -14   1    1.00    2.40
   6 -14  -1    1.90    2.00
   6 -14  -1    8.80    3.60
   6  14  -1    1.00    2.30
   6  14  -1    4.70    3.10
  -6  14   1    1.80    2.70
   5 -14  -1    0.60    2.00
  -5 -14   1    2.20    2.10
  -5 -14   1    1.50    2.50
   5 -14  -1    1.70    1.90
   5 -14  -1   -0.30    2.00
   5  14  -1    1.10    2.70
   5  14  -1    4.40    2.10
  -5  14   1   -0.10    2.50
  -5  14   1    6.00    2.40
   5  14  -1    2.50    2.80
  -4 -14   1    2.50    1.70
  -4 -14   1    4.00    2.70
   4 -14  -1    7.50    2.30
   4 -14  -1    4.80    2.10
   4 -14  -1    6.90    2.30
  -4  14   1    2.70    2.10
   4  14  -1    3.30    2.90
   4  14  -1    0.90    2.00
   4  14  -1    2.20    2.00
   3 -14  -1  188.58    7.30
  -3 -14   1  199.78    8.30
   3 -14  -1  183.88    8.10
  -3 -14   1  178.48    8.00
   3 -14  -1  197.68    8.20
   3  14  -1  187.18    8.30
   3  14  -1  193.28    9.70
  -3  14   1  189.78    4.80
   3  14  -1  186.38    8.10
  -3  14   1  184.38    8.10
   2 -14  -1   39.80    4.10
  -2 -14   1   38.20    2.00
  -2 -14   1   47.80    4.30
   2 -14  -1   40.90    3.70
   2  14  -1   38.30    3.50
   2  14  -1   40.00    4.60
  -2  14   1   37.00    3.90
   2  14  -1   34.70    4.20
  -2  14   1   37.70    2.60
   1 -14  -1    5.20    2.60
  -1 -14   1    8.20    2.90
  -1 -14   1    5.40    1.50
   1 -14  -1    6.20    1.80
   1  14  -1    6.20    3.00
   1  14  -1    5.50    2.10
   1  14  -1    6.10    2.00
  -1  14   1    5.50    2.20
  -1  14   1    7.70    1.80
   0 -14  -1  201.58    8.70
   0 -14  -1  195.58    6.20
   0 -14   1  189.98    8.50
   0  14  -1  202.48    8.60
   0  14   1  194.58    6.80
   0  14  -1  186.78    9.50
   0  14   1  191.38    8.70
   0  14   1  186.18    8.20
   0  14  -1  196.88    6.70
   1 -14   1    3.80    2.40
  -1 -14  -1    0.70    1.00
   1 -14   1    0.60    1.50
  -1 -14  -1    5.10    2.20
   1  14   1    3.20    1.90
   1  14   1    3.90    2.00
  -1  14  -1    1.10    1.20
   1  14   1    1.00    1.70
  -1  14  -1    2.70    2.10
  -1  14  -1    1.90    2.50
  -2 -14  -1   26.50    3.90
   2 -14   1   25.20    3.60
   2 -14   1   24.60    3.60
   2  14   1   25.00    3.80
   2  14   1   29.60    1.60
  -2  14  -1   25.60    1.70
   2  14   1   29.60    3.60
  -2  14  -1   25.80    3.70
   2  14   1   33.00    3.50
  -3 -14  -1   55.89    5.10
  -3 -14  -1   53.69    4.60
   3 -14   1   55.79    4.60
   3 -14   1   52.69    4.70
   3  14   1   55.19    5.40
  -3  14  -1   48.00    4.40
   3  14   1   56.59    2.80
   3  14   1   53.99    4.20
   3  14   1   61.59    5.20
  -4 -14  -1   35.80    4.50
  -4 -14  -1   38.80    4.10
   4 -14   1   40.90    4.50
   4 -14   1   37.00    4.50
   4  14   1   42.60    5.00
   4  14   1   41.70    4.40
   4  14   1   35.60    4.00
  -4  14  -1   44.30    4.90
   4  14   1   40.90    2.80
  -5 -14  -1    8.00    2.80
   5 -14   1    2.00    1.80
  -5 -14  -1    0.80    2.00
   5 -14   1    1.50    2.30
   5 -14   1    4.40    2.10
   5  14   1    0.20    2.30
   5  14   1   -1.60    2.10
  -5  14  -1    3.70    2.20
   5  14   1    1.70    1.80
  -5  14  -1    0.50    1.50
   6 -14   1    2.20    2.50
  -6 -14  -1    7.20    2.70
   6 -14   1   11.70    2.80
   6  14   1    4.20    2.80
  -6  14  -1   12.20    3.10
   6  14   1    9.30    3.20
  -7 -14  -1    9.50    2.90
   7 -14   1   -1.30    2.30
  -7  14  -1    3.40    2.60
   7  14   1    9.80    3.40
   7  14   1    2.70    2.60
  -8 -14  -1   14.90    3.00
   8 -14   1   12.70    3.60
   8  14   1   11.20    3.50
  -8  14  -1   15.50    3.30
   8  14   1   12.30    4.70
  -9 -14  -1    2.70    2.10
   9 -14   1    3.00    2.80
   9  14   1   -0.40    2.80
  -9  14  -1    1.20    2.40
   9  14   1    2.70    3.20
   9 -15  -1   -3.10    2.30
  -9 -15   1    0.30    2.10
   9  15  -1   -3.20    2.30
   9  15  -1    1.30    3.30
  -9  15   1    2.00    2.40
  -8 -15   1    1.60    2.40
   8 -15  -1    0.00    2.70
   8  15  -1    2.60    3.40
   8  15  -1    2.30    2.90
  -8  15   1    1.00    2.40
   7 -15  -1   25.60    5.00
   7 -15  -1   18.40    3.20
  -7 -15   1   19.30    3.70
   7  15  -1   19.50    5.00
  -7  15   1   24.00    4.10
   7  15  -1   25.90    4.60
   6 -15  -1    1.60    2.30
   6 -15  -1    1.50    2.40
   6 -15  -1   -1.50    1.80
  -6 -15   1   -0.40    2.20
   6  15  -1    1.20    3.10
   6  15  -1    2.90    2.50
  -6  15   1   -0.90    2.50
   5 -15  -1    4.90    2.90
   5 -15  -1    3.50    2.40
  -5 -15   1    0.90    2.30
   5 -15  -1    5.30    2.20
   5  15  -1    3.40    3.10
  -5  15   1    4.10    2.80
   5  15  -1    0.00    3.00
   5  15  -1    6.20    2.40
   4 -15  -1   98.89    5.50
  -4 -15   1  122.59    7.20
   4 -15  -1  115.39    7.10
   4 -15  -1  106.99    6.80
  -4 -15   1   99.39    6.10
  -4  15   1  113.59    7.00
   4  15  -1  109.29    7.40
   4  15  -1   94.09    6.10
   4  15  -1  107.29    7.10
   3 -15  -1   69.09    5.30
  -3 -15   1   67.29    5.30
   3 -15  -1   66.19    5.20
  -3  15   1   69.49    5.30
   3  15  -1   63.99    5.30
   3  15  -1   70.69    6.00
  -3  15   1   67.79    2.60
   3  15  -1   70.39    5.50
   2 -15  -1    1.50    1.90
  -2 -15   1    1.60    2.10
  -2 -15   1    0.30    0.80
   2 -15  -1    4.00    2.70
   2  15  -1    1.30    2.10
   2  15  -1    0.40    2.30
   2  15  -1    2.10    2.30
  -2  15   1   -1.80    2.40
  -2  15   1    1.70    1.20
   1 -15  -1    0.50    1.40
  -1 -15   1    2.00    2.70
  -1 -15   1   -0.80    1.20
   1 -15  -1   -2.50    1.50
   1  15  -1   -1.60    2.30
   1  15  -1   -0.30    2.60
  -1  15   1    0.10    1.40
   1  15  -1    1.60    1.80
  -1  15   1    0.30    1.90
   0 -15  -1   22.60    2.50
   0 -15  -1   23.70    3.60
   0 -15   1   25.60    4.00
   0  15  -1   20.60    2.50
   0  15   1   22.40    3.50
   0  15   1   20.90    2.70
   0  15  -1   15.10    3.90
   0  15  -1   22.10    3.80
  -1 -15  -1  202.08    5.60
   1 -15   1  205.88    9.30
   1 -15   1  195.28    8.30
  -1 -15  -1  212.18    9.00
  -1  15  -1  206.58    6.20
  -1  15  -1  197.38   10.20
  -1  15  -1  220.58    9.40
   1  15   1  206.98    7.80
   1  15   1  207.68    9.40
   1  15   1  212.18    9.00
   2 -15   1   14.60    3.00
  -2 -15  -1   20.60    3.50
   2 -15   1   16.20    3.30
  -2  15  -1   20.20    3.50
   2  15   1   17.80    3.00
   2  15   1   13.10    3.40
   2  15   1   17.50    1.20
  -2  15  -1   18.80    1.60
   2  15   1   21.00    3.10
   3 -15   1   33.80    4.20
   3 -15   1   32.90    4.30
  -3 -15  -1   37.30    4.20
   3  15   1   33.40    3.80
   3  15   1   30.00    4.30
   3  15   1   34.70    2.20
   3  15   1   30.40    4.50
  -3  15  -1   30.00    4.00
  -4 -15  -1    0.40    2.70
   4 -15   1    1.50    2.40
   4 -15   1    2.00    2.00
  -4 -15  -1    1.30    2.30
  -4  15  -1   -0.10    1.90
   4  15   1    2.50    2.20
   4  15   1    0.70    2.50
   4  15   1    0.90    2.10
   5 -15   1    9.20    2.60
  -5 -15  -1   11.50    3.20
   5 -15   1    7.40    2.90
   5  15   1    8.30    2.60
  -5  15  -1    9.80    3.30
   5  15   1   11.40    3.30
   5  15   1   16.00    4.10
  -6 -15  -1    4.00    2.70
   6 -15   1   -1.00    2.30
   6 -15   1    1.20    2.20
   6  15   1    0.50    3.30
   6  15   1    3.90    2.90
  -6  15  -1    2.20    2.90
  -7 -15  -1    1.50    2.30
   7 -15   1    1.30    2.60
   7  15   1    0.70    3.50
  -7  15  -1   -1.30    2.40
   7  15   1   -0.20    2.70
  -8 -15  -1    9.60    3.10
   8 -15   1    5.20    3.00
  -8  15  -1    9.20    3.10
   8  15   1    7.50    3.40
   8  15   1    0.50    3.00
  -9 -15  -1    3.80    2.30
   9  15   1    2.30    4.10
  -9  15  -1    5.00    2.90
  -8 -16   1    4.10    2.70
   8 -16  -1    4.30    4.10
  -8  16   1    3.30    3.00
   8  16  -1    2.40    3.00
   8  16  -1   -1.00    3.30
   7 -16  -1   -0.20    2.40
  -7 -16   1    6.00    2.90
   7  16  -1    0.80    2.70
  -7  16   1   -2.60    2.50
   7  16  -1   -2.80    3.00
   6 -16  -1   19.90    3.90
   6 -16  -1   15.30    3.00
   6 -16  -1   23.00    4.60
  -6 -16   1   18.30    3.70
   6  16  -1   17.20    4.40
   6  16  -1   16.10    4.50
  -6  16   1   17.40    4.00
   5 -16  -1   45.30    5.30
  -5 -16   1   42.80    5.10
   5 -16  -1   38.70    5.20
   5 -16  -1   41.90    4.60
   5  16  -1   44.10    5.70
  -5  16   1   57.59    5.70
   5  16  -1   42.20    5.80
   5  16  -1   43.70    4.40
   4 -16  -1  124.09    6.70
   4 -16  -1  149.39    8.10
  -4 -16   1  135.39    7.50
   4 -16  -1  139.39    8.00
   4  16  -1  143.89    7.50
   4  16  -1  142.79    8.20
   4  16  -1  138.59    9.10
  -4  16   1  156.68    8.40
   3 -16  -1   11.70    3.50
   3 -16  -1    4.30    2.30
  -3 -16   1    3.80    2.90
   3  16  -1   10.80    2.80
   3  16  -1    5.20    3.40
  -3  16   1    6.10    3.30
  -3  16   1    5.70    1.10
   3  16  -1   11.50    3.20
  -2 -16   1    6.50    1.10
  -2 -16   1    2.40    2.30
   2 -16  -1    9.50    3.30
   2 -16  -1    4.20    2.10
   2  16  -1    5.60    3.60
  -2  16   1    6.90    1.60
   2  16  -1    6.80    2.50
  -2  16   1    7.50    2.70
   2  16  -1    4.90    2.50
   1 -16  -1   35.00    5.00
  -1 -16   1   35.10    4.90
  -1 -16   1   33.60    2.90
   1 -16  -1   38.40    3.50
  -1  16   1   40.00    3.30
   1  16  -1   42.80    3.80
   1  16  -1   33.10    4.70
   1  16  -1   36.10    4.60
  -1  16   1   39.00    4.90
   0 -16  -1    0.20    2.70
   0 -16   1    1.90    2.20
   0 -16  -1   -0.80    1.30
   0  16  -1   -0.50    2.10
   0  16  -1   -0.40    2.50
   0  16   1   -2.10    2.60
   0  16   1    0.10    1.50
   0  16  -1    2.50    1.80
  -1 -16  -1   20.10    1.90
   1 -16   1   17.50    4.00
  -1 -16  -1   15.30    3.70
  -1  16  -1   16.60    3.70
   1  16   1   23.10    4.20
   1  16   1   22.30    3.90
   1  16   1   17.50    3.00
  -1  16  -1   16.60    2.10
  -1  16  -1   17.50    3.80
   2 -16   1  167.58    8.30
   2 -16   1  157.48    7.50
  -2 -16  -1  154.18    7.90
   2  16   1  167.28    7.70
   2  16   1  148.39    8.70
  -2  16  -1  157.78    4.50
   2  16   1  147.29    7.90
  -2  16  -1  156.48    7.90
  -3 -16  -1   -1.40    1.80
   3 -16   1   -0.80    1.60
   3 -16   1    4.30    3.00
   3  16   1   -3.60    1.90
   3  16   1    2.10    2.10
  -3  16  -1    1.20    2.90
   3  16   1   -0.20    1.80
  -4 -16  -1    8.20    3.30
   4 -16   1   12.60    3.50
   4 -16   1    8.20    3.10
   4  16   1    7.80    3.10
   4  16   1   14.40    3.30
  -4  16  -1   10.50    3.50
   4  16   1   14.60    3.40
   5 -16   1   44.10    5.30
   5 -16   1   49.99    5.20
  -5 -16  -1   57.99    5.60
   5  16   1   58.89    5.00
  -5  16  -1   51.19    5.60
   5  16   1   46.30    5.70
   5  16   1   44.70    5.40
   6 -16   1   -4.50    2.20
  -6 -16  -1   -2.20    2.20
   6  16   1   -1.90    2.70
  -6  16  -1   -3.00    2.20
   6  16   1    5.10    2.80
  -7 -16  -1   17.00    3.70
   7 -16   1    3.80    2.90
  -7  16  -1    4.70    3.10
   7  16   1    7.80    3.50
   7  16   1   10.90    3.70
   8 -16   1   -8.20    2.10
  -8 -16  -1    1.70    2.30
  -8  16  -1    2.90    2.70
   8  16   1    3.00    3.00
   8  16   1    0.30    3.90
   8 -17  -1    2.20    3.00
  -8 -17   1    6.40    3.20
  -8  17   1    6.00    3.30
   8  17  -1    2.50    4.10
   8  17  -1   -1.30    3.20
  -7 -17   1    2.00    2.70
   7 -17  -1    0.30    3.60
  -7  17   1   -0.20    2.90
   7  17  -1   -1.60    2.50
   7  17  -1   -0.90    3.60
   6 -17  -1   20.90    4.20
   6 -17  -1   16.40    3.20
  -6 -17   1   17.50    3.90
   6  17  -1   17.50    4.10
   6  17  -1   15.80    4.50
  -6  17   1   20.00    4.20
  -5 -17   1    0.10    2.70
   5 -17  -1   -2.10    1.60
   5 -17  -1   -0.10    2.30
   5 -17  -1    2.70    2.30
   5  17  -1   -0.10    2.40
   5  17  -1   -1.60    1.90
   5  17  -1    1.90    3.30
  -5  17   1   -0.30    2.00
   4 -17  -1   18.90    3.80
   4 -17  -1   15.60    3.80
  -4 -17   1   17.10    4.10
  -4  17   1   17.90    4.20
   4  17  -1   16.80    3.90
   4  17  -1   12.80    3.80
   4  17  -1   16.40    3.20
   3 -17  -1    2.20    2.90
  -3 -17   1    1.70    3.10
   3 -17  -1   -0.20    2.30
  -3  17   1   -0.40    2.10
   3  17  -1   -2.80    2.00
   3  17  -1   -3.00    2.90
   3  17  -1    3.30    2.20
   2 -17  -1   30.80    4.50
  -2 -17   1   34.10    1.80
  -2 -17   1   32.00    4.90
   2 -17  -1   26.60    3.70
   2  17  -1   27.80    4.10
  -2  17   1   30.40    2.70
   2  17  -1   33.30    5.30
  -2  17   1   25.40    4.10
   2  17  -1   31.40    4.00
  -1 -17   1    2.30    2.40
   1 -17  -1   -1.10    2.80
   1 -17  -1    0.80    1.60
  -1 -17   1   -2.10    1.30
  -1  17   1    3.00    1.70
   1  17  -1    2.00    1.90
   1  17  -1    0.10    3.10
   1  17  -1    4.70    3.00
  -1  17   1    0.40    2.00
   0 -17   1    3.40    2.50
   0 -17  -1    1.50    3.10
   0 -17  -1    1.80    1.40
   0  17  -1    0.30    1.60
   0  17   1    0.20    1.70
   0  17  -1   -1.70    2.20
   0  17   1   -0.10    2.00
   0  17  -1    1.00    2.10
  -1 -17  -1    1.80    1.10
  -1 -17  -1    5.40    2.50
   1 -17   1    4.60    2.50
   1  17   1    6.80    2.50
   1  17   1    4.80    2.40
  -1  17  -1    7.00    3.20
  -1  17  -1    1.60    1.50
   1  17   1    0.50    2.80
   2 -17   1  163.08    8.40
  -2 -17  -1  194.28    9.60
   2 -17   1  165.28    9.00
   2  17   1  170.18    8.60
   2  17   1  175.58    8.10
  -2  17  -1  172.38    9.00
   2  17   1  185.18    9.80
  -2  17  -1  161.88    4.80
  -3 -17  -1   33.10    4.90
   3 -17   1   28.40    4.70
   3 -17   1   28.60    4.40
   3  17   1   33.40    4.50
   3  17   1   24.90    3.70
  -3  17  -1   37.60    5.30
   3  17   1   30.50    4.80
   4 -17   1   72.49    6.50
   4 -17   1   84.29    5.80
  -4 -17  -1   90.89    6.90
   4  17   1   76.49    5.50
   4  17   1   68.09    6.80
  -4  17  -1   85.79    6.90
   4  17   1   96.39    7.20
  -5 -17  -1    3.10    3.00
   5 -17   1    3.70    2.60
   5 -17   1    0.90    2.60
  -5  17  -1   -1.10    2.50
   5  17   1    1.60    2.10
   5  17   1   -3.80    2.40
   5  17   1   -0.90    2.10
   6 -17   1    4.10    2.90
  -6 -17  -1    6.80    3.30
   6  17   1   10.10    3.30
   6  17   1    4.50    3.30
  -6  17  -1    4.50    3.10
  -7 -17  -1   -0.70    2.70
   7 -17   1   -5.20    2.20
  -7  17  -1   -1.90    2.70
   7  17   1    0.80    3.10
   7  17   1    0.20    2.80
  -8 -17  -1    7.60    3.10
   8 -17   1    3.60    3.40
  -8  17  -1    8.40    3.70
   8  17   1    7.10    3.40
   8  17   1    4.90    3.40
   7 -18  -1    2.90    2.90
  -7 -18   1    2.70    2.90
   7  18  -1   -0.70    2.60
  -7  18   1    0.60    3.00
   7  18  -1    4.40    3.30
  -6 -18   1   75.49    6.70
   6 -18  -1   79.29    7.70
   6  18  -1   78.59    7.80
  -6  18   1   73.79    6.70
   6  18  -1   55.39    7.10
   5 -18  -1    2.80    3.10
   5 -18  -1    1.80    2.40
  -5 -18   1   -0.70    2.00
   5 -18  -1   -0.30    2.70
   5  18  -1    2.30    3.40
   5  18  -1   -3.20    3.10
  -5  18   1    3.40    3.20
   4 -18  -1   46.20    5.00
  -4 -18   1   56.89    6.30
   4 -18  -1   41.60    5.10
  -4  18   1   43.80    5.50
   4  18  -1   42.70    5.50
   4  18  -1   37.60    5.90
   4  18  -1   51.59    5.30
  -3 -18   1   -6.10    2.70
   3 -18  -1   -0.80    2.20
   3 -18  -1   -2.40    1.70
  -3  18   1   -1.10    2.20
   3  18  -1   -1.00    2.30
   3  18  -1    2.30    2.60
   3  18  -1   -0.30    2.40
   2 -18  -1   17.90    3.20
  -2 -18   1   23.50    4.90
   2 -18  -1   19.10    4.40
  -2  18   1   15.40    4.30
   2  18  -1   13.60    4.40
  -2  18   1   16.10    2.20
   2  18  -1   19.30    4.10
   2  18  -1   20.30    3.60
   1 -18  -1   33.20    4.70
   1 -18  -1   30.40    3.40
  -1 -18   1   22.50    4.20
   1  18  -1   35.90    3.90
   1  18  -1   29.20    5.20
  -1  18   1   35.30    4.90
  -1  18   1   27.60    3.10
   1  18  -1   22.20    4.40
   0 -18   1    2.50    2.70
   0 -18  -1    9.10    3.10
   0 -18  -1    4.10    1.70
   0  18   1    6.60    2.40
   0  18   1    6.70    2.80
   0  18  -1    5.50    2.70
   0  18  -1    7.80    2.10
   0  18  -1    2.50    2.70
   1 -18   1   64.19    5.80
  -1 -18  -1   68.89    6.60
   1  18   1   61.49    5.00
   1  18   1   56.29    6.60
   1  18   1   64.59    6.20
  -1  18  -1   63.49    3.70
  -1  18  -1   55.19    5.40
  -2 -18  -1    1.50    2.40
   2 -18   1    1.10    3.10
   2  18   1   -3.00    2.50
   2  18   1   -0.10    1.80
   2  18   1    2.10    2.60
  -2  18  -1   -0.20    2.90
   3 -18   1   31.40    4.20
  -3 -18  -1   27.50    4.70
   3 -18   1   28.80    4.60
   3  18   1   29.40    4.30
   3  18   1   25.20    4.70
  -3  18  -1   33.80    5.20
   3  18   1   31.40    4.70
  -4 -18  -1   17.20    3.80
   4 -18   1   21.60    4.10
   4 -18   1   25.70    4.50
   4  18   1    6.90    3.50
   4  18   1   17.10    4.20
   4  18   1   20.40    3.90
  -4  18  -1   21.30    4.50
   5 -18   1    1.90    2.80
   5 -18   1    1.20    2.70
  -5 -18  -1   -2.00    2.90
   5  18   1   -2.30    2.10
   5  18   1   -7.60    2.30
  -5  18  -1   -0.30    3.00
  -6 -18  -1   20.10    4.40
   6 -18   1   15.10    3.80
   6  18   1    8.40    3.90
  -6  18  -1   12.90    3.90
   6  18   1   15.20    4.50
   7 -18   1    3.90    3.10
  -7 -18  -1    3.20    3.30
   7  18   1    8.60    4.40
   7  18   1   -0.30    3.10
  -7  18  -1    5.60    3.40
  -7 -19   1    1.40    2.90
   7 -19  -1    0.80    3.70
   7  19  -1   -8.90    3.20
  -7  19   1    0.90    3.10
   7  19  -1    5.40    4.30
  -6 -19   1    3.60    3.40
   6 -19  -1    0.70    3.30
   6  19  -1   -4.40    2.00
   6  19  -1    7.80    4.10
  -6  19   1    4.30    3.40
  -5 -19   1    0.80    3.00
   5 -19  -1    1.60    3.10
   5 -19  -1    1.60    3.00
   5  19  -1    3.40    3.60
   5  19  -1   -2.30    2.40
  -5  19   1   -0.50    3.20
   4 -19  -1    8.80    3.30
  -4 -19   1    4.10    3.30
   4 -19  -1    4.60    3.50
   4  19  -1    3.10    3.10
  -4  19   1    3.20    3.50
   4  19  -1    8.70    3.20
   4  19  -1    6.50    3.40
   3 -19  -1   18.90    4.60
   3 -19  -1   21.40    3.70
  -3 -19   1   15.70    3.80
   3  19  -1   20.40    4.00
  -3  19   1   18.20    4.50
   3  19  -1   15.80    4.60
   3  19  -1   14.10    3.70
   2 -19  -1    0.10    2.20
   2 -19  -1    7.00    2.80
  -2 -19   1   -5.30    2.90
  -2  19   1    0.80    2.40
   2  19  -1    4.30    3.30
   2  19  -1    1.60    2.70
   2  19  -1    6.50    2.80
  -1 -19   1    1.10    2.70
   1 -19  -1    4.50    2.00
   1 -19  -1   -0.40    3.00
  -1  19   1   -3.90    2.80
   1  19  -1    2.20    3.50
  -1  19   1    2.70    1.80
   1  19  -1    3.90    2.20
   1  19  -1    4.30    2.60
   0 -19  -1   -1.70    3.10
   0 -19   1   -0.80    3.10
   0 -19  -1    2.90    1.70
   0  19  -1    4.30    2.10
   0  19  -1    1.30    3.50
   0  19   1   -0.50    2.90
   0  19   1    1.60    2.20
   0  19  -1    2.70    2.30
  -1 -19  -1   85.39    7.30
   1 -19   1   76.99    6.60
   1  19   1   76.29    6.20
  -1  19  -1   87.09    6.70
  -1  19  -1   88.79    4.50
   1  19   1   94.89    5.90
   1  19   1   79.09    6.90
  -2 -19  -1    3.60    3.50
   2 -19   1    2.30    2.50
  -2  19  -1    0.50    3.10
   2  19   1    5.50    2.90
   2  19   1   -0.70    2.70
   2  19   1   -4.30    2.60
  -3 -19  -1   23.90    4.40
   3 -19   1   19.20    4.00
   3 -19   1   13.70    3.70
   3  19   1   21.70    4.20
  -3  19  -1   15.40    3.80
   3  19   1   22.90    4.30
   3  19   1    6.80    3.60
   4 -19   1    0.90    2.20
  -4 -19  -1   -0.40    3.00
   4 -19   1   -1.20    1.90
   4  19   1    0.10    2.40
   4  19   1   -1.10    2.90
   4  19   1   -2.70    3.00
  -4  19  -1    0.40    2.30
  -5 -19  -1    1.10    3.00
   5 -19   1   -2.70    2.40
   5 -19   1   -2.00    1.90
   5  19   1   -4.10    3.20
   5  19   1   -3.50    2.80
  -5  19  -1    4.40    3.30
  -6 -19  -1    2.50    3.20
   6 -19   1   -2.60    2.60
   6  19   1    4.20    4.10
  -6  19  -1   -0.40    3.10
   6  19   1   -2.00    3.10
  -7 -19  -1    0.80    2.90
   7 -19   1    2.80    3.30
   7  19   1   -3.60    3.20
  -7  19  -1    3.80    3.50
   7  19   1    0.40    2.90
   6 -20  -1   10.30    3.60
  -6 -20   1   11.20    3.70
   6  20  -1   15.00    4.80
  -6  20   1   13.60    4.40
   6  20  -1    5.90    4.70
   5 -20  -1    2.90    2.60
  -5 -20   1    1.20    3.30
   5 -20  -1    1.00    3.10
   5  20  -1   -2.30    3.70
   5  20  -1   -3.60    3.30
  -5  20   1   -0.50    2.30
   4 -20  -1    0.00    3.00
  -4 -20   1    5.30    2.90
   4 -20  -1    1.70    2.90
   4  20  -1    4.80    3.40
   4  20  -1    2.10    2.60
  -4  20   1   -1.60    2.90
   4  20  -1   -5.20    3.40
   3 -20  -1   12.40    3.30
   3 -20  -1   17.50    4.10
  -3 -20   1   14.30    3.70
   3  20  -1   11.10    3.50
  -3  20   1   13.90    3.80
   3  20  -1    3.90    4.10
   3  20  -1   12.60    3.30
  -2 -20   1   12.40    3.80
   2 -20  -1   11.40    3.10
   2 -20  -1   12.40    4.40
  -2  20   1    2.50    3.70
   2  20  -1    8.10    2.90
   2  20  -1    9.70    3.70
   2  20  -1   14.10    4.00
  -1 -20   1    3.40    3.70
   1 -20  -1    1.40    2.60
   1 -20  -1    3.80    2.10
   1  20  -1   -0.80    3.30
   1  20  -1    6.40    2.50
  -1  20   1    1.40    2.50
   1  20  -1    1.90    2.50
   0 -20  -1    9.20    3.30
   0 -20   1    7.30    4.10
   0  20   1    7.20    3.10
   0  20  -1   14.30    2.60
   0  20  -1    9.00    4.30
   0  20  -1   13.80    4.10
   0  20   1    8.00    2.50
   1 -20   1   -3.80    3.00
  -1 -20  -1    4.30    2.90
  -1  20  -1    5.50    3.50
   1  20   1    2.90    3.30
   1  20   1    1.90    2.30
   2 -20   1    8.00    3.30
  -2 -20  -1    2.90    3.50
   2  20   1    6.30    3.10
  -2  20  -1    0.90    2.50
   2  20   1    6.60    2.80
   2  20   1    7.30    3.10
  -3 -20  -1    6.80    3.90
   3 -20   1   -1.30    2.80
   3  20   1   -0.80    2.80
  -3  20  -1   -0.70    3.10
   3  20   1   -4.40    2.90
   3  20   1   -4.00    2.20
   4 -20   1   11.90    4.00
   4 -20   1    8.60    3.70
  -4 -20  -1   14.90    4.40
   4  20   1   13.00    4.50
   4  20   1   17.30    3.60
  -4  20  -1   18.80    4.80
   4  20   1   18.30    4.60
   5 -20   1   -1.70    2.90
  -5 -20  -1    4.60    3.50
   5 -20   1    1.20    3.20
   5  20   1   -2.50    3.30
   5  20   1    9.50    4.40
  -5  20  -1   -0.70    3.00
   6 -20   1   -6.10    2.50
  -6 -20  -1    2.60    3.20
   6  20   1   -7.40    2.80
  -6  20  -1   -1.30    3.10
   6  20   1    3.10    3.10
   5 -21  -1   -2.40    2.90
  -5 -21   1    2.80    2.70
   5  21  -1   -4.30    4.10
  -5  21   1    4.60    3.90
   5  21  -1    2.00    3.50
  -4 -21   1   -0.20    3.30
   4 -21  -1   -0.30    2.90
   4 -21  -1    0.70    2.90
   4  21  -1    1.30    2.40
  -4  21   1    3.20    3.60
   4  21  -1    2.40    2.30
   4  21  -1   -6.80    3.20
   3 -21  -1   -2.60    3.10
   3 -21  -1    0.60    2.40
  -3 -21   1    3.10    3.50
   3  21  -1   -3.70    3.90
  -3  21   1   -1.30    3.50
   3  21  -1    3.20    2.80
   3  21  -1    2.70    2.40
   2 -21  -1    2.10    2.50
   2 -21  -1    0.80    2.60
  -2 -21   1   -0.40    2.70
   2  21  -1    2.00    2.30
  -2  21   1   -1.60    2.30
   2  21  -1    2.10    2.40
   2  21  -1    4.60    3.40
  -1 -21   1    1.10    3.50
   1 -21  -1    0.80    3.50
  -1  21   1    3.50    3.60
   1  21  -1    4.60    2.40
   1  21  -1    2.10    3.10
   1  21  -1   -6.20    3.20
   0 -21   1    4.60    3.80
   0 -21  -1    2.10    3.40
   0  21  -1    1.30    2.80
   0  21   1    6.30    3.80
   0  21  -1    8.80    3.90
   0  21   1    3.00    2.40
   1 -21   1    0.30    3.30
  -1 -21  -1    3.40    3.40
   1  21   1    2.00    2.30
  -1  21  -1   10.20    4.00
   1  21   1    5.40    2.90
  -2 -21  -1    1.10    2.70
   2 -21   1   -1.60    3.10
   2  21   1   -1.50    2.20
   2  21   1    3.60    2.80
  -2  21  -1    1.30    2.60
   2  21   1   -5.00    2.30
  -3 -21  -1    2.40    3.00
   3 -21   1    0.80    3.00
   3  21   1    0.20    3.50
  -3  21  -1   -3.30    3.20
   3  21   1   -2.60    2.80
   3  21   1    5.60    3.20
   4 -21   1   12.20    4.00
   4 -21   1    8.00    3.90
  -4 -21  -1    4.80    3.00
   4  21   1   13.30    4.20
   4  21   1    9.90    4.40
  -4  21  -1   11.80    4.60
   5 -21   1   -0.80    2.40
  -5 -21  -1    0.90    3.70
  -5  21  -1    1.10    3.50
   5  21   1    0.70    3.70
   5  21   1    3.80    4.00
   4 -22  -1    0.40    3.00
  -4 -22   1   -8.00    3.00
   4 -22  -1   -0.60    3.60
  -4  22   1   -4.10    3.50
   4  22  -1   -5.70    3.60
   4  22  -1    3.60    3.20
  -3 -22   1   -3.20    3.30
   3 -22  -1    2.20    2.80
   3  22  -1    7.00    3.50
   3  22  -1    0.50    2.60
   3  22  -1    1.00    4.30
  -3  22   1   -0.80    2.50
   2 -22  -1    6.60    4.00
  -2 -22   1    3.20    3.80
  -2  22   1    3.80    3.80
   2  22  -1   -0.90    2.40
   2  22  -1   -1.30    2.80
   2  22  -1    9.40    3.40
   1 -22  -1   -1.70    2.40
  -1 -22   1    1.10    3.40
   1  22  -1   -4.60    2.60
  -1  22   1   -2.60    2.00
   1  22  -1   -4.00    3.60
   0 -22  -1    6.90    3.40
   0 -22   1    3.30    3.10
   0  22  -1    0.80    3.00
   0  22   1    0.60    2.30
   1 -22   1    4.40    2.90
  -1 -22  -1    3.80    3.10
   1  22   1   -3.30    2.10
   1  22   1    6.60    3.60
  -1  22  -1    1.80    3.70
   2 -22   1    4.40    3.80
  -2 -22  -1    2.30    3.80
   2  22   1    1.80    2.50
   2  22   1   -1.40    2.60
  -2  22  -1    4.80    3.80
   2  22   1   -5.80    2.90
  -3 -22  -1   -5.50    3.10
   3 -22   1   -1.10    2.30
   3  22   1   -2.60    2.60
   3  22   1    1.10    3.20
   3  22   1   -4.00    3.30
  -3  22  -1    3.60    3.80
   4 -22   1    6.30    3.20
  -4 -22  -1    6.20    4.10
  -4  22  -1    5.40    3.40
   4  22   1    1.90    2.80
   4  22   1    3.40    4.00
   3 -23  -1    9.80    4.80
  -3 -23   1    2.90    3.10
   3  23  -1    6.80    3.80
  -3  23   1    2.70    3.90
   3  23  -1   -0.40    2.70
   3  23  -1    3.00    3.50
   2 -23  -1    5.70    3.50
  -2 -23   1    5.50    4.40
   2  23  -1   13.70    4.30
   2  23  -1   11.80    4.40
  -2  23   1    8.60    3.60
  -1 -23   1    8.40    3.40
   1 -23  -1    7.90    4.70
   1  23  -1   -1.40    2.90
  -1  23   1    3.70    3.80
   1  23  -1    6.90    3.90
   0 -23   1    5.70    3.20
   0 -23  -1   16.80    5.20
   0  23   1    1.80    3.50
   0  23  -1    6.60    3.30
  -1 -23  -1    7.20    4.40
   1 -23   1    8.50    3.60
   1  23   1    0.30    2.50
  -1  23  -1    3.30    2.90
   2 -23   1   13.00    4.70
  -2 -23  -1    5.00    4.20
  -2  23  -1    5.10    4.00
   2  23   1    8.20    4.00
   2  23   1   10.20    3.50
   3 -23   1   -4.10    2.30
  -3 -23  -1    1.30    2.80
  -3  23  -1    3.90    3.00
   3  23   1   -3.40    2.50
   3  23   1   -1.60    3.00
   3  23   1   -2.30    3.60
  -1 -24   1    9.70    3.90
   1 -24  -1    4.70    3.40
   1  24  -1   15.30    4.20
  -1  24   1   11.90    4.60
   0 -24   1   11.80    4.90
   0 -24  -1   10.60    4.30
   0  24  -1    4.90    3.10
   0  24   1   10.90    3.90
  -1 -24  -1   11.30    4.80
   1 -24   1   12.30    5.00
  11   0  -2   70.09    6.60
  11   0  -2   60.59    5.40
  11   0  -2   80.29    8.20
  10   0  -2   21.20    3.50
  10   0  -2   13.40    3.50
  10   0  -2   15.20    3.90
   9   0  -2   27.50    4.50
   9   0  -2   25.80    4.50
   9   0  -2   16.20    2.90
   8   0  -2    3.80    2.70
   8   0  -2    9.70    3.10
   7   0  -2   20.50    3.40
  -7   0   2   18.20    3.30
   6   0  -2   66.09    2.20
  -6   0   2   68.29    2.40
   6   0  -2   68.89    2.20
  -6   0   2   70.89    4.40
  -6   0   2   69.79    2.40
   6   0  -2   66.49    4.80
   5   0  -2  154.78    6.40
  -5   0   2  149.69    4.00
   5   0  -2  145.09    3.90
  -5   0   2  154.88    6.00
   5   0  -2  151.68    4.00
  -5   0   2  148.19    4.10
  -4   0   2   13.20    2.00
  -4   0   2   13.70    1.50
   4   0  -2   10.10    1.80
   4   0  -2   12.30    1.20
   4   0  -2   12.50    1.20
   3   0  -2 3763.22   66.49
   3   0  -2 3782.42   69.89
  -3   0   2 3793.22   69.69
  -3   0   2 3675.13   66.49
  -3   0   2 3762.22   66.89
  -3   0   2 3798.92   66.69
   3   0  -2 3773.82   66.59
  -2   0   2 9924.61  178.88
  -2   0   2 9455.15  174.98
  -2   0   2 9514.35  175.58
   2   0  -2 9346.36  174.58
   2   0  -2 9784.12  176.08
   2   0  -2 9999.00  181.58
   2   0  -2 9839.92  170.48
  -1   0   2  554.54   11.30
  -1   0   2  543.25   11.20
  -1   0   2  546.15   10.40
   1   0  -2  546.55   11.10
   1   0  -2  552.54   10.30
   1   0  -2  549.25   11.90
  -1   0   2  548.95   11.80
   1   0  -2  546.75   11.50
   1   0  -2  542.55   11.80
   1   0  -2  551.14   11.30
   0   0   2   82.29    3.00
   0   0   2   84.09    2.80
   0   0   2   82.69    2.50
   0   0  -2   81.79    2.50
   0   0  -2   79.79    2.90
   0   0   2   85.39    2.90
   0   0   2   87.69    2.90
   0   0   2   80.49    2.50
   0   0  -2   87.89    2.90
   0   0  -2   84.09    2.50
   0   0  -2   83.19    3.10
   0   0  -2   82.99    2.80
   1   0   2 2944.01   52.79
  -1   0  -2 2934.51   52.79
  -1   0  -2 2953.30   56.69
   1   0   2 2985.50   54.69
  -1   0  -2 2926.51   52.59
  -1   0  -2 2969.60   53.49
   1   0   2 2952.10   53.59
  -1   0  -2 2968.70   52.99
   1   0   2 2975.10   52.99
   1   0   2 2943.81   52.69
   1   0   2 3075.79   57.19
  -2   0  -2 2361.36   41.90
  -2   0  -2 2319.17   41.80
   2   0   2 2316.27   41.90
   2   0   2 2294.17   42.40
   2   0   2 2354.86   42.90
  -2   0  -2 2307.17   42.70
   2   0   2 2313.27   41.80
   3   0   2  431.46   10.20
  -3   0  -2  429.96   10.10
   3   0   2  428.96    9.10
   3   0   2  418.26   10.50
   3   0   2  424.76    9.00
  -3   0  -2  429.16    9.10
  -3   0  -2  413.96    9.10
   4   0   2  914.81   17.60
  -4   0  -2  938.31   17.80
   4   0   2  935.21   17.80
   4   0   2  912.21   19.60
   4   0   2  934.81   20.10
   5   0   2    0.90    0.60
   5   0   2    1.40    0.60
   5   0   2    2.10    1.50
  -5   0  -2    1.70    0.70
  -5   0  -2    1.40    0.90
   5   0   2    2.10    1.30
   6   0   2    0.50    0.50
   6   0   2    4.10    2.00
   6   0   2    1.40    0.50
  -6   0  -2    1.30    0.70
  -6   0  -2    0.50    0.70
   6   0   2    3.20    1.40
   7   0   2    8.00    2.60
   7   0   2   10.00    2.50
   8   0   2    1.50    2.20
   8   0   2    0.60    2.30
   9   0   2    9.00    3.20
   9   0   2    4.10    2.40
  10   0   2   28.60    4.30
  10   0   2   37.80    4.90
  10   0   2   29.80    4.40
  11   0   2   15.10    4.00
  11   0   2   16.50    4.00
  11   0   2   13.50    3.30
  11  -1  -2    3.70    3.40
  11  -1  -2   -0.10    3.00
  11  -1  -2    5.90    2.60
  11   1  -2    3.80    2.60
  11   1  -2    2.60    2.40
  11   1  -2    3.70    2.60
  10  -1  -2   17.30    4.40
  10  -1  -2   11.40    3.50
  10  -1  -2   12.30    2.90
  10   1  -2   12.60    3.30
  10   1  -2   11.60    2.90
  10   1  -2   11.10    4.00
   9  -1  -2    3.80    1.80
   9  -1  -2   -0.30    2.70
   9   1  -2    3.10    2.80
   9   1  -2    2.90    2.70
   8  -1  -2   -1.90    1.50
   8  -1  -2   -0.30    1.40
   8   1  -2    0.10    2.30
   8   1  -2   -1.70    1.90
   7  -1  -2   12.30    2.90
  -7  -1   2   10.20    2.50
   7  -1  -2    9.90    0.70
   7  -1  -2   11.20    0.70
   7  -1  -2    8.30    1.80
   7   1  -2    9.60    2.90
  -7   1   2    9.70    0.90
   7   1  -2   12.20    2.70
  -7   1   2   11.20    2.70
  -7   1   2    9.60    0.90
   6  -1  -2   23.10    3.30
   6  -1  -2   28.10    1.50
  -6  -1   2   28.30    3.00
   6  -1  -2   24.30    1.50
  -6  -1   2   27.50    1.50
  -6  -1   2   26.80    1.50
   6   1  -2   27.40    1.30
  -6   1   2   27.00    2.90
   6   1  -2   33.60    3.60
   6   1  -2   25.70    3.40
  -6   1   2   25.40    1.60
   6   1  -2   26.30    1.40
  -6   1   2   27.90    1.80
  -5  -1   2   34.10    2.90
  -5  -1   2   37.10    1.90
   5  -1  -2   41.80    3.40
   5  -1  -2   35.70    1.90
  -5  -1   2   36.80    1.90
   5  -1  -2   36.50    1.80
  -5   1   2   38.50    2.00
   5   1  -2   34.80    1.70
  -5   1   2   31.90    3.10
   5   1  -2   41.40    3.50
   5   1  -2   38.60    1.70
   5   1  -2   31.90    3.30
  -4  -1   2  192.28    6.20
  -4  -1   2  182.38    6.10
   4  -1  -2  191.38    4.80
  -4  -1   2  185.38    4.80
   4  -1  -2  180.28    6.70
   4   1  -2  195.28    4.80
   4   1  -2  178.08    6.40
  -4   1   2  183.48    6.20
   4   1  -2  174.38    6.80
  -4   1   2  182.88    4.90
   4   1  -2  185.48    4.80
  -3  -1   2  147.39    4.20
  -3  -1   2  153.38    5.00
  -3  -1   2  151.68    5.10
   3  -1  -2  161.08    4.40
   3  -1  -2  151.68    5.40
  -3  -1   2  148.99    4.30
   3  -1  -2  147.89    4.20
   3   1  -2  154.38    4.20
   3   1  -2  151.78    5.20
  -3   1   2  142.89    4.90
   3   1  -2  153.78    5.70
  -3   1   2  153.68    4.50
  -3   1   2  150.88    5.20
  -3   1   2  155.78    4.40
   3   1  -2  150.98    4.30
  -2  -1   2 5031.10   88.29
  -2  -1   2 5177.38   91.39
   2  -1  -2 4835.22   88.49
   2  -1  -2 4813.12   89.69
  -2  -1   2 5025.80   88.49
   2  -1  -2 5191.98   91.79
   2   1  -2 4994.20   88.29
  -2   1   2 4828.12   91.49
   2   1  -2 5211.68   88.49
   2   1  -2 5064.39   88.49
  -2   1   2 5139.19   91.59
   2   1  -2 5225.08   91.59
   2   1  -2 4884.61   94.29
  -2   1   2 5003.40   88.59
  -1  -1   2  530.15   11.00
  -1  -1   2  520.55   11.80
   1  -1  -2  544.95   11.00
   1  -1  -2  538.65   11.30
  -1  -1   2  537.45   11.10
   1  -1  -2  540.05    9.80
   1  -1  -2  528.95   11.20
   1  -1  -2  526.35   11.70
  -1  -1   2  526.15   11.50
  -1  -1   2  545.35   10.60
   1   1  -2  551.24   11.90
   1   1  -2  541.75   11.10
  -1   1   2  552.44    9.80
  -1   1   2  538.75   11.20
  -1   1   2  528.35   11.00
   1   1  -2  534.45   11.70
   1   1  -2  539.55   11.00
   1   1  -2  533.35   10.50
  -1   1   2  542.45   11.40
  -1   1   2  550.54   11.70
   0  -1   2    8.20    1.10
   0  -1   2    6.90    1.10
   0  -1   2    6.40    0.80
   0  -1   2    7.30    1.20
   0  -1  -2    6.80    1.00
   0  -1   2    6.90    1.10
   0  -1  -2    8.50    1.10
   0  -1  -2    8.80    1.30
   0  -1  -2   10.40    0.90
   0  -1  -2    8.80    1.20
   0  -1   2    9.00    1.00
   0   1  -2    8.30    1.00
   0   1  -2    7.00    1.10
   0   1  -2    8.10    1.20
   0   1  -2    8.10    1.20
   0   1   2    5.80    1.00
   0   1   2    8.40    1.10
   0   1  -2    8.30    1.00
   0   1   2    8.10    0.90
   0   1  -2    7.30    0.90
   0   1   2    6.80    1.10
   0   1   2    9.00    1.10
   1  -1   2  929.81   18.90
  -1  -1  -2  910.41   17.90
  -1  -1  -2  941.51   17.80
   1  -1   2  947.11   18.20
   1  -1   2  934.81   18.00
   1  -1   2  921.51   17.90
   1  -1   2  913.61   17.90
   1  -1   2  916.01   17.80
  -1  -1  -2  914.11   18.50
  -1  -1  -2  935.31   18.30
   1   1   2  925.31   17.90
  -1   1  -2  952.20   18.00
   1   1   2  906.21   17.80
  -1   1  -2  921.21   17.80
  -1   1  -2  944.21   18.20
   1   1   2  945.91   18.60
   1   1   2  919.01   17.80
   1   1   2  936.81   18.30
  -1   1  -2  924.91   17.90
  -1   1  -2  918.01   17.90
  -2  -1  -2  526.75   11.10
   2  -1   2  540.45   11.30
   2  -1   2  523.95   11.70
   2  -1   2  528.15   10.90
  -2  -1  -2  522.45   10.90
  -2  -1  -2  519.35   11.60
   2  -1   2  526.45   11.30
   2  -1   2  535.15   11.00
  -2   1  -2  525.55   11.60
  -2   1  -2  537.65   11.10
  -2   1  -2  534.65   10.90
   2   1   2  531.65   11.00
   2   1   2  530.65   10.90
   2   1   2  522.85   11.70
  -2   1  -2  533.75   11.30
   2   1   2  519.95   11.70
   3  -1   2  270.17    7.10
   3  -1   2  267.47    6.30
  -3  -1  -2  266.77    7.50
   3  -1   2  282.67    7.70
   3  -1   2  269.27    6.40
  -3  -1  -2  274.37    6.30
  -3  -1  -2  263.17    6.40
  -3   1  -2  271.27    6.50
   3   1   2  275.47    6.30
   3   1   2  274.57    7.60
   3   1   2  264.67    6.40
   3   1   2  263.37    7.70
  -3   1  -2  267.87    6.30
  -3   1  -2  271.97    7.00
  -4  -1  -2  271.87    6.40
   4  -1   2  278.87    6.40
   4  -1   2  259.97    8.20
   4  -1   2  272.37    7.70
  -4   1  -2  273.37    6.50
   4   1   2  271.77    6.30
   4   1   2  266.47    8.00
   4   1   2  270.47    8.30
   4   1   2  283.27    6.40
   5  -1   2   64.29    2.50
   5  -1   2   68.49    4.10
  -5  -1  -2   63.49    2.50
   5  -1   2   67.29    3.80
  -5  -1  -2   62.89    2.40
   5  -1   2   63.79    2.40
   5   1   2   69.39    2.40
   5   1   2   63.59    2.30
  -5   1  -2   58.59    2.40
   5   1   2   64.89    4.10
   5   1   2   69.59    4.50
  -5   1  -2   65.59    2.60
   6  -1   2   72.49    2.40
   6  -1   2   71.19    4.80
   6  -1   2   68.79    2.30
   6  -1   2   68.39    4.20
  -6  -1  -2   68.59    2.30
  -6  -1  -2   68.19    2.20
   6   1   2   65.99    4.50
   6   1   2   72.89    2.20
   6   1   2   76.59    4.70
  -6   1  -2   72.29    2.50
   6   1   2   72.29    2.20
  -6   1  -2   74.59    2.50
   7  -1   2   -0.40    1.30
   7  -1   2    2.20    1.70
  -7   1  -2    1.90    0.40
   7   1   2    1.40    2.20
   7   1   2    3.20    2.00
  -7   1  -2    1.10    0.40
   8  -1   2   17.90    3.50
   8  -1   2   17.90    3.10
   8   1   2   14.50    3.30
   8   1   2   13.20    3.10
   8   1   2   15.60    2.90
   9  -1   2   11.40    3.50
   9  -1   2   18.60    3.50
   9   1   2   11.40    2.80
   9   1   2   20.50    3.90
   9   1   2   14.70    3.30
  10  -1   2    3.20    2.50
  10  -1   2    3.80    2.90
  10   1   2    2.30    2.90
  10   1   2    0.60    2.40
  10   1   2    2.10    2.20
  11  -1   2   -3.10    2.60
  11  -1   2   -4.00    1.90
  11  -1   2   -3.50    2.00
  11   1   2   -2.60    1.90
  11   1   2    2.40    3.10
  11   1   2   -3.40    2.30
  11  -2  -2    6.60    3.00
  11  -2  -2    1.10    2.60
  11   2  -2    5.40    2.80
  11   2  -2   14.60    3.80
  11   2  -2    7.40    3.70
  10  -2  -2    3.90    2.30
  10  -2  -2    1.50    2.40
  10   2  -2    8.20    3.50
  10   2  -2    3.70    2.20
   9  -2  -2    5.40    2.00
   9  -2  -2    7.50    2.80
   9   2  -2    5.70    3.10
   9   2  -2    1.50    2.50
   8  -2  -2   -1.80    2.40
   8  -2  -2    0.50    1.30
   8   2  -2   -0.70    1.90
   8   2  -2   -0.50    2.30
  -7  -2   2    3.10    0.40
  -7  -2   2    2.80    0.40
   7  -2  -2   -0.80    1.50
   7  -2  -2    2.00    0.70
  -7  -2   2    3.30    1.70
   7  -2  -2    3.70    0.70
   7  -2  -2    2.00    1.30
  -7   2   2    2.60    0.80
   7   2  -2    2.80    1.80
  -7   2   2    3.00    0.80
  -7   2   2    1.90    2.00
   7   2  -2    4.10    2.00
   6  -2  -2   34.40    2.50
   6  -2  -2   28.20    1.60
  -6  -2   2   27.00    3.40
   6  -2  -2   31.10    3.50
  -6  -2   2   29.30    1.60
  -6  -2   2   29.40    1.70
   6  -2  -2   29.60    1.70
   6   2  -2   28.50    3.30
   6   2  -2   26.90    1.50
   6   2  -2   24.50    3.30
   6   2  -2   29.50    1.40
  -6   2   2   28.90    1.80
  -6   2   2   29.00    1.90
  -6   2   2   26.10    2.80
  -5  -2   2    9.60    2.20
   5  -2  -2    5.70    1.80
   5  -2  -2   12.10    1.30
  -5  -2   2    7.70    1.20
  -5  -2   2    8.40    1.20
   5  -2  -2    8.20    1.40
   5  -2  -2   10.10    1.20
   5   2  -2    7.60    1.90
   5   2  -2   12.40    2.10
  -5   2   2    7.80    2.10
   5   2  -2   11.10    1.10
  -5   2   2   10.20    1.40
   5   2  -2    8.70    1.10
   4  -2  -2    5.40    1.50
   4  -2  -2    4.70    1.00
  -4  -2   2    4.70    1.70
   4  -2  -2    4.10    1.00
  -4  -2   2    5.20    1.10
  -4  -2   2    5.40    1.20
  -4   2   2    4.00    1.10
   4   2  -2    4.80    1.50
   4   2  -2    4.80    1.00
   4   2  -2    5.40    1.50
  -4   2   2    4.80    1.10
  -4   2   2    5.80    1.70
   4   2  -2    4.50    0.90
   3  -2  -2   20.00    2.10
  -3  -2   2   19.70    2.10
  -3  -2   2   21.40    1.80
   3  -2  -2   22.20    1.70
   3  -2  -2   19.10    1.50
  -3  -2   2   21.70    1.70
  -3  -2   2   19.70    1.80
   3   2  -2   20.00    1.60
   3   2  -2   20.50    1.50
   3   2  -2   25.10    2.80
   3   2  -2   21.80    1.90
  -3   2   2   23.20    2.20
  -3   2   2   20.70    1.70
  -3   2   2   16.60    1.70
  -3   2   2   21.20    1.90
   2  -2  -2 2810.02   50.29
   2  -2  -2 2844.92   53.49
  -2  -2   2 2896.41   51.29
   2  -2  -2 2844.82   51.49
  -2  -2   2 2934.11   52.99
  -2  -2   2 2841.82   54.99
   2  -2  -2 2935.51   52.09
   2  -2  -2 2883.11   51.29
  -2  -2   2 2918.71   51.39
   2   2  -2 2621.54   51.09
   2   2  -2 2893.01   53.19
  -2   2   2 2818.02   51.29
  -2   2   2 2885.21   51.49
   2   2  -2 2845.52   51.19
   2   2  -2 2940.91   50.89
   2   2  -2 2898.51   55.29
  -2   2   2 2842.12   53.39
  -1  -2   2 3223.58   57.19
  -1  -2   2 3215.48   57.29
   1  -2  -2 3214.88   58.99
  -1  -2   2 3159.78   60.59
  -1  -2   2 3280.47   56.59
   1  -2  -2 3260.87   57.79
   1  -2  -2 3233.28   57.49
  -1  -2   2 3287.87   58.89
   1  -2  -2 3208.28   57.19
  -1   2   2 3250.37   58.99
  -1   2   2 3212.78   57.79
  -1   2   2 3186.28   57.29
  -1   2   2 3262.87   57.39
   1   2  -2 3197.28   56.59
   1   2  -2 3197.58   58.89
   1   2  -2 3247.68   57.29
  -1   2   2 2909.11   56.49
   1   2  -2 3203.98   57.09
   1   2  -2 3203.98   60.69
   0  -2   2   77.29    3.10
   0  -2   2   79.69    3.00
   0  -2  -2   82.89    3.10
   0  -2  -2   83.89    3.00
   0  -2   2   81.59    2.90
   0  -2   2   80.49    2.90
   0  -2  -2   83.89    3.00
   0  -2   2   80.89    3.00
   0  -2   2   84.39    3.00
   0  -2  -2   84.29    2.90
   0   2  -2   85.89    2.90
   0   2   2   84.99    3.00
   0   2  -2   83.89    3.00
   0   2  -2   80.69    2.90
   0   2  -2   83.79    3.10
   0   2  -2   90.49    3.40
   0   2   2   81.99    2.90
   0   2  -2   80.59    2.90
   0   2   2   78.29    3.00
   0   2   2   83.59    3.10
   1  -2   2  609.84   12.60
   1  -2   2  604.74   12.50
  -1  -2  -2  613.64   12.80
  -1  -2  -2  608.64   12.60
  -1  -2  -2  604.44   12.40
  -1  -2  -2  606.94   12.80
   1  -2   2  609.14   12.40
   1  -2   2  608.14   12.80
   1  -2   2  627.74   12.30
  -1   2  -2  603.94   12.40
  -1   2  -2  611.64   12.90
  -1   2  -2  597.34   12.50
   1   2   2  602.64   12.90
   1   2   2  613.74   12.80
   1   2   2  601.44   12.40
   1   2   2  601.84   12.50
  -1   2  -2  602.44   12.60
  -1   2  -2  616.74   12.30
  -2  -2  -2  722.53   14.30
   2  -2   2  714.53   15.10
   2  -2   2  705.43   14.30
  -2  -2  -2  726.83   14.50
   2  -2   2  699.93   15.10
   2  -2   2  716.93   14.40
   2  -2   2  740.73   14.40
  -2  -2  -2  689.73   15.00
   2   2   2  732.03   14.30
   2   2   2  712.53   15.00
  -2   2  -2  702.83   14.30
  -2   2  -2  707.23   14.30
  -2   2  -2  716.43   14.90
   2   2   2  715.63   13.80
  -2   2  -2  733.23   14.50
   2   2   2  706.93   15.20
   2   2   2  710.03   14.30
   3  -2   2  539.75   12.60
   3  -2   2  555.74   11.40
  -3  -2  -2  552.94   12.80
  -3  -2  -2  555.94   11.50
  -3  -2  -2  538.85   11.20
   3  -2   2  551.94   11.40
   3  -2   2  541.65   11.80
   3   2   2  534.55   11.50
   3   2   2  547.65   11.40
  -3   2  -2  530.45   12.40
   3   2   2  528.15   12.70
  -3   2  -2  551.04   11.40
  -3   2  -2  540.45   11.80
  -3   2  -2  540.35   11.50
   3   2   2  544.85   11.20
   4  -2   2  205.48    5.50
   4  -2   2  205.68    7.00
   4  -2   2  213.38    6.30
   4  -2   2  211.08    5.50
   4   2   2  207.08    5.40
  -4   2  -2  210.38    5.50
   4   2   2  213.98    6.10
   4   2   2  208.18    5.30
   4   2   2  216.58    7.20
  -4   2  -2  217.58    5.60
   5  -2   2  489.05   10.30
   5  -2   2  488.75   12.90
  -5  -2  -2  476.95   10.00
   5  -2   2  498.05   12.10
  -5  -2  -2  481.75   10.20
   5   2   2  477.65   10.00
   5   2   2  504.35   12.30
   5   2   2  491.85   10.00
   5   2   2  480.05   12.90
  -5   2  -2  492.25   10.40
   6  -2   2    5.90    1.90
  -6  -2  -2    7.40    0.90
  -6  -2  -2    6.30    1.00
   6  -2   2    6.20    1.70
   6  -2   2    7.80    1.00
   6  -2   2    6.80    1.00
   6   2   2    8.00    1.70
   6   2   2    6.80    2.30
  -6   2  -2    7.60    1.20
   6   2   2    7.70    0.90
   6   2   2    7.90    0.90
  -6   2  -2    7.20    1.20
   6   2   2    9.10    2.20
   7  -2   2   70.09    4.80
   7  -2   2   60.59    4.20
   7  -2   2   64.89    2.10
   7  -2   2   67.99    2.10
   7   2   2   75.19    5.40
   7   2   2   74.29    4.60
   7   2   2   75.09    5.30
  -7   2  -2   66.59    2.20
  -7   2  -2   66.99    2.30
   8  -2   2   37.90    4.70
   8  -2   2   47.90    4.20
   8   2   2   38.70    4.00
   8   2   2   46.20    4.80
   8   2   2   37.40    4.80
   9  -2   2    3.80    2.30
   9  -2   2   -1.80    2.20
   9   2   2    2.20    2.10
   9   2   2   -3.60    1.90
   9   2   2    2.40    2.00
  10  -2   2   26.50    4.60
  10  -2   2   23.50    3.90
  10   2   2   29.10    4.80
  10   2   2   21.00    4.20
  10   2   2   21.10    3.70
  11  -2   2   -0.60    2.30
  11  -2   2    0.50    2.80
  11   2   2   -0.70    1.90
  11   2   2   -1.70    2.30
  11   2   2    3.20    2.90
  11  -3  -2    4.00    3.60
  11   3  -2    1.10    2.40
  11   3  -2   -1.10    2.90
  11   3  -2    2.00    2.80
  10  -3  -2    2.80    3.20
  10  -3  -2    9.50    2.60
  10   3  -2    4.70    2.50
  10   3  -2    4.30    3.30
   9  -3  -2   -1.70    2.70
   9  -3  -2   -0.90    1.40
   9   3  -2   -0.10    2.10
   9   3  -2    2.20    2.80
   8  -3  -2   10.00    2.20
   8  -3  -2    4.90    3.00
   8  -3  -2    6.10    0.60
   8   3  -2    7.10    2.50
  -8   3   2    5.90    0.80
  -8   3   2    6.40    0.80
   8   3  -2    7.10    2.50
   7  -3  -2    3.30    0.90
   7  -3  -2    3.10    1.50
  -7  -3   2    4.10    0.80
   7  -3  -2    3.60    2.00
   7  -3  -2    3.80    0.80
  -7  -3   2    4.30    0.70
   7   3  -2    3.90    1.90
  -7   3   2    4.70    1.10
   7   3  -2    5.80    0.60
   7   3  -2    1.60    2.30
   7   3  -2    5.50    0.60
  -7   3   2    4.40    1.00
  -7   3   2    4.60    2.20
   6  -3  -2   21.10    3.10
   6  -3  -2   18.50    1.50
  -6  -3   2   17.90    1.50
   6  -3  -2   15.60    1.50
  -6  -3   2   20.30    1.70
  -6  -3   2   22.50    2.90
   6  -3  -2   20.50    2.00
  -6   3   2   15.40    1.60
   6   3  -2   18.40    1.30
  -6   3   2   19.30    1.90
   6   3  -2   21.90    1.50
   6   3  -2   17.80    3.20
   6   3  -2   18.90    2.70
  -6   3   2   19.70    2.80
   5  -3  -2  141.29    4.20
  -5  -3   2  136.99    5.60
   5  -3  -2  131.69    4.30
   5  -3  -2  138.29    6.30
   5  -3  -2  137.89    4.30
  -5  -3   2  139.89    4.20
   5   3  -2  131.79    4.00
  -5   3   2  142.19    4.40
   5   3  -2  138.69    6.50
   5   3  -2  147.59    5.80
  -5   3   2  114.09    4.10
  -5   3   2  140.29    5.80
   5   3  -2  143.29    4.00
   4  -3  -2  124.99    4.10
   4  -3  -2  126.29    4.00
   4  -3  -2  121.69    3.60
  -4  -3   2  117.19    4.50
   4  -3  -2  121.09    5.40
  -4  -3   2  121.89    3.90
  -4  -3   2  117.69    4.90
  -4  -3   2  123.59    4.00
   4   3  -2  121.59    5.80
   4   3  -2  120.29    3.80
   4   3  -2  123.39    4.90
   4   3  -2  120.99    3.80
  -4   3   2  117.49    4.00
  -4   3   2  131.09    5.10
  -4   3   2  121.69    4.10
   3  -3  -2    0.30    1.00
  -3  -3   2    1.40    0.90
   3  -3  -2    0.10    0.80
  -3  -3   2    0.60    1.00
  -3  -3   2    0.10    0.80
   3  -3  -2    1.50    0.80
   3  -3  -2    0.40    0.40
  -3  -3   2    1.70    0.90
   3  -3  -2    1.60    0.90
  -3  -3   2    0.90    0.80
   3   3  -2    0.80    0.70
  -3   3   2   -0.50    0.80
  -3   3   2    0.30    0.70
  -3   3   2    0.20    1.10
   3   3  -2    2.40    1.00
   3   3  -2    0.20    1.00
  -3   3   2   -0.10    0.90
   3   3  -2    1.40    0.90
  -2  -3   2  385.36    8.80
   2  -3  -2  380.36    8.80
   2  -3  -2  385.16    9.70
   2  -3  -2  390.86    8.90
  -2  -3   2  389.06   10.10
  -2  -3   2  387.46    9.00
   2  -3  -2  384.66    9.00
  -2  -3   2  384.56    8.80
  -2   3   2  391.36    9.00
   2   3  -2  390.26   10.10
   2   3  -2  377.96    8.70
  -2   3   2  380.96    8.90
  -2   3   2  389.36    9.50
   2   3  -2  382.16    8.70
   2   3  -2  394.86    8.90
   2   3  -2  391.96    9.20
  -1  -3   2   88.09    3.50
  -1  -3   2   79.79    3.10
   1  -3  -2   83.09    3.10
   1  -3  -2   79.49    3.30
   1  -3  -2   83.99    3.20
   1  -3  -2   82.69    3.20
  -1  -3   2   80.49    3.20
  -1  -3   2   77.99    3.20
  -1  -3   2   77.79    3.00
   1   3  -2   85.49    3.20
   1   3  -2   78.59    3.60
  -1   3   2   82.19    3.00
  -1   3   2   81.79    3.20
   1   3  -2   74.89    3.00
  -1   3   2   77.79    3.00
  -1   3   2   82.09    3.20
   1   3  -2   83.39    3.20
   1   3  -2   80.49    3.00
   0  -3   2  892.61   17.40
   0  -3  -2  881.71   17.60
   0  -3   2  894.31   17.90
   0  -3  -2  862.71   17.50
   0  -3   2  864.21   18.30
   0  -3  -2  887.31   17.50
   0  -3  -2  878.81   17.30
   0  -3   2  871.91   17.30
   0  -3   2  878.91   17.20
   0   3   2  879.21   17.50
   0   3  -2  881.81   18.40
   0   3   2  878.21   17.30
   0   3  -2  881.51   17.40
   0   3  -2  878.71   17.90
   0   3  -2  873.51   17.30
   0   3  -2  868.01   17.10
   0   3  -2  878.11   17.20
   0   3   2  885.81   17.50
   0   3   2  861.01   17.40
   1  -3   2   81.89    2.80
  -1  -3  -2   79.19    3.10
   1  -3   2   83.89    3.30
  -1  -3  -2   81.99    3.10
  -1  -3  -2   78.09    2.20
   1  -3   2   80.89    3.10
   1  -3   2   81.89    3.20
  -1  -3  -2   77.29    3.20
  -1  -3  -2   77.29    3.10
   1  -3   2   75.19    3.00
   1   3   2   75.09    3.20
   1   3   2   79.59    3.10
  -1   3  -2   81.89    3.30
  -1   3  -2   80.79    3.10
  -1   3  -2   83.49    3.20
   1   3   2   82.89    3.00
   1   3   2   76.69    3.00
  -1   3  -2   80.89    3.00
  -1   3  -2   81.29    2.70
  -2  -3  -2   51.59    1.80
   2  -3   2   54.29    2.60
   2  -3   2   51.89    2.80
   2  -3   2   53.69    2.60
  -2  -3  -2   51.49    2.40
   2  -3   2   60.09    3.00
   2  -3   2   50.99    2.20
  -2  -3  -2   52.99    2.60
  -2  -3  -2   54.09    2.90
  -2   3  -2   54.39    2.70
   2   3   2   52.39    1.80
   2   3   2   58.49    2.60
  -2   3  -2   51.19    2.20
  -2   3  -2   54.39    2.70
  -2   3  -2   53.19    2.40
   2   3   2   49.99    2.40
   2   3   2   55.69    3.10
   2   3   2   52.19    2.50
  -3  -3  -2   89.29    3.30
   3  -3   2   90.29    4.00
   3  -3   2   96.29    3.40
   3  -3   2   92.09    3.40
   3  -3   2   93.39    3.40
  -3  -3  -2   91.49    3.40
  -3  -3  -2   86.39    4.00
   3   3   2   94.09    3.30
  -3   3  -2   93.39    4.00
  -3   3  -2   97.99    3.60
  -3   3  -2   90.29    3.40
   3   3   2   92.29    3.30
  -3   3  -2   86.49    3.30
   3   3   2   94.09    4.20
   3   3   2   92.19    3.10
   4  -3   2    0.80    0.80
  -4  -3  -2    1.40    1.00
   4  -3   2    2.70    1.00
   4  -3   2    2.40    0.90
  -4  -3  -2    0.80    0.90
   4  -3   2   -0.60    1.40
   4   3   2    1.00    0.80
  -4   3  -2    0.00    1.00
   4   3   2    1.80    1.30
  -4   3  -2    1.30    1.00
  -4   3  -2    0.90    1.10
   4   3   2    1.60    0.90
   4   3   2    2.30    1.00
   5  -3   2  131.59    5.70
   5  -3   2  121.99    4.00
   5  -3   2  122.39    4.00
   5  -3   2  119.79    4.70
   5   3   2  118.79    3.70
  -5   3  -2  130.09    4.20
   5   3   2  124.69    5.90
   5   3   2  124.09    4.90
   5   3   2  124.59    3.80
   6  -3   2   74.19    2.90
   6  -3   2   74.89    4.00
   6  -3   2   64.29    4.70
  -6  -3  -2   70.29    2.60
  -6  -3  -2   73.29    2.70
   6   3   2   76.69    5.10
   6   3   2   72.89    4.30
   6   3   2   73.49    2.50
  -6   3  -2   72.59    2.90
   6   3   2   68.29    2.40
  -6   3  -2   75.29    3.10
   7  -3   2  105.69    6.20
   7  -3   2   95.49    5.00
   7  -3   2   96.29    3.10
  -7  -3  -2   95.69    2.40
   7  -3   2   90.39    3.00
  -7  -3  -2   93.29    2.40
   7   3   2   93.79    5.20
   7   3   2   91.39    2.10
  -7   3  -2   98.69    3.20
   7   3   2  108.09    6.40
   7   3   2   94.09    2.10
  -7   3  -2   97.19    3.20
   8  -3   2    9.10    2.50
   8  -3   2    3.50    1.90
   8   3   2    6.00    2.40
   8   3   2    6.70    2.40
   8   3   2    6.00    2.10
  -8   3  -2    4.70    0.50
  -8   3  -2    6.20    0.60
   9  -3   2    3.10    2.60
   9  -3   2    2.50    2.10
   9   3   2    2.60    2.80
   9   3   2    1.90    2.70
   9   3   2    1.20    1.90
  10  -3   2   -0.80    2.50
  10  -3   2   -2.80    1.80
  10   3   2    0.70    2.20
  10   3   2    1.80    2.20
  10   3   2   -2.80    2.50
  11  -3   2    3.30    3.00
  11   3   2   -3.10    2.60
  11   3   2   -0.30    2.10
  11   3   2    4.80    3.40
  11  -4  -2    3.70    3.00
  11   4  -2    0.00    2.50
  11   4  -2    1.20    2.30
  10  -4  -2    0.50    1.70
  10  -4  -2   -2.10    2.10
  10   4  -2    1.80    2.50
  10   4  -2    1.90    3.10
   9  -4  -2   -1.10    1.40
   9  -4  -2   -0.50    2.00
   9   4  -2   -1.20    2.50
   9   4  -2   -1.50    2.00
   8  -4  -2    0.80    0.70
   8  -4  -2   -3.40    2.40
   8  -4  -2    0.70    1.30
   8   4  -2   -2.00    1.60
   8   4  -2    0.00    1.80
  -8   4   2    1.10    0.90
  -8   4   2   -0.10    0.80
  -7  -4   2   21.10    1.60
   7  -4  -2   20.90    2.40
   7  -4  -2   24.80    1.90
   7  -4  -2   22.90    1.70
  -7  -4   2   22.70    1.50
   7  -4  -2   23.60    3.60
   7   4  -2   19.20    2.90
  -7   4   2   21.40    2.00
   7   4  -2   21.20    1.30
  -7   4   2   24.60    3.60
   7   4  -2   18.70    3.30
  -7   4   2   22.70    2.00
   7   4  -2   22.50    1.30
   6  -4  -2   42.40    2.80
   6  -4  -2   44.20    4.60
  -6  -4   2   51.19    4.00
   6  -4  -2   49.70    2.60
  -6  -4   2   48.50    2.50
   6  -4  -2   46.70    2.50
   6   4  -2   53.69    3.90
   6   4  -2   56.59    5.00
   6   4  -2   49.90    2.30
  -6   4   2   45.50    3.50
   6   4  -2   44.20    2.10
  -6   4   2   47.90    2.70
   5  -4  -2  100.29    3.60
   5  -4  -2   96.99    3.60
  -5  -4   2  102.39    3.70
   5  -4  -2   96.19    3.80
   5  -4  -2   89.59    5.50
  -5  -4   2  106.19    5.00
   5   4  -2   99.59    3.50
  -5   4   2   97.39    3.90
  -5   4   2  102.29    3.90
   5   4  -2  102.09    3.40
   5   4  -2   99.39    5.60
   5   4  -2  101.79    4.70
  -5   4   2   92.99    4.60
  -4  -4   2   65.99    4.00
  -4  -4   2   63.79    3.20
   4  -4  -2   62.29    2.30
   4  -4  -2   45.00    2.60
  -4  -4   2   51.79    2.80
  -4  -4   2   59.79    2.90
   4  -4  -2   58.19    4.20
   4  -4  -2   59.69    2.80
  -4  -4   2   57.29    3.20
  -4   4   2   61.79    3.40
   4   4  -2   69.09    2.90
   4   4  -2   64.79    2.70
  -4   4   2   55.29    2.90
   4   4  -2   60.09    3.30
   4   4  -2   66.89    4.20
  -4   4   2   66.29    3.10
  -3  -4   2  202.78    5.90
  -3  -4   2  196.58    5.90
   3  -4  -2  201.88    5.80
   3  -4  -2  214.48    5.90
  -3  -4   2  212.98    7.10
   3  -4  -2  217.28    4.60
   3  -4  -2  213.98    7.00
  -3  -4   2  202.58    5.70
  -3  -4   2  206.18    5.80
   3  -4  -2  212.08    6.10
   3   4  -2  210.58    6.20
  -3   4   2  203.78    6.20
   3   4  -2  206.18    7.20
  -3   4   2  208.48    6.00
  -3   4   2  210.08    6.00
   3   4  -2  211.08    5.70
   3   4  -2  222.28    5.90
   2  -4  -2  372.66    8.60
  -2  -4   2  370.16    8.80
  -2  -4   2  378.76    8.90
   2  -4  -2  370.06    8.90
   2  -4  -2  390.86    9.20
   2  -4  -2  372.66    9.60
  -2  -4   2  373.56   10.10
  -2  -4   2  370.96    8.80
   2   4  -2  388.56    9.00
  -2   4   2  379.86    9.10
   2   4  -2  380.26    9.00
   2   4  -2  381.96   10.30
   2   4  -2  383.86    8.80
  -2   4   2  375.96    9.00
   2   4  -2  370.86    8.80
  -2   4   2  371.06    7.00
  -2   4   2  377.06    9.50
  -2   4   2  374.96    8.70
   1  -4  -2 1060.69   20.50
  -1  -4   2 1065.69   20.80
  -1  -4   2 1054.79   20.70
   1  -4  -2 1072.99   21.00
  -1  -4   2 1071.39   21.00
   1  -4  -2 1033.60   20.70
  -1  -4   2 1051.09   20.70
   1  -4  -2 1038.80   21.20
  -1  -4   2 1062.89   22.30
   1   4  -2 1063.49   20.60
  -1   4   2 1057.39   20.60
   1   4  -2 1053.09   20.60
  -1   4   2 1042.20   21.10
  -1   4   2 1075.19   20.90
  -1   4   2 1039.80   20.80
   1   4  -2 1033.80   20.70
   1   4  -2 1060.99   22.40
   1   4  -2 1059.79   21.00
   0  -4   2   52.89    2.80
   0  -4   2   53.49    2.80
   0  -4  -2   58.79    2.70
   0  -4   2   56.99    2.70
   0  -4  -2   57.39    2.70
   0  -4   2   51.89    2.80
   0  -4   2   55.09    2.70
   0  -4  -2   53.39    2.90
   0  -4  -2   59.09    2.60
   0   4   2   52.69    2.70
   0   4  -2   57.19    2.70
   0   4   2   54.29    2.60
   0   4   2   52.99    2.60
   0   4  -2   51.19    2.50
   0   4  -2   54.59    2.90
   0   4  -2   53.79    2.70
   0   4   2   51.59    2.30
  -1  -4  -2   50.99    2.50
  -1  -4  -2   47.00    2.30
   1  -4   2   50.19    2.70
  -1  -4  -2   54.69    2.80
   1  -4   2   50.09    2.10
   1  -4   2   48.50    2.50
   1  -4   2   46.80    2.80
   1  -4   2   53.49    2.80
  -1  -4  -2   51.39    2.70
  -1  -4  -2   52.09    2.10
  -1   4  -2   57.19    2.70
  -1   4  -2   52.99    2.70
  -1   4  -2   53.89    3.10
  -1   4  -2   47.40    2.10
   1   4   2   54.29    2.70
   1   4   2   48.00    2.60
   1   4   2   49.20    2.50
  -1   4  -2   52.39    2.60
   1   4   2   51.89    2.20
   2  -4   2   27.00    2.30
   2  -4   2   22.30    1.90
  -2  -4  -2   25.40    2.00
   2  -4   2   27.70    1.90
   2  -4   2   21.90    1.50
   2  -4   2   23.10    2.20
  -2  -4  -2   21.90    1.80
  -2  -4  -2   22.50    2.00
  -2  -4  -2   22.90    1.40
   2   4   2   23.30    1.80
  -2   4  -2   20.50    1.90
   2   4   2   23.90    2.40
   2   4   2   22.50    1.40
   2   4   2   23.50    1.70
  -2   4  -2   22.50    1.50
  -2   4  -2   24.80    2.10
  -2   4  -2   24.30    2.00
   2   4   2   19.70    1.80
   3  -4   2  173.38    6.00
   3  -4   2  160.28    4.90
  -3  -4  -2  154.68    5.70
   3  -4   2  169.08    5.00
  -3  -4  -2  164.88    5.00
  -3  -4  -2  159.78    4.80
   3  -4   2  153.98    4.40
   3  -4   2  153.48    5.50
  -3   4  -2  153.28    4.40
   3   4   2  160.28    4.60
  -3   4  -2  151.18    5.40
   3   4   2  140.79    4.60
   3   4   2  162.18    4.80
  -3   4  -2  165.38    5.00
   3   4   2  152.08    5.70
  -3   4  -2  164.18    5.10
   4  -4   2  108.19    3.90
   4  -4   2  109.49    4.80
  -4  -4  -2  104.09    3.70
   4  -4   2  104.09    3.80
   4  -4   2  107.79    3.90
  -4  -4  -2  108.19    3.90
   4   4   2   99.09    5.20
   4   4   2  106.39    3.70
   4   4   2  104.39    3.70
   4   4   2   99.09    4.00
  -4   4  -2  101.29    3.90
  -4   4  -2  111.39    4.90
  -4   4  -2  101.19    4.00
  -5  -4  -2    0.00    0.20
   5  -4   2   -0.60    1.50
  -5  -4  -2   -0.20    0.90
   5  -4   2   -0.70    0.90
   5  -4   2   -1.10    0.70
   5  -4   2   -0.10    0.80
   5   4   2   -1.00    0.60
  -5   4  -2   -0.20    1.10
   5   4   2    0.50    2.00
  -5   4  -2    0.00    1.10
   5   4   2   -1.50    0.50
   5   4   2   -0.20    0.80
   6  -4   2   42.20    3.20
   6  -4   2   54.19    2.60
   6  -4   2   49.30    2.50
  -6  -4  -2   52.49    2.40
   6  -4   2   48.30    4.20
   6   4   2   49.10    2.20
   6   4   2   50.19    4.10
   6   4   2   51.69    2.30
   6   4   2   47.70    3.50
  -6   4  -2   47.40    2.80
   7  -4   2   32.50    2.00
   7  -4   2   33.30    3.60
  -7  -4  -2   34.70    1.70
  -7  -4  -2   33.30    1.70
   7  -4   2   37.80    3.20
   7   4   2   32.70    1.40
  -7   4  -2   32.30    2.20
   7   4   2   33.30    1.50
   7   4   2   31.10    3.30
  -7   4  -2   33.40    2.30
   7   4   2   32.10    4.30
   8  -4   2    4.00    2.10
   8  -4   2    2.90    1.80
   8   4   2    4.20    2.80
  -8   4  -2    4.80    1.00
  -8   4  -2    3.00    1.00
   8   4   2    0.10    1.80
   9  -4   2   -1.70    1.60
   9  -4   2    3.50    2.70
   9   4   2   -1.20    1.70
   9   4   2   -2.30    2.30
   9   4   2   -0.90    1.60
  10  -4   2    0.10    2.10
  10  -4   2    7.30    3.10
  10   4   2    7.20    3.20
  10   4   2    4.40    3.30
  10   4   2    2.60    2.30
  11  -4   2   -2.40    1.70
  11   4   2   -4.10    2.40
  11   4   2   -2.00    2.60
  11   4   2   -2.70    2.00
  11  -5  -2    3.50    3.80
  11   5  -2    2.90    3.50
  11   5  -2    3.20    2.80
  10  -5  -2    0.60    3.30
  10   5  -2    0.30    2.30
  10   5  -2   -1.20    2.10
   9  -5  -2    0.70    3.10
   9  -5  -2    1.30    1.80
  -9   5   2   -0.30    0.70
   9   5  -2   -3.20    2.40
   9   5  -2   -0.60    1.90
   8  -5  -2    5.10    1.60
   8  -5  -2    6.10    2.70
  -8  -5   2    4.90    0.70
  -8  -5   2    6.30    0.70
   8   5  -2    8.10    3.30
   8   5  -2    5.60    2.20
  -8   5   2    5.80    1.40
  -8   5   2    4.80    1.20
  -7  -5   2   16.50    1.80
   7  -5  -2   18.00    2.20
   7  -5  -2   13.20    3.40
   7  -5  -2   15.90    1.80
   7   5  -2   15.40    1.40
   7   5  -2   16.10    1.40
  -7   5   2   18.90    2.10
  -7   5   2   17.20    3.10
   7   5  -2   14.20    3.30
   7   5  -2   16.70    2.70
  -6  -5   2   29.30    3.00
  -6  -5   2   28.60    2.30
   6  -5  -2   30.00    2.20
   6  -5  -2   31.50    2.30
   6  -5  -2   28.30    3.70
   6  -5  -2   32.40    2.40
   6   5  -2   28.20    3.20
   6   5  -2   24.30    3.30
   6   5  -2   31.10    2.00
  -6   5   2   35.40    3.20
  -6   5   2   32.30    2.60
  -6   5   2   30.50    2.40
   6   5  -2   30.30    2.00
  -5  -5   2   92.89    4.70
  -5  -5   2   88.19    3.60
   5  -5  -2   95.49    3.90
   5  -5  -2   83.19    5.10
   5  -5  -2   83.69    3.60
   5  -5  -2   88.39    3.30
  -5  -5   2   88.49    3.70
   5   5  -2   85.69    4.30
  -5   5   2   84.39    3.90
  -5   5   2   88.49    3.90
  -5   5   2   82.89    4.30
   5   5  -2   79.99    3.30
   5   5  -2   90.69    3.40
   5   5  -2   81.99    5.50
  -4  -5   2    0.20    1.00
   4  -5  -2    2.10    0.80
   4  -5  -2    1.30    1.10
   4  -5  -2    1.60    1.00
  -4  -5   2    1.70    1.20
  -4  -5   2    0.20    1.30
  -4  -5   2    2.10    1.00
   4  -5  -2    0.90    1.10
   4  -5  -2    1.40    1.50
  -4  -5   2    1.80    1.10
   4   5  -2    1.80    1.00
  -4   5   2    1.50    1.30
  -4   5   2    3.00    1.10
   4   5  -2    2.60    1.80
   4   5  -2    4.80    1.20
   4   5  -2    2.70    1.20
  -4   5   2    1.90    1.20
   3  -5  -2    4.30    0.70
   3  -5  -2    5.10    1.10
  -3  -5   2    4.00    1.20
   3  -5  -2    4.10    1.20
  -3  -5   2    5.20    1.40
  -3  -5   2    4.50    1.10
  -3  -5   2    3.80    1.30
   3  -5  -2    5.50    1.40
  -3  -5   2    4.60    1.30
   3  -5  -2    4.20    1.40
   3   5  -2    5.90    1.20
  -3   5   2    3.50    1.40
   3   5  -2    4.20    1.10
  -3   5   2    3.70    0.70
  -3   5   2    2.90    1.30
  -3   5   2    4.40    1.10
   3   5  -2    1.90    1.50
   3   5  -2    4.90    1.20
   2  -5  -2  363.46    9.60
  -2  -5   2  378.46    9.10
   2  -5  -2  377.76    9.30
   2  -5  -2  381.66    9.20
  -2  -5   2  381.36   10.30
   2  -5  -2  376.76    8.60
  -2  -5   2  363.46    9.00
  -2  -5   2  380.86    8.80
   2   5  -2  373.16   10.50
  -2   5   2  371.66    9.30
  -2   5   2  361.26    7.30
   2   5  -2  364.76    8.90
   2   5  -2  384.06    9.40
  -2   5   2  374.86    9.20
   2   5  -2  360.96    8.90
  -2   5   2  375.06    9.60
  -2   5   2  368.46    8.60
   2   5  -2  362.16    9.00
  -1  -5   2   25.50    2.00
  -1  -5   2   26.60    2.10
  -1  -5   2   26.10    2.00
   1  -5  -2   27.90    2.00
   1  -5  -2   27.60    2.30
   1  -5  -2   29.60    1.90
  -1  -5   2   26.80    2.40
   1  -5  -2   26.80    2.20
  -1  -5   2   23.30    2.10
   1   5  -2   29.00    2.10
   1   5  -2   26.80    2.30
  -1   5   2   29.00    1.90
  -1   5   2   28.60    2.10
   1   5  -2   24.60    1.90
   1   5  -2   32.20    2.20
   1   5  -2   25.90    2.70
  -1   5   2   26.60    2.00
  -1   5   2   27.50    2.30
   0  -5  -2  136.99    4.60
   0  -5   2  137.39    4.60
   0  -5   2  136.89    4.80
   0  -5  -2  139.49    4.50
   0  -5   2  134.39    4.70
   0  -5  -2  132.99    4.20
   0  -5  -2  142.29    4.90
   0  -5   2  134.89    4.50
   0  -5   2  143.49    5.20
   0  -5  -2  132.49    4.30
   0   5  -2  132.79    4.50
   0   5   2  130.19    4.60
   0   5   2  132.19    4.60
   0   5  -2  132.79    4.70
   0   5  -2  138.39    4.70
   0   5   2  137.69    4.10
   0   5  -2  139.29    5.30
   0   5   2  138.29    4.50
   1  -5   2  121.39    4.40
  -1  -5  -2  116.29    4.40
   1  -5   2  119.69    4.40
   1  -5   2  116.59    4.60
   1  -5   2  127.09    4.40
  -1  -5  -2  122.69    4.30
  -1  -5  -2  117.09    4.20
  -1  -5  -2  115.39    3.80
  -1  -5  -2  122.09    3.80
   1   5   2  116.09    4.30
  -1   5  -2  121.39    4.90
   1   5   2  120.49    3.80
   1   5   2  119.09    3.60
   1   5   2  115.69    4.20
  -1   5  -2  115.69    3.40
  -1   5  -2  117.99    4.30
   1   5   2  118.99    4.30
  -1   5  -2  119.89    4.30
  -1   5  -2  120.19    4.40
   2  -5   2  120.49    5.00
   2  -5   2  122.59    4.40
  -2  -5  -2  118.49    4.70
  -2  -5  -2  126.19    4.40
  -2  -5  -2  126.89    3.80
   2  -5   2  119.19    4.40
   2  -5   2  120.39    3.30
  -2  -5  -2  117.19    4.30
   2  -5   2  124.09    4.80
   2   5   2  125.09    3.70
   2   5   2  119.49    3.80
  -2   5  -2  115.69    4.30
  -2   5  -2  113.89    4.40
   2   5   2  118.29    4.30
  -2   5  -2  123.99    4.60
  -2   5  -2  119.69    3.40
   2   5   2  114.39    4.20
   2   5   2  117.89    4.70
   3  -5   2  102.59    4.80
  -3  -5  -2   96.99    3.80
   3  -5   2   97.19    3.90
   3  -5   2  105.19    4.10
  -3  -5  -2  103.19    3.60
   3  -5   2  101.29    4.60
  -3  -5  -2   97.39    4.00
   3  -5   2  103.69    3.20
  -3  -5  -2  107.39    4.70
  -3   5  -2  108.79    4.50
  -3   5  -2  100.79    4.10
  -3   5  -2   99.29    3.20
   3   5   2  102.99    3.70
   3   5   2  102.59    3.70
   3   5   2   98.89    3.80
  -3   5  -2  106.49    4.20
   3   5   2  101.89    4.70
   3   5   2   96.59    3.80
   4  -5   2   34.60    2.00
   4  -5   2   34.30    2.30
   4  -5   2   36.40    2.50
  -4  -5  -2   30.00    2.30
   4  -5   2   29.70    3.00
  -4  -5  -2   32.90    2.40
   4   5   2   36.90    2.30
   4   5   2   31.60    3.00
   4   5   2   27.70    2.30
  -4   5  -2   35.30    2.90
  -4   5  -2   35.50    2.50
  -4   5  -2   32.40    2.70
   4   5   2   31.60    2.20
   5  -5   2    4.70    1.30
   5  -5   2    3.80    1.20
   5  -5   2    3.40    1.10
  -5  -5  -2    4.00    1.40
   5  -5   2    2.70    1.80
  -5  -5  -2    3.60    1.20
   5   5   2    3.80    2.20
   5   5   2    3.40    1.00
  -5   5  -2    3.80    1.60
   5   5   2    5.60    1.20
   5   5   2    3.90    1.30
  -5   5  -2    4.70    1.40
  -6  -5  -2  179.48    5.40
   6  -5   2  187.08    7.50
   6  -5   2  181.18    6.00
   6  -5   2  173.88    5.50
  -6   5  -2  184.18    5.80
   6   5   2  187.58    6.90
  -6   5  -2  171.68    5.50
   6   5   2  186.58    5.10
   6   5   2  181.08    7.80
   6   5   2  180.08    5.10
   7  -5   2   -0.30    1.30
  -7  -5  -2   -0.30    0.90
   7  -5   2    0.50    1.90
   7  -5   2    0.40    0.90
  -7   5  -2   -1.00    1.10
   7   5   2    0.90    1.80
   7   5   2   -0.20    0.60
  -7   5  -2   -0.20    1.00
   7   5   2   -0.70    1.40
   7   5   2    0.30    0.60
   8  -5   2    1.90    1.80
   8  -5   2    4.00    2.50
   8   5   2    2.60    2.00
  -8   5  -2    1.30    1.10
   8   5   2   -0.60    2.70
   9  -5   2   24.90    3.30
   9  -5   2   17.00    3.80
   9   5   2   16.80    3.20
   9   5   2   10.80    3.80
  10  -5   2    3.30    2.20
  10   5   2    1.10    2.30
  10   5   2   -0.20    2.10
  10   5   2    3.30    3.10
  10   5   2    1.30    2.40
  11  -5   2    0.80    2.50
  11   5   2   -0.60    2.10
  11   5   2   -1.00    2.10
  11  -6  -2    1.30    3.70
  11   6  -2    4.10    3.20
  11   6  -2   -3.50    2.00
  10  -6  -2    1.50    3.40
  10   6  -2    0.00    2.30
  10   6  -2    1.50    2.40
   9  -6  -2    3.40    3.40
   9  -6  -2    1.40    1.60
   9   6  -2    0.90    2.30
   9   6  -2   -2.00    2.70
  -9   6   2    1.10    1.10
   8  -6  -2    7.40    2.00
  -8  -6   2    9.20    1.40
  -8  -6   2   10.00    1.30
   8  -6  -2    8.00    3.50
   8   6  -2   11.10    2.60
  -8   6   2    6.70    1.60
   8   6  -2   10.40    3.40
  -7  -6   2   18.30    1.90
   7  -6  -2   19.00    2.30
  -7  -6   2   21.70    2.10
   7  -6  -2   15.50    3.20
   7  -6  -2   14.50    1.90
   7   6  -2   19.40    1.70
   7   6  -2   14.50    2.60
  -7   6   2   15.40    2.00
  -7   6   2   20.10    2.40
  -7   6   2   24.50    3.30
   7   6  -2   11.70    2.80
   6  -6  -2    6.60    1.50
   6  -6  -2    8.10    2.40
  -6  -6   2   11.30    1.80
   6  -6  -2    8.30    1.50
  -6  -6   2    3.00    1.10
  -6  -6   2   11.70    2.30
   6   6  -2    8.20    1.40
   6   6  -2    6.00    1.80
   6   6  -2    6.50    1.30
  -6   6   2    5.60    1.70
  -6   6   2    9.50    1.80
  -6   6   2    9.20    2.30
   6   6  -2    5.30    2.00
   5  -6  -2   46.00    2.50
   5  -6  -2   46.20    2.80
   5  -6  -2   47.80    4.10
  -5  -6   2   47.70    3.10
  -5  -6   2   41.60    3.40
  -5  -6   2   44.80    2.90
   5  -6  -2   44.30    2.80
   5  -6  -2   47.70    3.00
  -5   6   2   43.90    3.10
   5   6  -2   46.10    3.10
  -5   6   2   40.70    3.10
   5   6  -2   43.60    2.50
   5   6  -2   43.90    4.00
   5   6  -2   47.10    2.60
  -5   6   2   47.60    3.50
   4  -6  -2   45.00    2.90
  -4  -6   2   41.50    2.60
  -4  -6   2   46.90    2.90
   4  -6  -2   47.00    2.20
  -4  -6   2   44.30    2.90
  -4  -6   2   45.00    3.50
   4  -6  -2   43.60    2.50
  -4  -6   2   42.70    2.90
   4  -6  -2   42.00    3.00
   4  -6  -2   42.20    3.90
  -4   6   2   44.70    3.20
   4   6  -2   46.30    2.60
   4   6  -2   50.19    2.90
   4   6  -2   45.00    2.80
  -4   6   2   43.00    3.00
   4   6  -2   44.70    4.10
  -4   6   2   39.30    3.00
   3  -6  -2   16.40    2.00
  -3  -6   2   15.00    2.00
   3  -6  -2   16.50    1.30
   3  -6  -2   15.80    2.00
   3  -6  -2   12.00    1.50
  -3  -6   2   15.70    2.30
   3  -6  -2   11.60    2.20
  -3  -6   2   14.40    1.90
  -3  -6   2   13.90    1.90
  -3  -6   2   13.60    1.60
  -3   6   2   16.30    2.00
  -3   6   2   15.30    1.30
  -3   6   2   14.60    2.10
   3   6  -2   16.40    2.10
   3   6  -2   13.50    1.70
   3   6  -2   19.60    1.90
   3   6  -2   14.10    2.20
   3   6  -2   15.40    1.90
  -3   6   2   14.00    2.00
  -2  -6   2    3.90    1.10
  -2  -6   2    3.90    1.50
  -2  -6   2    3.40    1.20
   2  -6  -2    2.50    1.10
  -2  -6   2    4.60    1.40
   2  -6  -2    3.10    1.40
   2  -6  -2    5.50    1.00
   2  -6  -2    4.10    1.30
   2   6  -2    3.60    1.30
  -2   6   2    3.20    1.40
   2   6  -2    4.20    1.10
  -2   6   2    2.60    1.00
   2   6  -2    6.30    1.30
  -2   6   2    4.30    0.80
  -2   6   2    3.80    1.50
   2   6  -2    1.60    1.20
   2   6  -2    0.90    1.20
   1  -6  -2   44.60    2.30
   1  -6  -2   40.90    2.70
  -1  -6   2   39.70    2.50
  -1  -6   2   45.40    3.10
   1  -6  -2   39.20    2.50
   1  -6  -2   44.10    2.70
  -1  -6   2   43.90    3.00
  -1  -6   2   38.60    2.70
  -1  -6   2   40.90    2.70
  -1   6   2   42.30    2.40
  -1   6   2   38.60    2.60
   1   6  -2   39.40    2.60
   1   6  -2   43.00    2.60
   1   6  -2   43.70    2.70
  -1   6   2   44.20    2.50
   1   6  -2   37.00    2.90
  -1   6   2   38.10    2.50
   1   6  -2   43.40    2.50
  -1   6   2   38.60    2.00
   0  -6   2  286.17    7.60
   0  -6  -2  275.27    7.30
   0  -6  -2  287.57    7.70
   0  -6  -2  278.97    7.70
   0  -6   2  280.17    7.70
   0  -6  -2  277.37    7.10
   0  -6   2  285.57    8.50
   0  -6  -2  284.67    7.90
   0  -6   2  273.57    7.70
   0  -6   2  289.07    7.90
   0   6  -2  288.37    7.90
   0   6   2  289.47    7.80
   0   6  -2  293.57    8.70
   0   6   2  284.17    6.90
   0   6   2  278.47    7.40
   0   6  -2  284.67    7.70
   0   6   2  285.87    7.90
   0   6  -2  290.57    7.80
  -1  -6  -2    1.30    1.30
   1  -6   2    3.60    1.40
  -1  -6  -2    0.90    0.80
  -1  -6  -2    2.60    1.00
  -1  -6  -2    1.30    1.20
   1  -6   2    1.20    0.90
  -1  -6  -2    0.80    0.70
   1  -6   2    0.20    0.80
   1  -6   2    0.60    1.00
   1   6   2    1.10    0.90
  -1   6  -2    0.80    0.90
   1   6   2    1.50    0.90
  -1   6  -2    1.50    1.10
   1   6   2    1.00    0.60
  -1   6  -2    0.20    1.20
  -1   6  -2    1.60    0.80
   1   6   2    0.40    0.80
   1   6   2    0.90    0.90
  -1   6  -2    1.10    1.00
  -2  -6  -2  156.98    5.50
   2  -6   2  152.18    5.50
   2  -6   2  163.78    5.60
   2  -6   2  163.78    6.20
  -2  -6  -2  164.08    5.00
  -2  -6  -2  164.88    5.40
  -2  -6  -2  162.48    5.70
   2  -6   2  155.48    5.30
  -2   6  -2  154.68    5.30
   2   6   2  163.88    5.00
   2   6   2  159.78    5.30
   2   6   2  152.38    5.20
   2   6   2  165.68    6.00
  -2   6  -2  153.08    4.00
  -2   6  -2  161.88    5.60
   2   6   2  163.28    4.30
  -2   6  -2  170.18    5.70
   3  -6   2  225.18    7.30
   3  -6   2  229.88    5.30
  -3  -6  -2  234.68    7.00
  -3  -6  -2  233.58    6.50
  -3  -6  -2  237.88    7.70
   3  -6   2  232.88    6.90
   3  -6   2  227.88    6.90
   3  -6   2  238.98    8.00
  -3  -6  -2  231.58    6.70
  -3   6  -2  221.48    6.80
  -3   6  -2  229.38    7.30
   3   6   2  242.18    6.70
  -3   6  -2  230.38    7.00
  -3   6  -2  219.28    5.30
   3   6   2  230.08    6.00
   3   6   2  235.78    6.70
   3   6   2  233.48    6.70
   3   6   2  229.38    7.70
   4  -6   2    7.70    2.00
   4  -6   2    8.20    1.20
  -4  -6  -2    7.50    1.60
  -4  -6  -2    8.50    1.60
  -4  -6  -2    6.90    1.30
   4  -6   2    8.40    1.90
   4  -6   2    7.40    1.50
   4  -6   2    6.40    1.50
  -4   6  -2    7.50    1.60
  -4   6  -2    6.50    1.60
   4   6   2   11.90    2.30
   4   6   2    8.00    1.50
  -4   6  -2    5.30    1.60
   4   6   2    7.40    1.40
   4   6   2   10.80    1.60
   5  -6   2   -0.20    1.00
  -5  -6  -2   -0.60    1.00
   5  -6   2    0.40    1.50
   5  -6   2   -0.10    0.70
  -5  -6  -2    0.30    1.20
  -5   6  -2    0.30    1.10
   5   6   2    0.60    0.90
  -5   6  -2   -0.70    1.30
   5   6   2    0.50    1.50
   5   6   2    1.10    0.90
   5   6   2    1.90    1.20
   6  -6   2    9.90    1.70
   6  -6   2    9.40    1.60
  -6  -6  -2   10.50    1.70
   6  -6   2   10.30    2.20
   6   6   2   10.30    1.50
  -6   6  -2    7.20    1.80
   6   6   2    9.20    1.40
   6   6   2    8.70    2.40
   6   6   2   10.30    2.00
  -6   6  -2   12.50    1.90
  -7  -6  -2   18.30    2.00
  -7  -6  -2   21.70    2.00
   7  -6   2   23.40    2.20
   7  -6   2   24.40    2.60
   7  -6   2   24.00    3.30
  -7   6  -2   18.40    2.30
   7   6   2   18.80    3.40
   7   6   2   20.90    1.70
   7   6   2   20.40    3.00
  -8  -6  -2   14.90    1.40
  -8  -6  -2   14.90    1.40
   8  -6   2   18.90    2.60
   8  -6   2   18.80    3.50
   8   6   2   14.20    2.70
   8   6   2   20.80    4.20
  -8   6  -2   18.10    2.10
   9  -6   2    0.90    2.50
   9  -6   2    0.00    1.60
   9   6   2   -0.80    1.90
   9   6   2    3.10    2.30
  -9   6  -2    2.20    1.00
  10  -6   2   11.90    3.10
  10   6   2   13.90    3.20
  10   6   2   11.70    3.30
  10   6   2    4.80    2.30
  10   6   2    6.40    3.00
  11  -6   2   -1.60    2.60
  11   6   2    1.40    2.40
  11  -7  -2   -1.60    2.60
  11   7  -2   -1.00    2.30
  11   7  -2    2.00    3.20
  10  -7  -2    2.00    2.70
  10   7  -2    2.00    2.70
  10   7  -2    4.40    2.70
   9  -7  -2    0.50    1.40
   9  -7  -2   -1.50    2.20
   9   7  -2    2.30    2.30
   9   7  -2    0.80    2.80
  -9   7   2   -1.10    1.20
   8  -7  -2   -0.50    2.90
   8  -7  -2    2.40    1.60
  -8  -7   2    1.30    1.10
   8   7  -2    2.30    1.80
   8   7  -2    0.90    1.70
  -8   7   2    1.40    1.50
   7  -7  -2   12.80    2.20
  -7  -7   2   18.00    2.20
   7  -7  -2   12.00    3.00
   7  -7  -2   13.70    2.00
   7  -7  -2   12.50    1.90
  -7   7   2   18.60    2.50
   7   7  -2   14.10    2.50
  -7   7   2   15.30    2.20
   7   7  -2   16.40    1.80
   7   7  -2   13.30    3.40
   6  -7  -2    1.00    1.10
  -6  -7   2    1.40    1.30
  -6  -7   2    1.20    1.40
   6  -7  -2    3.80    2.60
   6  -7  -2    0.90    1.30
   6  -7  -2    1.70    1.10
   6   7  -2    2.20    2.20
  -6   7   2    1.60    1.30
  -6   7   2    0.70    1.30
   6   7  -2    3.10    1.20
  -6   7   2   -0.70    1.20
   6   7  -2    2.50    1.30
  -5  -7   2   87.19    4.60
   5  -7  -2   81.59    3.40
   5  -7  -2   84.49    4.20
   5  -7  -2   87.29    5.80
  -5  -7   2   87.09    4.10
  -5  -7   2   94.59    4.40
   5  -7  -2   88.69    3.80
  -5   7   2   87.79    4.20
  -5   7   2   81.09    4.30
  -5   7   2   83.89    4.30
   5   7  -2   87.09    5.60
   5   7  -2   95.59    4.00
   5   7  -2   83.99    4.10
  -4  -7   2  191.18    6.40
   4  -7  -2  207.68    5.80
   4  -7  -2  188.88    6.50
   4  -7  -2  205.78    7.80
  -4  -7   2  194.38    6.30
   4  -7  -2  202.28    5.30
  -4  -7   2  193.88    5.80
   4  -7  -2  203.48    6.50
  -4  -7   2  198.08    6.50
   4   7  -2  195.08    6.30
   4   7  -2  200.38    6.20
  -4   7   2  202.08    5.20
  -4   7   2  198.88    6.70
   4   7  -2  202.58    8.30
   4   7  -2  199.58    6.20
  -4   7   2  196.18    6.50
  -4   7   2  199.88    6.70
   3  -7  -2  114.99    4.70
   3  -7  -2  110.29    4.70
  -3  -7   2  112.59    5.50
   3  -7  -2  112.99    3.80
  -3  -7   2  125.19    4.80
  -3  -7   2  112.39    4.70
   3  -7  -2  105.79    3.40
  -3  -7   2  107.99    4.10
   3  -7  -2  109.79    5.10
  -3  -7   2  103.59    3.80
   3   7  -2  107.29    4.80
  -3   7   2  105.19    4.80
   3   7  -2  104.09    5.50
  -3   7   2  109.79    3.40
   3   7  -2  104.99    4.30
  -3   7   2  109.99    4.20
  -3   7   2  103.69    4.50
   3   7  -2  109.79    4.10
   3   7  -2  107.79    4.30
   2  -7  -2  117.49    4.90
   2  -7  -2  119.79    5.00
  -2  -7   2  116.69    4.90
  -2  -7   2  123.49    4.90
   2  -7  -2  122.19    4.00
   2  -7  -2  113.39    4.60
  -2  -7   2  115.79    5.30
  -2  -7   2  124.69    4.10
  -2  -7   2  118.19    3.90
   2   7  -2  115.09    4.80
   2   7  -2  118.09    4.10
  -2   7   2  118.09    4.80
  -2   7   2  120.29    4.10
   2   7  -2  122.09    5.80
   2   7  -2  114.29    4.50
  -2   7   2  119.49    3.60
   2   7  -2  126.19    5.00
  -2   7   2  118.99    4.80
   1  -7  -2   56.99    2.70
  -1  -7   2   56.79    3.50
   1  -7  -2   58.79    3.30
  -1  -7   2   53.79    3.30
   1  -7  -2   53.79    3.00
  -1  -7   2   57.89    2.90
  -1  -7   2   50.79    3.40
   1  -7  -2   57.29    3.10
  -1  -7   2   51.49    3.30
   1   7  -2   55.49    4.00
   1   7  -2   60.39    3.40
  -1   7   2   53.69    2.80
   1   7  -2   52.69    3.00
   1   7  -2   54.59    3.20
  -1   7   2   62.49    3.40
  -1   7   2   52.69    3.10
  -1   7   2   56.79    2.50
   0  -7  -2  310.37    8.40
   0  -7  -2  303.47    7.80
   0  -7  -2  290.37    7.40
   0  -7  -2  284.97    8.40
   0  -7   2  295.67    8.00
   0  -7   2  296.87    8.50
   0  -7   2  308.87    8.40
   0  -7  -2  296.87    8.40
   0  -7   2  283.07    8.30
   0  -7   2  300.77    9.10
   0   7   2  311.07    7.40
   0   7   2  294.17    7.80
   0   7  -2  300.17    9.30
   0   7  -2  298.47    8.50
   0   7  -2  308.47    8.40
   0   7   2  316.17    8.60
   0   7   2  313.77    8.50
   0   7  -2  301.47    8.30
  -1  -7  -2  812.42   17.50
  -1  -7  -2  809.92   16.10
  -1  -7  -2  779.12   17.60
   1  -7   2  786.62   17.50
   1  -7   2  819.82   19.00
  -1  -7  -2  806.92   17.60
  -1  -7  -2  816.62   17.40
   1  -7   2  801.12   17.60
   1  -7   2  809.22   17.60
  -1   7  -2  774.92   17.50
   1   7   2  809.42   17.50
  -1   7  -2  831.12   19.30
   1   7   2  816.82   17.70
  -1   7  -2  806.22   17.50
   1   7   2  820.92   17.50
  -1   7  -2  823.72   17.60
   1   7   2  812.22   16.00
  -1   7  -2  805.22   15.80
   1   7   2  812.22   17.60
   2  -7   2  458.35   12.60
  -2  -7  -2  461.25   11.20
   2  -7   2  468.95   11.30
  -2  -7  -2  455.85   11.60
   2  -7   2  456.55   11.30
  -2  -7  -2  452.25   11.00
  -2  -7  -2  451.05   11.40
   2  -7   2  457.35   11.50
  -2   7  -2  471.15   11.50
   2   7   2  456.25   11.20
   2   7   2  446.26   11.60
  -2   7  -2  456.35   11.40
   2   7   2  451.15   11.00
  -2   7  -2  453.15    9.10
  -2   7  -2  452.25   11.30
   2   7   2  449.46   11.20
   2   7   2  444.06    9.50
  -3  -7  -2    9.30    1.50
  -3  -7  -2   12.70    1.90
   3  -7   2    9.20    1.80
   3  -7   2   10.70    2.20
   3  -7   2   10.80    1.80
   3  -7   2   10.30    1.80
  -3  -7  -2   13.10    2.10
   3   7   2   12.00    1.70
  -3   7  -2   11.40    1.00
  -3   7  -2    9.70    1.90
   3   7   2    9.90    1.20
   3   7   2    4.80    1.40
   3   7   2   12.20    2.40
   3   7   2    9.70    1.80
  -3   7  -2   11.30    2.00
  -3   7  -2   12.60    2.20
   4  -7   2   30.20    1.60
   4  -7   2   25.30    3.00
  -4  -7  -2   26.60    2.30
   4  -7   2   24.70    3.10
  -4  -7  -2   26.10    2.40
   4  -7   2   25.80    2.50
  -4  -7  -2   28.60    2.60
  -4   7  -2   26.90    2.60
   4   7   2   29.70    3.10
  -4   7  -2   26.10    2.80
   4   7   2   30.40    2.40
   4   7   2   27.40    2.00
   4   7   2   31.50    2.40
  -4   7  -2   31.90    2.80
   4   7   2   30.50    2.60
  -5  -7  -2    3.00    1.30
   5  -7   2    4.60    1.00
  -5  -7  -2    5.40    1.60
   5  -7   2    1.80    1.20
   5  -7   2    3.90    1.90
   5   7   2    1.90    1.30
   5   7   2    2.50    1.00
   5   7   2    1.50    2.10
  -5   7  -2    5.70    1.70
  -5   7  -2    5.20    1.60
   6  -7   2    3.40    1.10
  -6  -7  -2    3.30    1.50
   6  -7   2    3.20    1.30
  -6  -7  -2   -0.50    1.10
   6  -7   2    5.30    2.20
   6   7   2    3.60    1.70
   6   7   2    2.60    1.10
  -6   7  -2    3.10    1.60
   6   7   2    2.10    1.90
  -6   7  -2    1.10    1.40
   7  -7   2   40.20    4.50
   7  -7   2   42.20    2.90
  -7  -7  -2   41.20    2.90
   7  -7   2   47.30    3.10
  -7  -7  -2   41.80    2.70
   7   7   2   46.20    4.00
   7   7   2   45.60    2.60
  -7   7  -2   48.60    3.50
  -7   7  -2   41.80    3.10
   7   7   2   41.00    4.90
   8  -7   2   39.70    4.20
   8  -7   2   35.50    3.20
   8   7   2   25.60    3.50
  -8   7  -2   35.70    3.00
   8   7   2   32.60    5.00
   9  -7   2   22.80    3.80
   9   7   2   41.00    4.10
  -9   7  -2   25.80    2.30
   9   7   2   23.50    4.30
   9   7   2   20.70    3.60
  10  -7   2   30.60    4.80
  10   7   2   30.40    5.10
  10  -8  -2    7.70    3.50
  10   8  -2    3.30    3.40
  -9  -8   2    5.70    1.10
   9  -8  -2   13.30    3.80
   9   8  -2    3.10    2.20
   9   8  -2    4.40    3.10
  -9   8   2    8.80    2.00
  -8  -8   2   -1.00    1.20
   8  -8  -2   -1.50    1.40
   8  -8  -2   -5.20    2.50
  -8   8   2   -0.30    1.50
   8   8  -2   -0.20    1.70
   8   8  -2    0.40    1.60
   7  -8  -2   34.10    3.00
  -7  -8   2   26.50    2.80
   7  -8  -2   30.80    2.80
   7  -8  -2   22.50    3.90
   7  -8  -2   35.90    3.00
   7   8  -2   27.60    3.20
   7   8  -2   33.70    2.50
  -7   8   2   28.70    2.90
   7   8  -2   26.20    4.30
  -7   8   2   35.10    3.40
   6  -8  -2    1.50    1.20
   6  -8  -2    2.20    2.40
  -6  -8   2   -0.60    1.40
   6  -8  -2   -0.40    1.20
  -6  -8   2    1.20    1.40
   6  -8  -2   -2.20    1.00
   6   8  -2    0.70    1.30
   6   8  -2   -1.40    1.00
  -6   8   2   -2.70    1.10
   6   8  -2   -0.80    1.40
  -6   8   2    0.80    1.50
  -6   8   2    0.70    1.60
   5  -8  -2   36.00    2.50
   5  -8  -2   28.00    3.80
  -5  -8   2   36.80    3.20
  -5  -8   2   34.30    3.00
  -5  -8   2   36.00    2.90
   5  -8  -2   37.70    3.00
   5  -8  -2   34.50    2.50
  -5   8   2   33.00    2.30
   5   8  -2   39.20    4.60
  -5   8   2   38.10    3.10
  -5   8   2   35.40    3.20
   5   8  -2   37.10    2.80
  -5   8   2   34.40    3.10
   5   8  -2   34.90    2.70
   4  -8  -2   78.29    4.30
   4  -8  -2   79.89    3.30
   4  -8  -2   81.39    3.30
  -4  -8   2   76.89    3.30
  -4  -8   2   74.59    4.20
  -4  -8   2   82.99    4.00
   4  -8  -2   80.09    4.90
  -4  -8   2   81.19    4.20
  -4   8   2   82.29    3.20
  -4   8   2   82.89    4.40
  -4   8   2   75.39    4.30
   4   8  -2   80.29    4.00
   4   8  -2   84.09    3.60
   4   8  -2   76.49    5.10
  -4   8   2   80.59    3.80
   3  -8  -2    1.00    1.30
   3  -8  -2    1.60    0.90
  -3  -8   2    3.70    1.80
   3  -8  -2    0.90    1.40
  -3  -8   2    0.20    1.20
  -3  -8   2    1.10    0.90
   3  -8  -2    1.80    1.30
  -3  -8   2    1.40    1.40
  -3  -8   2    2.80    1.20
   3  -8  -2    1.10    0.80
  -3   8   2   -0.50    0.90
   3   8  -2    0.30    1.70
   3   8  -2   -0.30    1.10
  -3   8   2    1.90    0.80
  -3   8   2    0.80    1.60
   3   8  -2    0.80    0.90
  -3   8   2   -0.60    1.30
   3   8  -2    1.70    1.20
   3   8  -2    1.80    1.30
  -2  -8   2   -1.50    1.00
   2  -8  -2    1.10    1.50
  -2  -8   2    1.20    1.60
  -2  -8   2    0.10    0.80
  -2  -8   2    2.70    1.60
   2  -8  -2    1.40    0.80
   2  -8  -2    0.40    0.90
   2  -8  -2    1.20    1.40
  -2  -8   2    0.50    0.90
  -2   8   2    1.20    1.00
   2   8  -2    0.10    1.20
  -2   8   2    2.90    1.70
  -2   8   2    1.10    1.00
  -2   8   2    1.10    1.10
   2   8  -2   -0.30    1.00
   2   8  -2    2.10    1.50
   2   8  -2    1.10    0.90
   2   8  -2   -0.40    1.20
   1  -8  -2  142.39    4.60
  -1  -8   2  141.39    4.80
   1  -8  -2  144.29    5.40
  -1  -8   2  143.89    6.10
   1  -8  -2  146.89    5.80
   1  -8  -2  145.19    5.20
  -1  -8   2  150.78    5.70
  -1  -8   2  139.19    5.60
   1  -8  -2  145.69    5.70
  -1  -8   2  131.29    5.40
   1   8  -2  148.39    5.60
   1   8  -2  144.99    6.30
  -1   8   2  150.68    4.70
  -1   8   2  151.58    5.70
   1   8  -2  152.48    5.60
  -1   8   2  129.59    5.30
  -1   8   2  147.39    4.90
   1   8  -2  145.99    5.50
   0  -8  -2   39.30    3.00
   0  -8   2   44.00    3.00
   0  -8  -2   44.20    2.60
   0  -8  -2   42.10    3.10
   0  -8  -2   38.50    3.00
   0  -8   2   45.70    3.40
   0  -8  -2   43.80    2.50
   0  -8   2   46.10    3.20
   0  -8   2   42.50    2.80
   0  -8   2   46.70    3.60
   0   8   2   42.60    2.70
   0   8   2   49.20    3.20
   0   8  -2   43.00    3.20
   0   8   2   46.00    2.30
   0   8   2   42.20    3.00
   0   8  -2   43.00    2.90
   0   8  -2   45.50    3.10
   0   8  -2   45.20    3.60
   1  -8   2   72.49    4.20
   1  -8   2   62.69    3.70
  -1  -8  -2   57.79    3.90
  -1  -8  -2   66.89    2.80
   1  -8   2   67.19    3.80
  -1  -8  -2   68.59    3.60
  -1  -8  -2   64.59    3.50
   1  -8   2   75.99    3.80
  -1  -8  -2   65.89    3.50
   1   8   2   61.49    3.50
   1   8   2   61.99    2.40
  -1   8  -2   65.59    4.30
  -1   8  -2   60.89    3.90
  -1   8  -2   67.99    3.70
   1   8   2   63.79    3.60
  -1   8  -2   67.19    3.60
   1   8   2   64.29    3.80
   1   8   2   63.49    3.50
  -2  -8  -2   15.60    2.40
   2  -8   2   18.80    2.40
   2  -8   2   20.00    2.70
  -2  -8  -2   15.50    2.20
  -2  -8  -2   18.70    2.40
   2  -8   2   14.30    2.50
  -2  -8  -2   19.70    2.30
   2  -8   2   19.10    2.50
  -2   8  -2   18.90    1.20
   2   8   2   18.90    2.10
   2   8   2   17.90    2.00
   2   8   2   19.30    1.20
  -2   8  -2   17.10    2.20
  -2   8  -2   18.40    2.40
   2   8   2   17.60    2.40
   2   8   2   20.30    2.30
  -2   8  -2   13.90    2.40
  -2   8  -2   17.60    2.60
  -3  -8  -2  160.58    5.80
   3  -8   2  159.18    6.20
  -3  -8  -2  163.78    5.70
  -3  -8  -2  162.78    6.10
   3  -8   2  155.78    5.90
   3  -8   2  156.38    6.00
   3  -8   2  162.48    6.90
  -3   8  -2  146.89    5.70
  -3   8  -2  154.08    6.10
   3   8   2  167.38    5.80
   3   8   2  155.28    4.10
   3   8   2  170.28    6.00
  -3   8  -2  162.78    6.20
   3   8   2  149.19    6.30
  -3   8  -2  154.88    3.40
   3   8   2  165.68    5.90
  -4  -8  -2  148.09    5.60
  -4  -8  -2  147.09    5.60
   4  -8   2  153.58    6.40
   4  -8   2  152.38    3.50
   4  -8   2  149.99    5.80
  -4  -8  -2  162.08    6.00
   4   8   2  145.29    6.70
  -4   8  -2  159.48    6.00
  -4   8  -2  153.88    6.10
   4   8   2  150.58    4.50
   4   8   2  157.38    5.60
   4   8   2  144.69    5.70
   5  -8   2  111.79    5.00
   5  -8   2  108.69    3.20
  -5  -8  -2  111.99    4.80
  -5  -8  -2  116.99    5.10
   5  -8   2  109.29    5.50
  -5  -8  -2  104.59    4.80
  -5   8  -2  111.49    5.10
   5   8   2  119.99    4.70
   5   8   2  112.69    6.50
   5   8   2  112.39    5.40
  -5   8  -2  112.89    5.00
   5   8   2  120.29    4.30
   6  -8   2   74.29    4.10
  -6  -8  -2   77.29    4.10
   6  -8   2   74.29    3.00
   6  -8   2   74.59    4.80
  -6  -8  -2   74.59    3.80
  -6   8  -2   75.09    4.50
  -6   8  -2   75.49    4.20
   6   8   2   65.09    4.40
   6   8   2   80.29    5.60
   6   8   2   71.69    3.60
   7  -8   2   13.90    1.80
   7  -8   2   11.30    2.60
   7  -8   2   11.80    2.00
  -7  -8  -2   12.10    2.10
   7   8   2    9.70    2.30
  -7   8  -2    8.10    2.10
   7   8   2   11.40    3.60
  -7   8  -2   15.20    2.50
  -8  -8  -2   54.49    3.10
   8  -8   2   57.39    5.40
   8   8   2   58.49    3.90
  -8   8  -2   53.69    3.70
   8   8   2   59.59    5.20
   8   8   2   70.39    6.70
   9  -8   2   -3.20    1.30
   9   8   2   -0.80    1.70
   9   8   2   -1.00    3.10
  -9   8  -2   -1.20    1.20
  10  -8   2    5.30    2.90
  10   8   2    2.70    2.60
  10  -9  -2    4.00    3.30
  10   9  -2   -0.80    2.90
  -9  -9   2   17.40    2.00
   9  -9  -2   14.90    4.00
   9   9  -2   16.30    4.20
  -9   9   2   22.80    2.90
   8  -9  -2   14.30    2.30
   8  -9  -2   11.50    3.40
  -8  -9   2   13.50    2.20
   8   9  -2   14.10    3.40
  -8   9   2   16.20    2.70
   8   9  -2   16.70    2.70
   7  -9  -2    2.40    2.20
  -7  -9   2    0.80    1.60
   7  -9  -2    1.10    1.30
  -7  -9   2   -0.30    1.50
   7  -9  -2   -0.10    1.30
  -7   9   2    1.70    1.80
   7   9  -2    1.00    1.40
   7   9  -2   -0.20    1.70
   6  -9  -2    3.20    2.70
  -6  -9   2    1.70    1.60
   6  -9  -2    2.90    1.40
   6  -9  -2    2.90    1.50
   6  -9  -2    0.10    1.10
  -6  -9   2    2.10    1.70
  -6   9   2   -1.10    1.50
   6   9  -2    2.20    1.40
  -6   9   2    1.30    1.80
   6   9  -2    1.20    1.80
  -6   9   2    3.00    1.40
   6   9  -2    2.40    1.30
   5  -9  -2   29.90    4.00
  -5  -9   2   29.10    3.20
   5  -9  -2   25.70    2.30
   5  -9  -2   31.90    3.10
  -5  -9   2   33.20    3.00
   5  -9  -2   28.80    2.30
  -5   9   2   27.80    2.80
  -5   9   2   33.60    2.40
   5   9  -2   31.20    2.50
  -5   9   2   28.60    3.20
   5   9  -2   22.80    3.50
  -5   9   2   29.10    3.00
   5   9  -2   33.50    2.80
  -4  -9   2    1.60    1.80
  -4  -9   2   -1.90    1.10
   4  -9  -2    0.70    0.90
  -4  -9   2    0.00    1.30
  -4  -9   2   -0.70    0.90
   4  -9  -2   -1.30    1.10
   4  -9  -2    1.00    1.00
   4  -9  -2   -0.60    1.40
  -4   9   2    0.00    1.40
  -4   9   2    0.40    0.90
  -4   9   2   -0.80    1.00
   4   9  -2    0.40    1.00
  -4   9   2    0.90    1.70
   4   9  -2    2.80    1.50
   4   9  -2   -0.70    1.90
  -3  -9   2  624.34   13.30
   3  -9  -2  626.14   15.70
  -3  -9   2  621.44   13.20
  -3  -9   2  619.64   14.90
   3  -9  -2  596.84   13.00
   3  -9  -2  642.64   13.20
  -3  -9   2  625.14   15.00
   3  -9  -2  618.64   15.30
   3   9  -2  616.14   14.80
   3   9  -2  603.64   16.90
  -3   9   2  634.54   15.30
   3   9  -2  629.84   13.40
  -3   9   2  605.34   13.00
  -3   9   2  619.34   15.10
  -3   9   2  618.74   13.60
  -3   9   2  621.34   13.20
   2  -9  -2  113.49    3.80
  -2  -9   2  112.29    4.00
   2  -9  -2  106.59    5.30
  -2  -9   2  108.09    3.60
   2  -9  -2  110.79    4.90
   2  -9  -2  106.29    4.80
  -2  -9   2  107.49    5.60
  -2  -9   2  113.49    5.30
  -2  -9   2  103.49    4.90
   2   9  -2  106.89    4.90
   2   9  -2  115.19    5.20
  -2   9   2  105.09    3.90
   2   9  -2   96.09    5.80
  -2   9   2  105.29    5.20
  -2   9   2  108.29    5.00
   2   9  -2  105.69    5.20
  -2   9   2  107.09    3.90
   1  -9  -2   -1.10    0.60
  -1  -9   2    0.40    1.50
  -1  -9   2    0.70    1.30
   1  -9  -2    1.40    1.20
  -1  -9   2    0.60    1.40
   1  -9  -2   -1.00    1.10
  -1  -9   2    0.90    0.90
  -1  -9   2    2.60    1.50
   1  -9  -2   -1.00    0.90
   1  -9  -2    0.80    1.10
  -1   9   2    1.10    1.30
  -1   9   2    0.60    1.00
   1   9  -2   -0.80    1.40
   1   9  -2   -0.30    1.70
  -1   9   2    0.00    1.10
   1   9  -2    0.60    1.20
  -1   9   2    1.20    1.20
   1   9  -2    1.40    1.50
   0  -9  -2  208.28    6.10
   0  -9   2  207.78    6.60
   0  -9   2  206.88    7.20
   0  -9  -2  216.18    7.20
   0  -9  -2  209.98    6.50
   0  -9   2  206.98    7.10
   0  -9  -2  208.18    7.30
   0  -9   2  199.08    7.10
   0  -9   2  217.38    8.00
   0  -9  -2  218.18    7.50
   0   9   2  214.38    6.70
   0   9  -2  223.18    7.30
   0   9  -2  211.58    7.30
   0   9   2  218.98    7.30
   0   9   2  206.68    7.10
   0   9  -2  218.68    7.20
   0   9  -2  210.68    8.30
   1  -9   2   15.20    2.20
  -1  -9  -2   13.70    2.50
   1  -9   2   15.40    2.20
  -1  -9  -2   19.90    2.20
   1  -9   2   15.10    2.30
  -1  -9  -2   14.10    2.10
  -1  -9  -2   17.20    1.70
  -1  -9  -2   20.80    2.30
   1  -9   2   15.80    2.60
  -1   9  -2   13.20    2.20
   1   9   2   15.50    2.40
   1   9   2   14.20    2.10
  -1   9  -2   20.00    2.80
   1   9   2   19.60    2.40
  -1   9  -2   14.30    2.30
   1   9   2   16.60    2.20
  -1   9  -2   22.20    2.40
  -2  -9  -2   71.09    4.00
  -2  -9  -2   67.99    3.90
   2  -9   2   62.09    3.90
  -2  -9  -2   73.39    4.40
   2  -9   2   65.69    4.70
   2  -9   2   66.59    3.80
   2  -9   2   66.89    3.90
  -2  -9  -2   68.49    3.90
   2   9   2   67.49    2.10
  -2   9  -2   70.29    3.90
   2   9   2   62.19    3.70
   2   9   2   64.79    4.00
   2   9   2   69.49    3.90
  -2   9  -2   67.59    4.00
  -2   9  -2   66.19    2.20
   2   9   2   66.79    3.80
  -2   9  -2   62.29    3.90
  -2   9  -2   66.69    4.60
   3  -9   2   31.50    3.20
  -3  -9  -2   33.50    2.80
  -3  -9  -2   40.50    3.40
   3  -9   2   37.20    3.20
  -3  -9  -2   43.80    3.20
   3   9   2   37.10    3.40
  -3   9  -2   34.80    2.90
   3   9   2   38.60    1.50
  -3   9  -2   38.60    3.50
   3   9   2   39.80    3.10
  -3   9  -2   39.10    3.10
   3   9   2   34.40    2.90
   4  -9   2   -0.10    1.60
  -4  -9  -2    1.20    1.40
   4  -9   2   -1.70    1.30
  -4  -9  -2   -1.00    0.80
  -4  -9  -2    0.20    1.50
  -4   9  -2    1.40    1.80
  -4   9  -2   -0.10    1.50
   4   9   2    1.00    1.30
   4   9   2   -2.40    2.00
   4   9   2   -0.50    0.50
   4   9   2    0.80    1.20
  -5  -9  -2   13.10    2.30
   5  -9   2   11.90    2.50
  -5  -9  -2   15.50    2.30
   5  -9   2   12.60    2.30
   5  -9   2   15.50    0.80
  -5  -9  -2   14.00    2.20
   5   9   2   18.10    1.90
   5   9   2   12.50    2.70
  -5   9  -2   15.70    2.60
   5   9   2   14.40    2.50
  -5   9  -2   16.00    2.50
   5   9   2   16.00    2.20
   6  -9   2    0.40    0.70
   6  -9   2   -1.00    1.80
  -6  -9  -2    1.70    1.50
   6  -9   2    0.50    1.40
  -6  -9  -2    2.80    1.70
  -6   9  -2    1.80    2.00
  -6   9  -2    0.20    1.40
   6   9   2   -0.60    1.40
   6   9   2    0.80    1.20
   6   9   2    0.10    2.60
   6   9   2   -0.20    1.20
   7  -9   2   11.00    1.40
  -7  -9  -2   12.20    2.30
   7  -9   2   15.90    3.30
  -7   9  -2   12.80    2.50
   7   9   2    4.70    2.10
   7   9   2   14.50    4.00
  -8  -9  -2    4.00    1.60
   8  -9   2   10.10    3.10
   8   9   2    1.10    2.40
   8   9   2    3.00    2.40
   8   9   2    2.30    1.40
  -8   9  -2    5.60    2.00
   9  -9   2   -1.70    2.30
   9   9   2    1.00    3.40
   9   9   2   -2.00    2.00
  -9   9  -2   -1.50    1.50
  10  -9   2   16.40    3.90
  10   9   2   18.00    4.40
  10 -10  -2   12.70    4.20
  10  10  -2   19.10    4.90
  10  10  -2   16.80    4.30
 -10  10   2   21.90    2.80
  -9 -10   2    5.20    1.80
   9 -10  -2    5.30    3.20
  -9  10   2    9.60    2.40
   9  10  -2    0.90    3.00
   8 -10  -2    3.00    3.30
   8 -10  -2    0.40    1.60
  -8 -10   2    1.60    1.70
   8  10  -2    0.70    2.90
   8  10  -2   -1.50    1.30
  -8  10   2    2.90    2.20
   7 -10  -2    4.80    1.80
  -7 -10   2    2.80    2.00
   7 -10  -2    3.80    1.70
   7 -10  -2    2.40    2.50
  -7  10   2    7.80    2.30
   7  10  -2    4.90    1.70
   7  10  -2    0.50    1.80
   6 -10  -2   28.80    4.40
   6 -10  -2   25.40    2.30
  -6 -10   2   31.10    3.10
  -6 -10   2   26.50    3.20
   6 -10  -2   24.00    3.00
   6 -10  -2   24.70    2.70
  -6  10   2   28.70    3.40
   6  10  -2   28.50    3.00
  -6  10   2   27.70    3.50
   6  10  -2   31.60    4.50
  -6  10   2   25.70    3.30
   6  10  -2   28.90    2.70
   5 -10  -2    1.30    0.90
  -5 -10   2   -2.00    1.30
   5 -10  -2    2.20    2.30
  -5 -10   2   -0.30    1.70
   5 -10  -2    0.00    1.30
   5 -10  -2   -0.60    1.10
  -5  10   2    0.30    1.40
   5  10  -2    1.30    1.50
  -5  10   2    0.00    1.00
  -5  10   2    2.90    1.80
  -5  10   2    2.40    1.70
   5  10  -2    2.90    2.50
   5  10  -2    1.40    1.10
   4 -10  -2  310.37    8.00
  -4 -10   2  316.77    8.50
   4 -10  -2  318.47   10.60
  -4 -10   2  307.47    9.40
  -4 -10   2  291.47    7.40
   4 -10  -2  313.47    7.50
   4 -10  -2  311.27    9.80
  -4 -10   2  312.57    9.60
   4  10  -2  305.97    9.30
  -4  10   2  305.57    7.90
  -4  10   2  308.67    8.70
   4  10  -2  305.47   11.30
   4  10  -2  304.57    7.80
  -4  10   2  297.27    9.60
  -4  10   2  297.97    9.60
  -3 -10   2  136.09    5.90
   3 -10  -2  132.99    6.10
  -3 -10   2  139.29    4.30
  -3 -10   2  138.29    6.20
   3 -10  -2  137.69    4.30
   3 -10  -2  135.69    4.70
  -3 -10   2  135.59    4.60
   3 -10  -2  135.89    6.10
  -3  10   2  132.89    4.80
  -3  10   2  132.79    4.50
  -3  10   2  134.49    4.60
   3  10  -2  134.39    7.20
  -3  10   2  134.79    5.90
  -3  10   2  129.69    6.10
   3  10  -2  142.09    6.00
  -2 -10   2    0.80    1.90
   2 -10  -2    2.60    1.30
   2 -10  -2    2.60    1.50
  -2 -10   2    0.60    0.80
  -2 -10   2    6.30    2.00
   2 -10  -2    0.90    1.70
   2 -10  -2   -0.20    0.80
  -2 -10   2    1.20    1.10
  -2  10   2    3.50    1.80
  -2  10   2    1.90    1.30
   2  10  -2    2.60    2.10
  -2  10   2    2.60    1.10
  -2  10   2    2.40    1.20
  -2  10   2   -0.80    1.20
   2  10  -2    3.50    1.90
  -1 -10   2  193.08    7.10
  -1 -10   2  192.48    7.30
   1 -10  -2  186.18    5.80
  -1 -10   2  192.18    6.00
   1 -10  -2  185.98    7.40
  -1 -10   2  185.38    4.50
   1 -10  -2  198.38    7.10
   1 -10  -2  191.48    7.40
   1 -10  -2  191.58    6.40
  -1 -10   2  190.28    8.70
   1  10  -2  183.98    6.80
  -1  10   2  196.78    7.20
   1  10  -2  192.68    8.30
  -1  10   2  185.18    7.20
  -1  10   2  177.38    6.00
   1  10  -2  196.38    7.10
  -1  10   2  188.88    6.00
   1  10  -2  197.38    8.10
   0 -10   2    5.60    2.20
   0 -10  -2    5.90    1.40
   0 -10  -2    3.20    2.00
   0 -10  -2    7.80    1.50
   0 -10   2    4.50    1.90
   0 -10  -2    5.80    1.90
   0 -10   2    7.10    1.90
   0 -10  -2    2.00    1.60
   0 -10   2    3.70    1.40
   0  10   2    7.40    1.80
   0  10  -2    5.70    2.20
   0  10   2    6.00    2.10
   0  10   2    4.40    1.90
   0  10  -2    3.20    1.70
   0  10  -2    6.10    1.70
   0  10  -2    5.20    2.00
   0  10   2    7.00    1.70
   1 -10   2  136.99    6.00
  -1 -10  -2  135.19    6.20
   1 -10   2  148.89    6.20
  -1 -10  -2  147.99    5.90
   1 -10   2  135.09    5.80
  -1 -10  -2  149.88    5.70
  -1 -10  -2  141.59    4.30
  -1 -10  -2  141.79    6.00
   1  10   2  146.09    6.10
   1  10   2  140.39    5.60
  -1  10  -2  135.29    5.90
   1  10   2  141.39    5.90
  -1  10  -2  133.09    5.90
  -1  10  -2  144.19    5.90
   1  10   2  141.09    5.90
  -1  10  -2  147.09    7.20
  -2 -10  -2   24.20    2.70
   2 -10   2   24.60    3.20
  -2 -10  -2   24.40    3.10
  -2 -10  -2   23.30    3.00
   2 -10   2   21.40    3.00
  -2  10  -2   24.10    1.40
   2  10   2   24.60    2.60
   2  10   2   21.90    3.00
  -2  10  -2   21.90    2.80
  -2  10  -2   21.80    3.10
   2  10   2   24.80    2.90
  -2  10  -2   26.10    2.90
  -3 -10  -2  228.58    8.10
   3 -10   2  210.78    7.80
   3 -10   2  222.98    7.90
  -3 -10  -2  225.28    7.70
  -3 -10  -2  232.08    7.80
  -3  10  -2  224.48    8.00
   3  10   2  226.78    7.90
   3  10   2  228.38    8.40
  -3  10  -2  235.08    7.90
   3  10   2  220.68    7.70
  -4 -10  -2    2.50    1.40
   4 -10   2    3.00    1.60
  -4 -10  -2    6.40    1.90
  -4 -10  -2    5.60    2.10
   4 -10   2    7.90    2.10
   4 -10   2    5.20    1.60
  -4  10  -2    2.70    1.90
   4  10   2    0.70    1.70
   4  10   2    4.00    1.80
   4  10   2    5.80    0.60
  -4  10  -2    8.20    2.30
   4  10   2    5.70    1.70
   5 -10   2   38.90    3.60
  -5 -10  -2   27.50    3.00
   5 -10   2   31.60    3.20
  -5 -10  -2   33.20    3.30
  -5 -10  -2   34.30    3.70
   5  10   2   30.40    2.80
  -5  10  -2   33.50    3.70
   5  10   2   33.80    1.90
   5  10   2   30.10    4.00
  -5  10  -2   32.80    3.30
   5  10   2   33.50    3.50
   6 -10   2    8.90    2.10
  -6 -10  -2   10.60    2.20
  -6 -10  -2    8.30    2.20
   6 -10   2    2.90    2.20
  -6  10  -2   14.00    2.50
   6  10   2    7.60    1.20
  -6  10  -2    8.40    2.40
   6  10   2    7.10    1.90
   6  10   2    5.90    1.40
   6  10   2    5.10    2.60
   6  10   2    8.10    2.40
  -7 -10  -2   59.39    4.10
   7 -10   2   57.19    5.20
   7  10   2   49.10    5.30
   7  10   2   59.19    3.20
  -7  10  -2   53.99    4.40
   7  10   2   57.69    4.80
  -8 -10  -2    7.70    2.00
   8 -10   2    5.10    2.60
   8  10   2    0.70    2.40
   8  10   2    7.50    2.50
  -8  10  -2    8.10    2.40
   9 -10   2    1.90    2.80
  -9 -10  -2    0.00    1.40
   9  10   2   -0.80    1.90
  -9  10  -2   -1.90    1.50
   9  10   2   -0.70    3.20
  10 -10   2   -2.60    2.40
  10  10   2    2.10    3.90
  10 -11  -2    2.50    3.00
  10  11  -2   -1.10    3.30
  10  11  -2   10.40    4.50
 -10  11   2    0.00    1.80
  -9 -11   2    4.10    1.80
   9 -11  -2    3.40    2.80
   9  11  -2   -1.90    2.80
  -9  11   2    3.20    2.20
  -8 -11   2   11.50    2.60
   8 -11  -2   17.20    4.50
   8  11  -2   -0.10    2.80
  -8  11   2   13.00    2.80
   7 -11  -2   -2.10    1.30
   7 -11  -2    0.10    2.30
  -7 -11   2    0.90    2.00
  -7  11   2    0.10    2.10
   7  11  -2    1.00    1.40
   7  11  -2    0.90    2.60
   6 -11  -2    2.60    1.70
   6 -11  -2    3.10    1.80
  -6 -11   2    3.30    2.10
   6 -11  -2    6.20    3.20
  -6 -11   2    2.00    1.80
   6  11  -2    4.80    1.50
   6  11  -2    3.60    2.90
  -6  11   2    2.30    1.30
  -6  11   2    1.20    1.80
  -6  11   2    4.70    2.40
   6  11  -2    2.60    1.80
  -5 -11   2   26.80    3.40
   5 -11  -2   28.40    1.90
   5 -11  -2   31.90    2.80
   5 -11  -2   23.30    3.30
   5 -11  -2   16.70    3.60
  -5 -11   2   32.90    3.30
  -5  11   2   19.00    3.20
   5  11  -2   26.70    3.20
  -5  11   2   28.40    2.90
  -5  11   2   27.20    3.50
   5  11  -2   21.70    4.00
   5  11  -2   29.30    2.30
  -5  11   2   25.90    2.40
   4 -11  -2    4.00    1.90
   4 -11  -2    7.20    1.60
   4 -11  -2    2.60    1.00
  -4 -11   2    5.60    2.00
  -4 -11   2    6.00    2.30
   4 -11  -2    5.50    2.20
  -4 -11   2    3.70    1.00
   4  11  -2    5.60    2.30
  -4  11   2    4.90    1.50
  -4  11   2    4.90    2.00
  -4  11   2    4.90    1.40
   4  11  -2    4.90    1.90
  -4  11   2    4.40    2.30
   4  11  -2    4.10    1.10
  -3 -11   2   90.19    5.00
  -3 -11   2   86.79    3.30
   3 -11  -2   84.99    5.20
  -3 -11   2   94.89    5.10
   3 -11  -2   87.09    3.30
   3 -11  -2   93.39    5.20
  -3  11   2   88.49    3.60
  -3  11   2   90.59    3.80
  -3  11   2   92.59    4.00
   3  11  -2   90.79    5.00
  -3  11   2   97.89    5.50
   3  11  -2   95.29    6.50
  -3  11   2   87.69    5.10
  -2 -11   2  288.07    9.20
  -2 -11   2  272.07    7.30
   2 -11  -2  278.47    8.80
  -2 -11   2  274.37    9.20
  -2 -11   2  279.47    6.50
   2 -11  -2  284.47    7.40
   2 -11  -2  285.37    9.60
  -2  11   2  280.07    9.30
   2  11  -2  274.57   10.60
  -2  11   2  285.07    7.10
  -2  11   2  286.27    7.90
  -2  11   2  282.37    9.50
   2  11  -2  261.87    8.90
  -2  11   2  283.17    7.60
  -1 -11   2   12.60    2.70
   1 -11  -2   18.60    1.90
  -1 -11   2   16.10    1.20
  -1 -11   2   19.30    2.70
   1 -11  -2   19.20    2.80
   1 -11  -2   16.90    2.60
   1 -11  -2   16.00    2.20
  -1 -11   2   16.50    2.10
  -1  11   2   18.50    3.00
  -1  11   2   15.30    2.60
   1  11  -2   12.60    2.60
  -1  11   2   17.10    2.20
  -1  11   2   15.50    2.20
   1  11  -2   17.90    3.00
   0 -11  -2  317.27   10.10
   0 -11   2  317.57    9.90
   0 -11  -2  306.47    9.70
   0 -11  -2  322.17   10.40
   0 -11   2  313.17   10.00
   0 -11  -2  315.87    8.30
   0 -11   2  300.97    9.90
   0 -11  -2  318.67    8.90
   0  11   2  329.67    9.20
   0  11   2  316.97    9.00
   0  11  -2  310.87   11.10
   0  11   2  315.87    9.90
   0  11  -2  325.37   10.20
   1 -11   2   88.29    5.30
  -1 -11  -2   77.99    4.70
  -1 -11  -2   86.19    4.90
   1 -11   2   77.49    4.60
  -1 -11  -2   88.29    3.40
  -1 -11  -2   88.49    4.40
  -1 -11  -2   90.49    5.10
  -1  11  -2   94.89    4.90
  -1  11  -2   85.89    5.60
   1  11   2   87.59    5.00
  -1  11  -2   83.79    5.10
   1  11   2   83.39    5.00
   1  11   2   84.99    4.40
  -2 -11  -2    1.20    1.30
  -2 -11  -2   -1.40    1.20
   2 -11   2    2.40    2.00
  -2 -11  -2    1.70    1.30
   2 -11   2    0.30    1.70
   2  11   2    2.50    1.90
  -2  11  -2    3.80    2.20
   2  11   2    0.00    2.00
  -2  11  -2   -0.30    1.70
   2  11   2   -0.50    1.30
  -2  11  -2    0.80    0.70
  -2  11  -2   -0.40    1.60
  -3 -11  -2   54.69    4.40
   3 -11   2   54.39    4.50
  -3 -11  -2   58.89    4.10
  -3 -11  -2   52.99    3.80
   3 -11   2   53.99    4.30
   3 -11   2   50.89    2.90
   3  11   2   55.09    4.20
   3  11   2   60.79    4.10
  -3  11  -2   44.50    4.20
  -3  11  -2   50.29    4.00
   3  11   2   51.59    4.60
  -4 -11  -2  113.29    5.50
   4 -11   2  123.19    6.10
  -4 -11  -2  129.29    6.20
   4 -11   2  117.99    4.80
   4 -11   2  117.49    5.90
  -4 -11  -2  115.79    5.60
  -4  11  -2  133.39    6.20
  -4  11  -2  120.69    5.70
   4  11   2  120.39    6.00
   4  11   2  115.69    6.40
   4  11   2  127.49    5.70
  -5 -11  -2    5.90    2.60
  -5 -11  -2    3.40    1.60
   5 -11   2    3.40    1.80
   5 -11   2    4.10    2.40
  -5 -11  -2   -2.20    1.40
   5  11   2    3.20    1.90
  -5  11  -2    3.70    2.00
  -5  11  -2    2.80    2.20
   5  11   2    3.90    0.40
   5  11   2    4.80    1.80
   5  11   2   -0.20    2.80
   6 -11   2  409.36   13.00
   6 -11   2  408.96   12.00
  -6 -11  -2  390.26   12.00
  -6 -11  -2  407.16   11.90
   6  11   2  405.56   14.00
  -6  11  -2  418.76   12.30
  -6  11  -2  386.26   11.70
   6  11   2  427.36   13.10
   6  11   2  397.56   11.20
   6  11   2  400.16    8.80
  -7 -11  -2    6.60    2.30
   7 -11   2   10.00    2.60
   7  11   2    8.40    3.10
   7  11   2    4.70    2.30
  -7  11  -2    6.70    2.40
  -8 -11  -2   -0.90    1.60
   8 -11   2    2.30    1.90
   8  11   2   -6.90    2.60
  -8  11  -2    1.70    2.00
   8  11   2    2.60    2.40
   9 -11   2    4.30    3.00
  -9 -11  -2    4.30    1.80
   9  11   2    4.80    3.10
  -9  11  -2    6.00    2.30
  10 -11   2    1.70    2.70
  10  11   2   -3.20    3.50
  10 -12  -2   -1.50    2.60
  10  12  -2    2.20    3.10
 -10  12   2   -1.50    1.90
  10  12  -2    0.60    3.40
   9 -12  -2    9.60    3.60
  -9 -12   2    5.10    2.10
  -9  12   2    8.90    2.70
   9  12  -2    4.60    3.60
   8 -12  -2   10.50    4.20
  -8 -12   2    8.70    2.50
  -8  12   2    9.20    2.70
   8  12  -2    5.60    3.40
   7 -12  -2    0.10    2.30
   7 -12  -2    2.20    1.80
  -7 -12   2    0.40    1.90
   7  12  -2   -1.60    2.60
  -7  12   2    3.00    2.30
   6 -12  -2    2.60    1.70
  -6 -12   2    2.80    2.30
   6 -12  -2    3.60    2.60
   6 -12  -2    4.90    2.20
   6  12  -2    0.00    1.10
   6  12  -2    2.30    1.70
   6  12  -2   -0.10    2.80
  -6  12   2    3.20    2.30
  -6  12   2    1.60    1.50
   5 -12  -2    6.90    2.40
  -5 -12   2   15.60    3.00
  -5 -12   2    9.10    2.50
   5 -12  -2   10.60    1.30
   5 -12  -2   11.50    2.80
   5 -12  -2   11.40    2.10
  -5  12   2   12.80    2.20
   5  12  -2    8.60    2.20
  -5  12   2   12.60    2.00
  -5  12   2   10.40    3.10
   5  12  -2   10.30    1.40
   5  12  -2   10.40    3.40
  -5  12   2   10.90    2.70
  -4 -12   2    4.40    2.00
  -4 -12   2    0.30    0.80
   4 -12  -2    1.40    1.60
   4 -12  -2    0.90    0.80
   4 -12  -2    0.80    2.20
   4 -12  -2    2.10    1.40
  -4 -12   2    2.30    2.10
  -4  12   2   -0.30    1.50
  -4  12   2    1.30    1.10
  -4  12   2    3.10    1.20
  -4  12   2    0.00    1.40
   4  12  -2    0.20    1.70
   4  12  -2    1.20    1.90
  -3 -12   2   21.80    3.40
  -3 -12   2   19.60    1.80
   3 -12  -2   18.60    1.70
   3 -12  -2   19.30    3.20
  -3 -12   2   25.40    3.30
   3 -12  -2   20.20    3.10
  -3  12   2   19.70    3.10
  -3  12   2   23.90    2.60
  -3  12   2   22.30    2.10
   3  12  -2   25.00    3.40
   3  12  -2   25.60    4.00
  -3  12   2   21.10    3.20
  -3  12   2   20.30    2.20
   2 -12  -2   68.59    4.40
  -2 -12   2   69.09    4.70
  -2 -12   2   66.79    3.20
  -2 -12   2   63.79    5.00
   2 -12  -2   61.49    3.10
   2 -12  -2   59.49    4.40
  -2  12   2   68.29    3.80
  -2  12   2   67.69    3.50
  -2  12   2   52.49    4.20
  -2  12   2   70.89    4.80
  -2  12   2   61.39    2.80
   2  12  -2   76.79    4.90
   2  12  -2   66.39    5.20
   1 -12  -2    0.30    2.00
   1 -12  -2    1.80    1.50
   1 -12  -2   -0.90    0.70
  -1 -12   2   -3.40    1.80
  -1 -12   2   -0.90    1.10
  -1 -12   2   -0.90    1.10
  -1  12   2    1.00    2.00
   1  12  -2    0.30    1.40
   1  12  -2    1.70    1.80
  -1  12   2    0.60    1.50
  -1  12   2    1.40    1.40
   0 -12  -2  290.27   10.10
   0 -12   2  310.17   10.20
   0 -12   2  299.77   10.20
   0 -12  -2  287.47    8.60
   0 -12  -2  279.37   10.10
   0 -12  -2  299.57    8.10
   0  12   2  291.47    9.00
   0  12  -2  286.47    9.80
   0  12  -2  282.17   10.90
   0  12   2  301.07   10.00
   0  12   2  289.87    8.80
   1 -12   2   31.70    3.50
  -1 -12  -2   38.90    2.40
   1 -12   2   40.00    3.70
  -1 -12  -2   41.40    3.50
  -1 -12  -2   47.90    3.70
  -1 -12  -2   42.10    3.80
   1  12   2   40.00    3.50
   1  12   2   38.40    3.70
   1  12   2   40.30    4.00
  -1  12  -2   32.00    4.30
  -1  12  -2   35.90    3.50
   2 -12   2  103.09    5.50
  -2 -12  -2  110.89    5.70
   2 -12   2  106.29    3.50
   2 -12   2  107.09    6.00
  -2 -12  -2  103.39    5.90
  -2 -12  -2  101.49    5.30
  -2  12  -2  102.19    5.90
  -2  12  -2  103.49    5.60
   2  12   2  113.59    5.60
   2  12   2  100.19    5.40
  -2  12  -2  104.99    3.10
   2  12   2  101.89    5.30
  -2  12  -2  108.49    3.20
  -3 -12  -2   76.19    4.90
   3 -12   2   76.49    5.30
  -3 -12  -2   79.39    4.80
   3 -12   2   80.29    3.40
   3 -12   2   77.29    5.20
  -3 -12  -2   77.79    4.90
  -3  12  -2   70.49    5.20
   3  12   2   82.79    5.20
   3  12   2   74.79    5.10
   3  12   2   80.89    4.90
  -3  12  -2   76.39    4.70
  -4 -12  -2    2.90    2.20
  -4 -12  -2    1.00    1.40
  -4 -12  -2    5.10    2.00
   4 -12   2    1.50    2.20
   4 -12   2    3.60    1.40
   4 -12   2    2.70    2.10
   4  12   2    0.90    1.80
  -4  12  -2    1.20    2.00
   4  12   2    4.00    2.70
  -4  12  -2    1.20    2.20
   4  12   2   -2.70    1.30
  -5 -12  -2   68.29    5.10
   5 -12   2   81.69    5.30
  -5 -12  -2   76.39    4.80
   5 -12   2   71.39    5.00
  -5  12  -2   80.09    5.10
   5  12   2   76.89    5.40
   5  12   2   68.19    4.50
  -5  12  -2   65.89    5.20
   5  12   2   68.69    5.70
   6 -12   2   20.70    3.30
  -6 -12  -2   20.20    3.40
   6 -12   2   22.30    3.70
   6  12   2   20.20    3.30
  -6  12  -2   16.90    3.40
   6  12   2   29.00    3.00
   6  12   2   21.70    4.50
   7 -12   2    4.90    2.80
  -7 -12  -2    5.70    2.30
   7  12   2    2.00    3.30
  -7  12  -2    4.80    2.40
   7  12   2    1.90    2.40
   8 -12   2    5.70    3.00
  -8 -12  -2    1.80    2.00
   8  12   2    7.30    4.00
   8  12   2    3.90    2.40
  -8  12  -2    2.00    2.20
   9 -12   2   11.50    3.60
  -9 -12  -2    9.20    2.30
   9  12   2   11.80    3.90
  -9  12  -2   12.00    2.90
   9 -13  -2    2.80    3.80
  -9 -13   2    0.90    2.00
   9  13  -2    3.80    3.00
  -9  13   2    0.80    2.40
   9  13  -2    2.40    3.70
  -8 -13   2    0.60    2.20
   8 -13  -2    4.40    3.80
   8  13  -2   -1.80    2.10
  -8  13   2    4.20    2.40
   7 -13  -2   13.20    3.60
  -7 -13   2   19.20    3.60
   7 -13  -2   15.90    2.70
  -7  13   2   17.70    3.60
   7  13  -2   15.90    3.80
  -6 -13   2   23.40    3.60
   6 -13  -2   28.50    3.10
   6 -13  -2   32.80    4.60
   6 -13  -2   34.10    4.20
  -6  13   2   38.70    4.60
   6  13  -2   32.70    3.50
   6  13  -2   32.30    5.10
  -5 -13   2  110.39    6.40
   5 -13  -2   96.69    4.80
   5 -13  -2   92.99    6.40
   5 -13  -2   97.79    6.10
  -5 -13   2  100.09    5.70
  -5  13   2   88.79    6.10
   5  13  -2  100.19    5.70
  -5  13   2  100.79    4.60
   5  13  -2   99.89    7.70
  -5  13   2   90.79    5.80
   4 -13  -2   17.70    3.50
  -4 -13   2   25.30    3.50
   4 -13  -2   24.80    1.70
   4 -13  -2   27.80    2.80
   4 -13  -2   27.00    3.90
  -4 -13   2   28.40    3.70
  -4 -13   2   23.40    1.60
  -4  13   2   30.90    3.80
  -4  13   2   25.50    2.60
   4  13  -2   21.70    3.80
   4  13  -2   28.40    3.70
  -4  13   2   29.70    4.10
  -4  13   2   24.50    2.70
  -3 -13   2  195.98    8.40
   3 -13  -2  209.18    8.70
   3 -13  -2  197.68    5.70
  -3 -13   2  189.68    5.30
   3 -13  -2  197.18    8.20
  -3 -13   2  197.88    8.10
  -3  13   2  193.48    8.40
  -3  13   2  209.78    6.80
  -3  13   2  197.38    5.90
   3  13  -2  198.68    9.40
   3  13  -2  187.28    7.80
  -3  13   2  191.58    5.90
   2 -13  -2   31.80    2.40
  -2 -13   2   34.30    4.20
   2 -13  -2   31.40    4.10
   2 -13  -2   31.60    3.60
  -2 -13   2   29.10    2.40
  -2  13   2   32.10    3.00
   2  13  -2   32.60    4.60
  -2  13   2   34.30    2.80
   2  13  -2   32.10    3.40
  -2  13   2   28.00    2.00
  -2  13   2   30.00    3.80
   1 -13  -2    5.60    1.70
   1 -13  -2    9.90    2.80
   1 -13  -2    9.70    1.80
  -1 -13   2    8.70    2.40
  -1 -13   2    7.50    1.80
   1  13  -2    5.50    2.90
   1  13  -2    8.00    2.60
  -1  13   2   11.10    2.30
  -1  13   2   11.00    2.00
  -1  13   2    6.10    2.40
   0 -13   2   38.60    3.80
   0 -13  -2   37.10    4.40
   0 -13   2   32.00    3.90
   0 -13  -2   42.40    3.00
   0 -13   2   36.30    3.10
   0  13  -2   28.90    4.00
   0  13   2   40.90    3.40
   0  13   2   42.00    4.30
   0  13  -2   31.80    3.50
  -1 -13  -2   -0.10    1.00
  -1 -13  -2   -3.00    1.90
   1 -13   2    1.80    0.50
   1 -13   2    1.30    1.80
   1 -13   2    3.40    1.90
  -1  13  -2    2.60    2.50
   1  13   2    0.70    1.90
   1  13   2    0.70    1.80
   1  13   2    0.40    1.40
  -1  13  -2    1.80    2.00
   2 -13   2   -1.00    0.70
  -2 -13  -2    0.50    1.80
   2 -13   2   -0.10    1.60
   2 -13   2   -1.20    1.40
  -2 -13  -2    1.30    2.20
  -2  13  -2   -1.90    1.40
  -2  13  -2    0.10    0.80
   2  13   2   -0.80    1.90
   2  13   2    2.10    1.90
   2  13   2   -0.90    1.60
  -2  13  -2    0.50    0.70
   3 -13   2    8.70    2.40
   3 -13   2    6.30    2.70
   3 -13   2    8.40    1.50
  -3 -13  -2   10.80    2.60
  -3 -13  -2    9.50    2.90
   3  13   2    7.60    2.40
   3  13   2   10.80    2.40
   3  13   2   10.10    3.10
  -3  13  -2    9.20    2.60
   4 -13   2   39.80    2.80
   4 -13   2   52.39    4.70
   4 -13   2   34.40    4.30
  -4 -13  -2   40.40    4.50
  -4 -13  -2   37.20    3.90
   4  13   2   41.70    4.00
   4  13   2   39.10    4.40
  -4  13  -2   37.90    4.00
  -4  13  -2   39.60    4.60
   4  13   2   36.70    4.30
   5 -13   2   30.70    3.90
  -5 -13  -2   42.70    4.00
  -5 -13  -2   42.00    4.60
   5 -13   2   43.60    4.30
  -5  13  -2   40.00    4.20
   5  13   2   36.40    4.80
   5  13   2   34.60    4.20
  -5  13  -2   39.60    4.20
   5  13   2   40.90    3.90
  -6 -13  -2    9.10    2.70
   6 -13   2   12.20    2.90
   6 -13   2    7.60    2.40
   6  13   2    6.20    2.60
   6  13   2   10.80    3.40
  -6  13  -2   11.30    3.10
  -7 -13  -2   10.20    2.70
   7 -13   2   17.60    3.80
  -7  13  -2   20.50    3.70
   7  13   2   13.70    3.80
   7  13   2   15.20    3.30
   8 -13   2    8.50    3.30
  -8 -13  -2    3.10    2.20
   8  13   2    1.40    2.40
   8  13   2   -0.80    2.80
  -8  13  -2    7.40    2.80
  -9 -13  -2    3.30    2.00
   9 -13   2    0.20    2.90
  -9  13  -2    6.40    2.60
   9  13   2    5.00    4.50
  -9 -14   2    9.20    2.70
   9 -14  -2    5.30    4.50
   9  14  -2    3.10    2.90
   9  14  -2    2.20    3.60
  -9  14   2    9.20    3.20
   8 -14  -2   -3.50    2.20
  -8 -14   2    0.80    2.30
  -8  14   2    1.30    2.40
   8  14  -2    0.20    2.40
  -7 -14   2   -2.90    2.30
   7 -14  -2    4.00    3.50
  -7  14   2   -0.50    2.60
   7  14  -2   -1.60    1.90
   6 -14  -2    0.80    2.10
   6 -14  -2    6.70    3.50
   6 -14  -2    1.10    1.80
  -6 -14   2    2.90    2.60
  -6  14   2    0.50    2.60
   6  14  -2    0.70    3.00
  -5 -14   2    3.60    2.60
   5 -14  -2    2.00    1.90
  -5 -14   2    4.50    2.40
   5 -14  -2    5.20    3.20
   5 -14  -2    2.50    1.80
  -5  14   2    0.90    1.90
  -5  14   2    1.70    1.60
   5  14  -2    7.90    3.60
   5  14  -2    2.70    2.10
   4 -14  -2    0.40    0.80
  -4 -14   2   -0.70    2.00
  -4 -14   2    1.00    1.90
   4 -14  -2    3.90    2.20
   4 -14  -2    1.70    2.40
   4  14  -2    2.40    2.30
   4  14  -2    3.10    2.20
  -4  14   2    3.40    1.70
  -4  14   2   -2.90    2.50
   3 -14  -2   69.59    4.90
   3 -14  -2   69.09    5.70
   3 -14  -2   59.99    2.90
  -3 -14   2   61.09    2.60
  -3 -14   2   62.29    5.50
   3  14  -2   76.79    6.80
  -3  14   2   65.69    4.00
  -3  14   2   57.39    3.00
  -3  14   2   63.19    3.30
  -3  14   2   63.39    5.50
   3  14  -2   64.79    4.80
   2 -14  -2   43.50    4.00
   2 -14  -2   43.40    4.90
  -2 -14   2   47.80    2.90
  -2 -14   2   43.70    4.30
  -2  14   2   43.00    4.70
  -2  14   2   47.10    2.40
   2  14  -2   49.20    5.20
  -2  14   2   47.30    3.30
  -2  14   2   42.40    3.60
   2  14  -2   46.00    4.20
  -1 -14   2   27.50    4.10
   1 -14  -2   38.60    3.50
  -1 -14   2   30.90    2.90
   1 -14  -2   27.50    4.20
  -1  14   2   35.90    4.40
   1  14  -2   27.10    4.50
  -1  14   2   37.30    3.10
   1  14  -2   36.30    4.50
  -1  14   2   31.60    1.80
   0 -14  -2    0.20    2.40
   0 -14  -2    2.40    1.50
   0 -14   2    4.40    2.20
   0 -14   2    3.70    2.10
   0 -14   2    1.70    1.50
   0  14  -2    5.90    3.20
   0  14   2    2.00    2.40
   0  14   2    1.60    1.60
   0  14  -2    1.30    2.40
   1 -14   2   87.69    5.50
  -1 -14  -2   85.09    3.50
   1 -14   2   84.79    6.00
  -1 -14  -2   94.59    6.30
   1  14   2   88.89    5.50
  -1  14  -2   92.09    3.80
  -1  14  -2   84.79    6.40
  -1  14  -2   91.99    6.10
   1  14   2   82.69    5.90
   1  14   2   87.39    4.90
   2 -14   2   53.59    2.20
   2 -14   2   52.89    5.00
   2 -14   2   53.69    4.60
  -2 -14  -2   54.89    5.30
  -2  14  -2   54.49    2.40
   2  14   2   55.29    4.40
   2  14   2   48.20    4.90
  -2  14  -2   47.90    4.40
  -2  14  -2   51.99    2.30
   2  14   2   56.59    4.80
   3 -14   2    2.10    1.20
   3 -14   2    5.40    2.20
   3 -14   2    0.00    2.40
  -3 -14  -2   -1.40    2.50
   3  14   2   -2.40    1.80
   3  14   2    1.30    2.10
  -3  14  -2    0.30    2.00
   3  14   2    2.80    2.10
   4 -14   2   57.69    5.20
   4 -14   2   66.29    5.60
  -4 -14  -2   65.49    5.00
   4 -14   2   62.09    3.50
  -4 -14  -2   62.19    4.80
   4  14   2   54.29    5.30
   4  14   2   64.09    6.00
   4  14   2   60.79    3.50
  -4  14  -2   54.29    5.40
   4  14   2   70.09    5.10
   5 -14   2    4.30    2.00
  -5 -14  -2    2.80    2.40
   5 -14   2    2.00    2.10
   5  14   2    3.60    2.20
  -5  14  -2    8.00    2.60
  -5  14  -2    1.60    2.40
   5  14   2    7.90    3.00
   5  14   2    1.90    2.30
   6 -14   2   -0.80    1.80
   6 -14   2   -3.70    1.50
  -6 -14  -2    1.80    2.20
  -6  14  -2    3.70    2.90
   6  14   2   -1.50    2.00
   6  14   2   -1.80    3.20
  -7 -14  -2   11.70    3.00
   7 -14   2    7.90    3.40
   7  14   2   21.10    4.90
   7  14   2    8.80    3.00
  -7  14  -2   16.30    3.50
   8 -14   2    1.00    2.90
  -8 -14  -2   -2.80    1.90
  -8  14  -2   -0.10    2.20
   8  14   2   -2.30    3.20
  -9 -14  -2   18.60    3.10
   9 -14   2   25.40    4.80
  -9  14  -2   27.30    4.10
   9  14   2   21.20    5.00
  -9 -15   2    4.20    2.50
   9 -15  -2    5.90    3.70
   9  15  -2    2.10    2.90
  -9  15   2   14.20    3.50
   9  15  -2    2.00    4.10
   8 -15  -2    9.00    4.30
  -8 -15   2    4.90    2.80
   8  15  -2   12.50    4.60
   8  15  -2    3.30    3.70
  -8  15   2   10.90    3.50
   7 -15  -2    2.40    2.70
  -7 -15   2    2.60    2.60
   7  15  -2    4.30    3.00
  -7  15   2    6.70    3.20
   6 -15  -2    0.50    2.00
  -6 -15   2   11.00    3.20
   6 -15  -2    2.40    3.50
   6 -15  -2    2.50    2.60
  -6  15   2    5.40    3.30
   6  15  -2    0.90    3.30
   5 -15  -2  102.39    6.70
   5 -15  -2  108.29    5.50
   5 -15  -2  110.89    7.10
  -5 -15   2  108.09    7.00
  -5  15   2  120.89    7.30
   5  15  -2  108.79    6.30
   5  15  -2  111.59    8.50
  -4 -15   2    0.30    2.00
   4 -15  -2    4.80    2.80
   4 -15  -2    1.30    2.60
   4  15  -2   -0.20    3.10
   4  15  -2    1.20    2.30
  -4  15   2   -0.20    2.60
   3 -15  -2   82.49    6.40
   3 -15  -2   93.79    6.10
  -3 -15   2   87.69    3.10
  -3 -15   2   85.59    5.90
  -3  15   2   95.59    6.60
   3  15  -2   84.29    5.70
   3  15  -2   98.29    7.90
  -3  15   2   92.19    3.90
   2 -15  -2    5.20    2.20
   2 -15  -2    1.90    2.60
  -2 -15   2    3.30    1.30
  -2 -15   2    4.70    2.40
  -2  15   2    5.70    1.10
  -2  15   2    2.70    2.60
   2  15  -2    3.00    3.30
  -2  15   2    2.90    1.60
   2  15  -2    4.10    2.70
  -1 -15   2   97.39    4.70
  -1 -15   2  113.79    7.10
   1 -15  -2   99.39    6.80
   1 -15  -2   94.29    5.00
   1  15  -2   90.49    6.90
   1  15  -2  109.89    6.80
  -1  15   2   97.39    2.90
  -1  15   2  112.99    6.90
  -1  15   2   96.49    5.00
   0 -15  -2   15.40    2.20
   0 -15  -2   22.40    4.10
   0 -15   2   20.20    2.90
   0 -15   2   20.70    4.00
   0  15  -2   21.20    4.00
   0  15  -2   19.10    4.30
   0  15   2   18.70    3.70
   0  15   2   19.80    2.90
  -1 -15  -2   75.59    3.30
   1 -15   2   62.79    5.80
   1 -15   2   81.49    6.10
  -1 -15  -2   74.09    6.20
   1  15   2   69.79    5.20
  -1  15  -2   71.19    3.70
  -1  15  -2   78.39    7.20
   1  15   2   73.99    5.10
  -1  15  -2   68.59    5.90
  -2 -15  -2   35.20    4.80
   2 -15   2   39.60    4.20
   2 -15   2   46.50    4.50
  -2  15  -2   44.80    2.20
  -2  15  -2   40.40    2.20
   2  15   2   34.70    4.30
  -2  15  -2   30.20    4.50
   2  15   2   43.70    5.00
   2  15   2   33.00    4.40
  -3 -15  -2   15.50    3.70
   3 -15   2    5.80    2.40
   3 -15   2   14.50    3.20
   3 -15   2   10.00    1.50
   3  15   2   14.40    3.50
   3  15   2   13.20    3.20
   3  15   2   11.00    3.10
   3  15   2   10.40    1.60
  -3  15  -2    8.40    2.80
   4 -15   2   24.00    4.00
  -4 -15  -2   22.60    4.00
   4 -15   2   34.70    4.60
   4  15   2   21.60    3.70
  -4  15  -2   25.30    4.30
   4  15   2   25.50    3.90
   4  15   2   25.90    3.80
   5 -15   2   10.70    2.90
   5 -15   2   10.60    3.10
  -5 -15  -2   10.00    3.30
  -5  15  -2    6.70    3.10
   5  15   2    5.70    2.30
   5  15   2    4.50    2.90
   5  15   2    3.70    3.50
   6 -15   2   12.80    3.10
  -6 -15  -2   19.10    3.70
   6  15   2   16.10    3.90
  -6  15  -2   17.30    3.80
   6  15   2    7.80    3.00
   7 -15   2   -1.10    2.70
  -7 -15  -2    2.60    2.70
   7  15   2   -2.40    2.30
  -7  15  -2    2.20    2.90
   7  15   2   -1.80    2.50
   8 -15   2    5.60    3.50
  -8 -15  -2   20.00    3.50
  -8  15  -2   26.40    4.40
   8  15   2   23.50    5.00
  -8 -16   2    5.90    2.90
   8 -16  -2    2.90    4.00
   8  16  -2    2.30    3.80
  -8  16   2    3.20    2.80
   8  16  -2   -0.70    2.50
  -7 -16   2   11.70    3.50
   7 -16  -2   10.00    4.30
   7  16  -2    6.00    4.00
  -7  16   2    6.60    3.30
   7  16  -2    8.80    4.10
  -6 -16   2    6.30    3.10
   6 -16  -2    4.20    2.70
   6 -16  -2    0.20    2.30
   6  16  -2    3.60    2.80
  -6  16   2   -2.20    2.80
   5 -16  -2   54.29    5.60
  -5 -16   2   66.69    6.10
   5 -16  -2   76.89    6.80
   5  16  -2   54.49    6.20
  -5  16   2   66.89    6.10
   5  16  -2   55.19    4.60
   4 -16  -2   66.69    6.10
  -4 -16   2   64.69    5.40
   4 -16  -2   65.99    5.90
  -4  16   2   72.49    6.40
   4  16  -2   47.40    5.90
   4  16  -2   55.19    5.30
   3 -16  -2   21.20    3.30
  -3 -16   2   38.50    4.80
   3 -16  -2   33.70    5.00
  -3  16   2   34.20    2.80
   3  16  -2   36.30    4.70
   3  16  -2   32.90    5.40
  -3  16   2   43.20    5.40
  -2 -16   2   72.39    3.50
  -2 -16   2   70.99    5.70
   2 -16  -2   79.59    6.50
   2 -16  -2   72.79    5.40
   2  16  -2   77.29    7.60
   2  16  -2   75.99    6.10
  -2  16   2   71.79    5.60
  -2  16   2   69.39    4.00
  -1 -16   2    0.30    1.50
  -1 -16   2    1.20    2.90
   1 -16  -2    2.40    3.00
   1 -16  -2    1.00    1.80
   1  16  -2    3.10    2.20
  -1  16   2    1.60    2.80
   1  16  -2    0.70    2.40
  -1  16   2    2.90    1.90
  -1  16   2    1.40    0.60
   0 -16  -2    5.00    1.70
   0 -16   2    1.00    1.90
   0 -16  -2    3.70    3.10
   0 -16   2    1.30    3.00
   0  16   2    4.30    0.50
   0  16   2    4.30    2.90
   0  16  -2    0.80    2.80
   0  16  -2    6.10    3.60
   0  16   2    6.90    2.20
   0  16  -2    4.20    1.90
   1 -16   2    7.60    3.30
   1 -16   2    6.50    3.20
  -1 -16  -2    8.40    1.50
  -1 -16  -2   10.50    3.60
   1  16   2   10.50    2.40
  -1  16  -2   13.40    3.60
  -1  16  -2   10.50    1.80
   1  16   2    7.70    2.60
  -1  16  -2    7.10    2.80
  -2 -16  -2    4.60    3.10
   2 -16   2    7.50    3.20
   2 -16   2    2.80    3.00
   2  16   2    8.30    2.60
   2  16   2    7.20    2.90
  -2  16  -2    8.60    3.40
  -2  16  -2    7.90    1.20
   2  16   2    7.60    3.00
  -2  16  -2    7.10    1.20
   3 -16   2    9.50    3.00
   3 -16   2   12.20    3.50
  -3 -16  -2   13.80    3.90
  -3  16  -2   13.90    3.40
   3  16   2    9.10    3.10
   3  16   2   12.60    3.40
   3  16   2    8.60    2.80
   4 -16   2    1.30    2.70
   4 -16   2    1.20    2.00
  -4 -16  -2   -0.80    2.60
   4  16   2   -1.30    2.40
   4  16   2    0.80    1.70
   4  16   2   -2.70    2.60
  -4  16  -2    3.90    3.10
  -5 -16  -2    4.20    2.90
   5 -16   2   -0.60    2.50
   5 -16   2   -2.00    2.50
  -5  16  -2   -0.70    2.80
   5  16   2   -6.00    1.90
   5  16   2    4.00    2.80
   5  16   2    0.00    2.00
   6 -16   2   14.10    3.30
  -6 -16  -2   21.10    4.00
   6  16   2   18.30    3.80
   6  16   2   19.70    4.90
  -6  16  -2   24.60    4.70
   7 -16   2   -2.60    2.80
  -7 -16  -2    6.00    3.00
   7  16   2    3.90    2.90
  -7  16  -2    1.70    2.80
   7  16   2    5.10    4.10
  -8 -16  -2    3.90    2.70
   8 -16   2    2.10    3.50
  -8  16  -2    2.60    2.90
   8  16   2    1.10    3.90
  -8 -17   2    4.40    3.00
   8 -17  -2    5.50    3.70
   8  17  -2    4.30    3.50
   8  17  -2   11.90    4.20
  -8  17   2    5.20    3.20
   7 -17  -2    8.00    4.10
  -7 -17   2    8.50    3.30
   7  17  -2    5.80    4.10
   7  17  -2    4.90    4.20
  -7  17   2    3.30    3.10
  -6 -17   2    1.40    3.10
   6 -17  -2    5.40    3.80
  -6  17   2   -0.50    2.80
   6  17  -2    5.70    3.80
   6  17  -2    0.20    3.50
   5 -17  -2    5.60    3.30
   5 -17  -2    6.60    3.20
  -5 -17   2    4.60    3.10
   5  17  -2    2.20    2.40
  -5  17   2    6.10    3.40
   5  17  -2    5.50    2.70
   5  17  -2    4.20    3.80
   4 -17  -2    2.80    3.00
  -4 -17   2    1.40    2.30
   4 -17  -2   10.30    3.60
   4  17  -2   -0.90    3.40
  -4  17   2    2.20    3.20
   4  17  -2    3.60    2.70
   4  17  -2    3.30    2.40
   3 -17  -2    0.60    2.50
  -3 -17   2    1.20    2.30
   3 -17  -2    0.90    2.90
   3  17  -2    6.70    3.00
   3  17  -2    0.10    2.40
  -3  17   2   -1.80    2.70
   3  17  -2    4.80    2.10
  -3  17   2   -0.90    1.30
  -2 -17   2   15.30    3.40
   2 -17  -2   17.20    3.10
   2 -17  -2   23.10    4.10
   2  17  -2   18.80    4.00
   2  17  -2   23.00    3.60
   2  17  -2   10.70    3.50
  -2  17   2   21.70    2.70
  -2  17   2   21.40    3.90
  -1 -17   2   27.90    4.80
   1 -17  -2   28.50    3.40
  -1 -17   2   23.00    3.30
   1 -17  -2   32.80    5.00
   1  17  -2   21.70    4.40
  -1  17   2   21.40    2.90
   1  17  -2   23.30    3.90
  -1  17   2   26.80    4.60
   1  17  -2   26.30    3.30
   0 -17   2   73.99    4.60
   0 -17  -2   74.09    6.70
   0 -17  -2   72.49    4.30
   0 -17   2   62.19    6.30
   0  17  -2   65.69    6.60
   0  17   2   72.49    4.90
   0  17  -2   74.29    4.60
   0  17  -2   67.19    6.30
   0  17   2   65.09    6.00
  -1 -17  -2    1.70    1.20
  -1 -17  -2    1.40    2.30
   1 -17   2   -0.80    2.10
   1 -17   2    2.60    3.10
  -1  17  -2    0.80    2.20
  -1  17  -2   -1.30    3.30
  -1  17  -2    0.80    1.40
   1  17   2    1.90    2.10
   1  17   2   -0.50    2.10
   2 -17   2    1.70    2.20
  -2 -17  -2   -3.10    3.00
   2 -17   2    0.20    1.90
   2  17   2   -2.60    2.30
   2  17   2    0.90    2.60
   2  17   2   -0.90    2.40
  -2  17  -2    1.40    1.00
  -2  17  -2    1.40    3.10
  -3 -17  -2   -0.10    2.80
   3 -17   2    1.50    2.10
   3 -17   2   -2.80    1.60
   3  17   2   -1.20    2.50
  -3  17  -2    0.10    2.20
   3  17   2   -0.20    2.40
   3  17   2   -1.80    2.60
  -4 -17  -2    1.80    2.90
   4 -17   2   11.20    3.60
   4 -17   2    2.20    2.30
   4  17   2   -2.70    2.50
  -4  17  -2    6.10    2.70
   4  17   2    0.10    1.60
   4  17   2   -0.90    3.10
   5 -17   2    6.50    3.20
   5 -17   2    0.90    2.90
  -5 -17  -2    4.20    3.20
   5  17   2   -3.70    2.80
   5  17   2    0.10    2.20
  -5  17  -2    9.00    3.60
   5  17   2    3.20    3.60
   6 -17   2   -1.10    2.90
  -6 -17  -2    4.00    3.00
   6  17   2   -2.70    2.50
  -6  17  -2   -1.70    2.80
   6  17   2   -1.40    2.40
  -7 -17  -2    5.80    3.10
   7 -17   2    1.00    3.10
   7  17   2    2.20    3.20
  -7  17  -2   -0.60    2.80
   7 -18  -2    6.00    4.20
  -7 -18   2    8.10    3.60
   7  18  -2    0.10    3.90
   7  18  -2    8.20    3.50
  -7  18   2   12.70    3.80
  -6 -18   2   10.60    3.90
   6 -18  -2   12.70    3.70
   6  18  -2    9.20    4.40
   6  18  -2   18.90    4.80
  -6  18   2    8.00    3.80
   5 -18  -2   20.90    4.40
  -5 -18   2   28.70    4.90
   5 -18  -2   19.00    4.40
   5  18  -2   16.60    4.30
   5  18  -2   22.70    4.90
  -5  18   2   21.60    4.60
  -4 -18   2    3.30    2.60
   4 -18  -2    3.10    2.80
   4 -18  -2    1.20    3.00
  -4  18   2    2.60    3.30
   4  18  -2    2.00    2.80
   4  18  -2    3.80    2.80
   4  18  -2    3.10    2.40
   3 -18  -2    3.80    3.30
   3 -18  -2   -0.90    2.30
  -3 -18   2    1.60    2.40
   3  18  -2    0.30    2.00
   3  18  -2    3.20    2.70
   3  18  -2   -2.50    3.50
  -3  18   2   -0.10    3.10
   2 -18  -2   41.10    5.40
   2 -18  -2   34.70    4.00
  -2 -18   2   48.10    5.30
  -2  18   2   33.50    4.80
  -2  18   2   38.70    3.50
   2  18  -2   42.00    5.50
   2  18  -2   30.70    5.20
   2  18  -2   33.10    4.10
  -1 -18   2   53.29    6.30
   1 -18  -2   49.60    5.40
   1 -18  -2   53.29    4.50
   1  18  -2   65.89    5.70
   1  18  -2   41.90    5.70
   1  18  -2   52.49    4.50
  -1  18   2   45.30    5.10
  -1  18   2   59.19    4.40
   0 -18  -2   36.10    3.50
   0 -18   2   39.80    5.70
   0 -18  -2   35.50    5.30
   0  18   2   36.80    4.90
   0  18  -2   33.00    5.10
   0  18  -2   34.50    5.30
   0  18  -2   44.80    3.90
   0  18   2   36.60    4.00
   1 -18   2   17.90    4.40
  -1 -18  -2   23.80    4.20
  -1  18  -2   24.40    4.30
   1  18   2   23.10    4.40
   1  18   2   21.60    3.60
  -1  18  -2   12.40    4.50
  -1  18  -2   19.10    2.50
   2 -18   2    5.40    2.70
  -2 -18  -2    2.90    3.20
   2 -18   2   -1.30    2.00
  -2  18  -2   -0.80    3.10
   2  18   2   -3.90    2.40
   2  18   2    0.20    2.00
   2  18   2   -2.50    2.40
  -3 -18  -2   -0.60    3.10
   3 -18   2    1.70    3.00
   3 -18   2    0.20    2.20
  -3  18  -2    3.60    2.80
   3  18   2   -0.30    2.40
   3  18   2   -3.90    2.50
   3  18   2    0.80    3.00
   4 -18   2    3.90    2.40
   4 -18   2   -1.30    2.90
  -4 -18  -2    0.90    3.30
   4  18   2    0.30    2.40
   4  18   2    3.10    2.20
  -4  18  -2    5.30    2.70
   4  18   2    4.30    3.10
   5 -18   2   12.80    3.80
  -5 -18  -2   12.50    3.90
   5 -18   2    6.20    3.40
   5  18   2    9.40    3.30
  -5  18  -2    9.20    3.80
   5  18   2    5.70    3.30
   6 -18   2   -4.20    2.70
  -6 -18  -2   -1.00    2.90
   6  18   2    9.90    4.40
  -6  18  -2   -2.40    2.00
   6  18   2   -5.70    2.40
   7 -18   2   -2.90    2.90
  -7 -18  -2   -1.50    2.60
   7  18   2    4.50    4.20
  -7  18  -2    2.20    2.90
   7 -19  -2    0.00    4.00
  -7 -19   2   -0.60    2.80
  -7  19   2    3.10    3.30
   7  19  -2   -3.60    4.00
   7  19  -2    4.80    3.40
   6 -19  -2   -2.60    3.30
  -6 -19   2    1.00    2.90
   6  19  -2    0.80    4.20
  -6  19   2    1.20    3.60
   6  19  -2    1.90    4.00
  -5 -19   2   -0.50    2.90
   5 -19  -2    1.20    2.20
   5 -19  -2    2.90    2.40
   5  19  -2    3.00    3.50
   5  19  -2   -8.60    3.20
  -5  19   2    1.30    2.60
   4 -19  -2   -1.40    2.90
  -4 -19   2    2.80    3.20
   4 -19  -2    3.50    3.00
   4  19  -2   -2.70    3.70
  -4  19   2   -3.10    3.00
   4  19  -2    3.10    3.20
   4  19  -2    5.40    3.00
  -3 -19   2    7.30    3.90
   3 -19  -2    7.40    2.80
   3 -19  -2    7.70    3.20
   3  19  -2   10.90    3.10
   3  19  -2   11.80    4.50
  -3  19   2    9.60    3.30
   3  19  -2   15.70    3.80
   2 -19  -2    1.10    2.50
   2 -19  -2   -3.10    2.90
  -2 -19   2    2.20    2.70
   2  19  -2    1.30    2.80
  -2  19   2    2.30    3.20
   2  19  -2    1.30    2.50
   2  19  -2   -0.60    3.40
   1 -19  -2    0.50    2.40
   1 -19  -2    3.30    2.10
  -1 -19   2    1.90    3.60
  -1  19   2    3.00    1.90
   1  19  -2    0.70    2.30
  -1  19   2   -0.60    2.10
   1  19  -2    6.00    2.90
   1  19  -2    4.30    3.10
   0 -19   2   20.70    4.80
   0 -19  -2   23.40    4.50
   0  19  -2   21.40    4.50
   0  19   2   29.40    3.90
   0  19  -2   26.90    3.30
   0  19  -2   30.90    5.30
   0  19   2   17.70    3.80
   1 -19   2   17.70    4.60
  -1 -19  -2   13.50    4.50
  -1  19  -2   14.50    3.80
  -1  19  -2   17.20    4.30
   1  19   2   20.60    4.40
   1  19   2   12.50    3.10
  -2 -19  -2   -1.80    2.20
   2 -19   2   -1.30    2.10
   2 -19   2   -0.30    2.90
   2  19   2    2.50    2.30
   2  19   2    0.30    2.20
  -2  19  -2    1.50    3.20
   2  19   2    2.60    2.80
  -3 -19  -2   12.30    4.10
   3 -19   2    6.90    2.90
   3 -19   2    7.40    3.20
   3  19   2    9.10    3.50
   3  19   2    4.70    3.20
   3  19   2   14.20    3.50
  -3  19  -2    9.70    3.40
  -4 -19  -2   26.60    4.50
   4 -19   2   18.00    4.40
   4 -19   2   15.90    4.10
   4  19   2   19.80    4.20
   4  19   2   18.80    4.40
  -4  19  -2   20.30    4.30
   4  19   2   18.20    3.90
  -5 -19  -2    4.30    3.50
   5 -19   2   -2.80    1.90
   5 -19   2    0.00    2.20
   5  19   2   -0.20    2.50
   5  19   2   -1.10    2.90
  -5  19  -2    1.10    3.20
  -6 -19  -2    1.30    3.10
   6 -19   2   -4.40    2.80
  -6  19  -2    2.50    3.40
   6  19   2   -6.20    2.50
   6  19   2    1.20    3.70
  -6 -20   2    6.00    3.60
   6 -20  -2    1.40    3.60
   6  20  -2    1.00    4.30
  -6  20   2    3.00    3.70
   6  20  -2    6.50    4.10
  -5 -20   2   -2.00    2.40
   5 -20  -2   -1.90    3.20
   5 -20  -2   -3.00    1.90
   5  20  -2   -3.60    2.60
  -5  20   2   -0.30    2.50
   5  20  -2    1.30    3.50
   4 -20  -2    0.30    2.30
   4 -20  -2   -1.70    2.60
  -4 -20   2    3.90    3.70
   4  20  -2    3.70    2.30
  -4  20   2    0.50    2.60
   4  20  -2   -7.40    3.40
   4  20  -2    2.30    3.20
   3 -20  -2   39.80    5.70
  -3 -20   2   45.30    6.20
   3 -20  -2   46.80    5.20
   3  20  -2   52.09    5.70
   3  20  -2   47.90    5.20
  -3  20   2   51.69    6.60
   3  20  -2   44.60    6.40
  -2 -20   2   18.50    4.30
   2 -20  -2   16.80    4.70
   2 -20  -2   15.50    3.40
   2  20  -2   17.90    4.30
   2  20  -2   10.10    3.10
   2  20  -2    5.60    4.20
  -2  20   2    5.70    4.00
  -1 -20   2   16.30    4.70
   1 -20  -2   20.30    4.90
   1  20  -2   17.90    3.90
  -1  20   2   29.20    5.20
   1  20  -2   19.50    4.60
  -1  20   2   25.20    3.50
   1  20  -2   20.60    3.60
   0 -20   2   40.70    6.10
   0 -20  -2   39.60    6.10
   0  20   2   34.10    5.50
   0  20  -2   42.40    5.90
   0  20  -2   30.70    5.80
   0  20   2   31.10    3.90
  -1 -20  -2   -1.00    3.40
   1 -20   2   16.00    4.30
  -1  20  -2    6.80    3.00
   1  20   2    6.10    3.40
   1  20   2    9.50    3.00
   2 -20   2   52.39    6.40
  -2 -20  -2   38.10    5.50
   2  20   2   49.30    6.30
  -2  20  -2   47.40    5.90
   2  20   2   49.40    4.90
  -3 -20  -2    4.30    2.90
   3 -20   2   -1.10    3.10
   3 -20   2    1.40    3.40
   3  20   2    8.60    2.90
  -3  20  -2    4.80    3.00
   3  20   2    5.10    3.40
   3  20   2    4.00    3.10
   4 -20   2    6.30    3.60
   4 -20   2   -1.80    2.90
  -4 -20  -2    7.90    3.20
  -4  20  -2   11.40    4.20
   4  20   2    7.30    4.00
   4  20   2   -0.10    2.90
   4  20   2   11.80    3.70
  -5 -20  -2    5.90    3.70
   5 -20   2   10.80    4.10
   5  20   2    7.90    4.20
   5  20   2    3.70    4.20
  -5  20  -2    5.90    3.10
   6 -20   2   -3.20    3.20
  -6 -20  -2   -2.30    3.00
  -6  20  -2    6.10    3.70
   6  20   2   -0.70    2.70
   5 -21  -2    2.00    3.50
  -5 -21   2    5.90    3.80
  -5  21   2   -1.90    3.60
   5  21  -2   -1.50    4.20
   5  21  -2    6.50    4.10
  -4 -21   2    2.20    3.90
   4 -21  -2    1.20    2.90
   4 -21  -2   -2.10    3.10
   4  21  -2    4.30    3.40
   4  21  -2   -2.30    2.90
   4  21  -2    3.50    2.30
  -4  21   2   -2.20    3.50
   3 -21  -2   -1.20    2.40
   3 -21  -2    7.50    4.10
  -3 -21   2    6.60    4.00
   3  21  -2    0.60    3.00
   3  21  -2    1.90    2.50
   3  21  -2   -2.00    2.80
  -3  21   2   -1.20    3.60
   2 -21  -2   16.10    4.10
  -2 -21   2   22.80    4.70
   2  21  -2   10.60    3.90
  -2  21   2   23.80    4.70
   2  21  -2   13.30    5.20
   2  21  -2   19.70    3.80
  -1 -21   2   10.20    4.20
   1 -21  -2    3.70    3.70
  -1  21   2    7.80    3.30
   1  21  -2    7.20    2.70
   1  21  -2   10.10    4.00
   1  21  -2    7.50    3.50
   0 -21   2   24.00    5.30
   0 -21  -2   13.10    4.70
   0  21   2   12.50    3.80
   0  21   2   13.80    3.10
   0  21  -2   17.20    5.30
   0  21  -2   19.50    4.70
   1 -21   2    1.00    3.60
  -1 -21  -2    6.90    3.20
   1  21   2    0.80    2.40
  -1  21  -2   -0.50    3.20
   1  21   2   -1.80    2.20
  -2 -21  -2    4.30    3.80
   2 -21   2    4.70    3.10
   2  21   2    0.40    3.10
  -2  21  -2    2.90    2.90
   2  21   2    7.80    3.40
   3 -21   2   10.40    4.10
   3 -21   2   -1.10    3.20
  -3 -21  -2    8.50    4.30
   3  21   2    3.40    3.50
   3  21   2    5.50    3.50
   3  21   2    1.50    3.10
  -3  21  -2    2.60    3.50
  -4 -21  -2   -1.30    3.40
   4 -21   2   -5.10    3.10
   4 -21   2   -4.70    3.20
  -4  21  -2    2.90    3.60
   4  21   2    1.10    3.50
   4  21   2   -3.10    2.90
  -5 -21  -2   -0.90    3.40
   5 -21   2   -2.40    2.20
   5  21   2   -2.70    3.50
   5  21   2    0.30    3.20
  -5  21  -2    2.30    3.50
  -4 -22   2   26.10    5.50
   4 -22  -2   16.30    5.10
   4 -22  -2   12.50    4.00
   4  22  -2   19.00    4.30
   4  22  -2   16.20    5.90
  -4  22   2   21.10    5.40
  -3 -22   2    3.50    4.30
   3 -22  -2    1.00    3.50
   3  22  -2    5.20    3.20
  -3  22   2   -1.40    2.50
   3  22  -2    0.80    3.00
   3  22  -2   -8.10    3.70
  -2 -22   2    6.50    3.50
   2 -22  -2    0.10    3.60
  -2  22   2    8.50    4.60
   2  22  -2    1.00    2.80
   2  22  -2    4.30    2.90
   2  22  -2    2.50    4.50
   1 -22  -2   13.20    4.10
  -1 -22   2   11.90    4.70
   1  22  -2    3.10    3.40
   1  22  -2   13.00    4.50
  -1  22   2    8.80    3.50
   0 -22   2    4.20    4.00
   0 -22  -2    1.60    3.00
   0  22  -2    5.20    4.50
   0  22  -2    7.80    4.10
   0  22   2    2.90    2.90
   1 -22   2   39.60    6.50
  -1 -22  -2   25.60    5.70
   1  22   2   35.20    5.90
   1  22   2   31.00    4.50
  -1  22  -2   31.20    5.90
   2 -22   2   -1.80    2.60
  -2 -22  -2   -0.70    3.80
   2  22   2   -3.30    2.00
   2  22   2   -1.70    2.90
  -2  22  -2   -1.90    2.30
  -3 -22  -2   -1.60    3.60
   3 -22   2   -4.00    3.30
   3  22   2   -2.40    2.70
  -3  22  -2    0.50    3.50
   3  22   2    1.60    3.20
   4 -22   2   11.30    3.80
   4 -22   2   17.80    5.20
  -4 -22  -2   17.00    4.90
  -4  22  -2    7.70    4.30
   4  22   2   13.00    3.80
   4  22   2   17.20    4.70
  -3 -23   2    0.70    3.90
   3 -23  -2   -3.10    2.30
  -3  23   2   -4.30    3.40
   3  23  -2    1.70    3.20
   3  23  -2    0.80    2.90
   3  23  -2   -0.40    4.40
   2 -23  -2    5.40    4.10
  -2 -23   2    2.00    4.20
  -2  23   2   -3.60    3.30
   2  23  -2    5.50    3.10
   2  23  -2   -2.70    4.20
  -1 -23   2   -1.60    3.90
   1 -23  -2   -2.80    3.60
  -1  23   2    0.30    3.80
   1  23  -2    2.00    4.70
   1  23  -2    2.30    3.60
   0 -23   2    4.50    4.30
   0 -23  -2   -1.60    3.90
   0  23  -2    9.40    4.30
   0  23  -2    0.30    3.10
   0  23   2    1.00    3.80
   1 -23   2    2.10    4.10
  -1 -23  -2   -1.20    3.70
   1  23   2   -0.90    2.50
  -1  23  -2    3.90    4.00
   2 -23   2   -0.40    3.80
  -2 -23  -2    0.80    3.00
   2  23   2    0.50    3.20
  -2  23  -2    9.10    3.80
   2  23   2    4.40    3.30
  11   0  -3    6.00    3.50
  11   0  -3    1.00    2.70
  10   0  -3    0.70    3.10
  10   0  -3    2.10    3.20
  10   0  -3    0.00    1.80
   9   0  -3    0.90    2.10
   9   0  -3   -0.30    1.40
   9   0  -3   -3.50    2.50
   8   0  -3   -0.30    2.60
  -8   0   3   -0.10    0.60
  -8   0   3    0.00    0.80
  -8   0   3   -3.60    2.10
   8   0  -3   -0.10    1.80
   8   0  -3    1.40    0.50
   7   0  -3   -0.50    0.60
   7   0  -3    0.10    1.60
   7   0  -3   -0.20    1.60
   7   0  -3    1.20    0.80
  -7   0   3    2.00    1.10
  -7   0   3    0.10    0.80
  -7   0   3    1.00    1.50
  -6   0   3    0.10    0.30
   6   0  -3    0.20    1.40
   6   0  -3   -0.60    1.30
   6   0  -3   -0.70    0.80
  -6   0   3    0.10    1.10
   6   0  -3    1.90    0.80
  -6   0   3    0.40    1.80
   5   0  -3   -1.30    1.20
  -5   0   3   -0.70    1.00
   5   0  -3   -1.20    0.60
  -5   0   3   -2.20    1.00
  -5   0   3   -1.40    1.10
  -5   0   3   -0.40    0.90
   5   0  -3   -1.70    0.70
  -4   0   3   -0.40    1.10
   4   0  -3    0.20    0.80
   4   0  -3    0.80    1.60
   4   0  -3    0.30    0.90
  -4   0   3    2.70    1.30
  -4   0   3   -2.00    1.00
  -4   0   3    0.90    1.00
   3   0  -3    0.30    1.00
  -3   0   3    0.80    0.90
   3   0  -3    0.80    0.90
  -3   0   3   -0.20    1.00
   3   0  -3   -0.10    1.40
   3   0  -3    1.80    1.00
  -3   0   3    0.40    1.10
   3   0  -3    0.70    0.70
   2   0  -3   -1.00    0.80
   2   0  -3   -0.60    0.90
   2   0  -3    0.00    0.80
  -2   0   3    0.90    1.00
  -2   0   3    0.00    1.10
   2   0  -3   -1.20    1.00
  -2   0   3   -0.90    1.00
   2   0  -3    0.40    0.60
  -2   0   3    0.60    0.70
   2   0  -3   -0.70    0.80
   1   0  -3   -0.60    0.80
  -1   0   3   -0.20    1.00
   1   0  -3    1.30    0.70
  -1   0   3   -0.60    0.70
   1   0  -3    0.40    0.80
  -1   0   3    0.50    0.80
  -1   0   3    1.40    1.00
   1   0  -3   -1.00    0.80
   1   0  -3   -0.30    0.70
   1   0  -3    1.00    0.90
  -1   0   3   -1.90    0.90
   0   0  -3    0.10    0.70
   0   0   3   -0.20    0.40
   0   0  -3    0.60    0.60
   0   0  -3    0.80    0.80
   0   0  -3    0.10    0.70
   0   0   3   -1.40    0.60
   0   0   3   -0.70    0.80
   0   0   3   -1.80    0.50
   0   0   3    0.20    0.80
   0   0  -3    0.20    1.00
   0   0   3    0.00    0.80
   0   0  -3   -1.00    0.60
  -1   0  -3    0.00    0.80
  -1   0  -3    0.10    1.10
   1   0   3   -0.10    0.80
  -1   0  -3    0.60    0.90
  -1   0  -3   -1.20    0.70
   1   0   3   -0.50    0.70
  -1   0  -3   -0.60    0.60
   1   0   3    0.50    0.90
  -1   0  -3    0.60    0.60
   1   0   3   -0.20    0.40
   1   0   3   -0.30    0.90
   1   0   3   -0.10    0.70
  -2   0  -3   -0.60    0.60
   2   0   3    0.30    1.10
  -2   0  -3    1.10    1.10
   2   0   3   -0.40    0.60
   2   0   3    0.90    1.20
  -2   0  -3   -0.60    0.90
   2   0   3   -0.80    0.80
   2   0   3   -0.50    0.80
  -2   0  -3    1.50    1.00
   2   0   3    0.70    0.50
  -3   0  -3    0.60    1.10
   3   0   3   -0.60    0.80
   3   0   3    1.50    1.20
   3   0   3    0.00    0.90
  -3   0  -3    0.30    1.00
   3   0   3    1.20    1.00
  -3   0  -3   -0.30    1.10
   4   0   3    0.30    0.90
  -4   0  -3    0.30    0.90
   4   0   3   -0.50    0.80
   4   0   3   -2.30    1.00
   4   0   3    1.10    1.50
  -4   0  -3   -0.40    1.00
  -4   0  -3    2.20    1.10
   5   0   3   -0.10    0.80
  -5   0  -3    1.30    1.10
   5   0   3   -0.50    1.20
   5   0   3    1.80    1.30
  -5   0  -3    1.20    1.00
  -5   0  -3    2.30    1.30
   5   0   3    0.20    0.90
   6   0   3    0.00    0.70
   6   0   3   -3.00    1.40
  -6   0  -3    0.10    0.70
   6   0   3   -0.40    0.70
   6   0   3    0.90    1.50
  -6   0  -3   -0.80    1.00
   7   0   3    0.10    0.70
  -7   0  -3    0.70    0.80
   7   0   3   -1.90    2.10
   7   0   3    0.40    0.70
   7   0   3    1.20    1.60
  -7   0  -3   -0.50    0.90
   8   0   3    0.00    1.80
  -8   0  -3   -0.40    0.50
   8   0   3   -3.00    1.10
  -8   0  -3   -0.60    0.40
   9   0   3   -1.40    2.20
   9   0   3   -1.40    1.80
  10   0   3   -1.00    2.60
  10   0   3    1.40    2.70
  10   0   3   -1.20    2.00
  11   0   3   -1.10    2.80
  11   0   3    0.00    2.70
  11  -1  -3    9.30    3.90
  11  -1  -3    2.10    3.40
  11   1  -3    5.40    3.50
  11   1  -3    7.40    3.10
  10  -1  -3   11.00    3.80
  10  -1  -3    7.00    3.10
  10  -1  -3    9.20    2.60
  10   1  -3   14.80    2.90
  10   1  -3   12.60    4.30
  10   1  -3   10.60    4.00
   9  -1  -3    1.90    2.20
   9  -1  -3   -1.00    1.30
   9  -1  -3   -2.80    2.50
   9   1  -3   -3.60    2.40
   9   1  -3    2.30    2.20
  -8  -1   3   24.90    1.40
  -8  -1   3   24.40    1.50
   8  -1  -3   22.00    2.70
  -8  -1   3   23.20    4.10
   8  -1  -3   24.10    1.40
   8  -1  -3   20.50    3.70
  -8   1   3   24.40    1.70
   8   1  -3   24.10    4.40
  -8   1   3   13.80    3.40
  -8   1   3   25.50    1.70
   8   1  -3   22.40    1.10
   8   1  -3   22.90    3.70
  -7  -1   3    1.80    0.90
   7  -1  -3    0.00    0.80
   7  -1  -3   -1.00    1.40
  -7  -1   3    0.00    1.00
  -7  -1   3   -3.70    0.90
   7  -1  -3    0.20    0.70
   7   1  -3   -1.00    2.00
  -7   1   3   -0.20    1.00
   7   1  -3    3.20    2.00
   7   1  -3   -0.50    0.70
  -7   1   3    0.40    2.00
  -7   1   3    1.30    0.90
   7   1  -3    0.30    0.60
   6  -1  -3   57.79    2.80
   6  -1  -3   60.99    2.80
  -6  -1   3   58.49    4.10
  -6  -1   3   62.99    3.00
   6  -1  -3   54.29    4.90
   6   1  -3   59.59    2.70
   6   1  -3   67.49    4.60
   6   1  -3   60.79    5.30
  -6   1   3   51.39    4.30
   6   1  -3   62.09    2.80
  -6   1   3   62.29    3.00
   5  -1  -3   73.59    4.70
  -5  -1   3   79.99    3.50
  -5  -1   3   65.09    4.00
  -5  -1   3   77.29    3.40
   5  -1  -3   74.09    3.30
   5  -1  -3   82.19    3.30
  -5  -1   3   79.09    4.40
   5   1  -3   77.69    3.20
  -5   1   3   72.39    3.40
  -5   1   3   78.89    4.60
   5   1  -3   79.79    3.30
   5   1  -3   76.69    5.30
  -5   1   3   82.89    3.50
   5   1  -3   76.39    4.90
   4  -1  -3  176.38    5.70
   4  -1  -3  211.78    5.90
  -4  -1   3  217.68    7.10
  -4  -1   3  211.68    6.00
   4  -1  -3  208.78    7.50
  -4  -1   3  210.08    6.10
  -4  -1   3  213.48    7.10
   4   1  -3  197.98    7.70
  -4   1   3  201.88    6.80
  -4   1   3  202.58    5.90
  -4   1   3  204.48    6.00
   4   1  -3  216.88    5.80
  -4   1   3  207.98    7.30
   4   1  -3  204.28    7.20
   4   1  -3  220.68    6.00
  -3  -1   3  485.75   10.90
  -3  -1   3  476.45   11.00
   3  -1  -3  476.15   12.30
   3  -1  -3  482.35   10.80
   3  -1  -3  470.35    9.50
  -3  -1   3  481.55   12.00
  -3   1   3  487.75   12.10
  -3   1   3  487.45   10.90
   3   1  -3  470.45   12.70
   3   1  -3  479.55   12.20
   3   1  -3  495.15   10.80
   3   1  -3  491.05   10.40
   3   1  -3  482.25   11.00
  -3   1   3  496.25   11.10
   2  -1  -3   72.99    2.10
  -2  -1   3   76.39    2.80
  -2  -1   3   68.99    3.60
   2  -1  -3   76.39    3.20
  -2  -1   3   72.59    3.10
   2  -1  -3   72.49    3.40
   2  -1  -3   79.39    4.00
   2  -1  -3   71.49    3.30
  -2   1   3   74.69    3.40
   2   1  -3   73.49    3.90
  -2   1   3   73.49    3.50
   2   1  -3   76.09    3.10
  -2   1   3   69.09    3.20
   2   1  -3   75.69    3.70
   2   1  -3   76.59    2.80
   2   1  -3   77.29    3.40
  -1  -1   3  424.26    9.80
   1  -1  -3  420.66    9.90
   1  -1  -3  403.66   10.30
   1  -1  -3  417.06    9.70
   1  -1  -3  415.36    8.40
   1  -1  -3  418.76    9.90
  -1  -1   3  421.76   10.10
  -1  -1   3  420.66   10.40
  -1  -1   3  419.96    9.00
  -1  -1   3  404.26    9.70
  -1   1   3  438.16   10.00
   1   1  -3  423.86    9.90
  -1   1   3  423.86   10.30
  -1   1   3  427.16    9.80
   1   1  -3  414.86   10.40
   1   1  -3  420.06    9.60
   1   1  -3  424.86   10.30
  -1   1   3  414.36   10.00
  -1   1   3  421.06    8.40
   1   1  -3  415.66    8.90
   1   1  -3  412.26    9.90
   0  -1   3  381.56    9.10
   0  -1   3  375.46    8.60
   0  -1  -3  379.06    8.40
   0  -1  -3  371.26    9.50
   0  -1   3  368.36    8.90
   0  -1   3  386.16    9.10
   0  -1  -3  360.76    9.10
   0  -1  -3  378.56    8.20
   0  -1  -3  372.76    8.90
   0  -1   3  377.66    9.60
   0  -1   3  368.76    8.70
   0  -1  -3  392.66    9.20
   0   1  -3  374.56    8.90
   0   1   3  377.56    9.10
   0   1  -3  376.26    9.10
   0   1   3  386.76    9.10
   0   1   3  385.86    9.30
   0   1  -3  385.56    9.70
   0   1   3  378.96    9.40
   0   1  -3  373.06    8.80
   0   1   3  376.46    8.30
   0   1  -3  368.76    9.00
   0   1  -3  383.56    8.50
   1  -1   3   12.10    1.50
   1  -1   3   11.80    1.50
  -1  -1  -3   13.40    1.90
   1  -1   3   13.90    1.80
  -1  -1  -3   13.40    0.90
  -1  -1  -3   13.60    1.50
   1  -1   3   11.90    1.80
  -1  -1  -3    9.00    1.20
   1  -1   3   11.40    1.20
   1  -1   3   10.70    1.50
  -1  -1  -3   13.80    1.60
  -1   1  -3    9.30    1.60
  -1   1  -3   11.10    1.50
   1   1   3   10.90    1.60
  -1   1  -3   10.80    1.40
   1   1   3   10.90    1.40
  -1   1  -3   14.10    1.40
  -1   1  -3   12.40    1.40
  -1   1  -3   10.70    1.40
   1   1   3   10.80    1.50
   1   1   3   10.80    1.50
   1   1   3   12.20    1.50
   2  -1   3   84.19    4.20
   2  -1   3   90.19    3.60
   2  -1   3   92.19    3.10
  -2  -1  -3   89.99    3.50
   2  -1   3   94.99    4.00
   2  -1   3   96.19    3.60
  -2  -1  -3   85.29    3.80
   2  -1   3   93.19    3.80
   2   1   3   90.49    3.60
  -2   1  -3   91.39    3.60
   2   1   3  100.59    4.00
   2   1   3   91.29    2.20
   2   1   3   93.49    4.10
   2   1   3   90.09    3.50
  -2   1  -3   86.19    3.70
  -2   1  -3   90.99    3.70
  -2   1  -3   92.39    3.80
   2   1   3   99.69    4.00
  -3  -1  -3  416.36   10.60
   3  -1   3  415.16   10.90
   3  -1   3  407.86    9.60
   3  -1   3  408.56    9.60
  -3  -1  -3  407.96    9.50
  -3  -1  -3  417.46    9.80
   3  -1   3  419.16   10.30
   3   1   3  416.16    9.60
  -3   1  -3  403.66   10.50
  -3   1  -3  413.76   10.20
  -3   1  -3  410.06    9.80
   3   1   3  411.46    9.70
   3   1   3  396.76   10.50
   3   1   3  403.96   10.80
  -3   1  -3  414.46    9.60
   4  -1   3  181.08    6.20
  -4  -1  -3  182.18    6.60
   4  -1   3  192.98    5.50
   4  -1   3  178.18    5.50
  -4  -1  -3  191.98    5.70
   4  -1   3  172.88    6.70
  -4  -1  -3  181.08    5.40
   4   1   3  179.68    5.40
   4   1   3  177.28    6.80
   4   1   3  173.38    5.30
  -4   1  -3  180.98    5.60
  -4   1  -3  183.98    6.20
  -4   1  -3  180.28    5.40
   4   1   3  178.58    6.50
  -5  -1  -3  150.68    4.90
   5  -1   3  160.58    5.00
   5  -1   3  152.68    6.80
   5  -1   3  153.38    4.80
   5  -1   3  157.08    6.20
  -5  -1  -3  149.39    4.70
  -5   1  -3  149.59    4.80
  -5   1  -3  150.08    5.00
   5   1   3  149.59    6.60
  -5   1  -3  154.58    5.90
   5   1   3  155.28    4.70
   5   1   3  153.78    6.30
   5   1   3  156.78    4.90
  -6  -1  -3   20.30    1.70
   6  -1   3   22.60    3.50
  -6  -1  -3   26.90    2.20
   6  -1   3   25.60    3.10
   6  -1   3   30.50    2.00
   6  -1   3   28.30    2.00
   6   1   3   25.20    1.80
  -6   1  -3   26.20    2.20
   6   1   3   27.50    3.50
   6   1   3   26.10    3.40
   6   1   3   29.80    2.00
   7  -1   3   22.00    1.70
  -7  -1  -3   22.20    1.90
   7  -1   3   21.60    3.00
  -7  -1  -3   23.20    1.80
   7  -1   3   20.00    1.70
   7  -1   3   18.20    3.50
   7   1   3   28.70    3.80
   7   1   3   22.80    3.80
   7   1   3   21.30    1.50
   7   1   3   20.70    1.60
  -7   1  -3   22.60    1.80
  -7   1  -3   20.10    1.90
   8  -1   3    5.20    2.40
  -8  -1  -3    8.80    0.70
   8  -1   3    8.50    2.60
  -8  -1  -3    6.90    0.70
  -8   1  -3    7.40    0.90
   8   1   3    8.40    3.00
   8   1   3    6.70    2.10
   8   1   3   10.00    3.30
  -8   1  -3    7.50    1.00
   9  -1   3   -1.30    1.80
   9  -1   3   -1.50    1.90
   9   1   3    0.50    1.90
   9   1   3    0.70    2.70
   9   1   3   -2.00    2.40
  10  -1   3   -2.60    2.20
  10  -1   3   -0.30    1.90
  10   1   3    1.90    2.70
  10   1   3   -3.50    2.20
  10   1   3   -0.60    1.80
  11  -1   3    1.50    2.40
  11  -1   3    0.60    2.70
  11   1   3    0.50    2.90
  11   1   3    4.10    2.80
  11  -2  -3   21.20    4.60
  11  -2  -3   26.10    5.00
  11   2  -3   23.10    4.80
  11   2  -3   15.20    3.90
  10  -2  -3    1.30    2.40
  10  -2  -3    2.40    3.10
  10   2  -3   -0.10    2.20
  10   2  -3    4.20    3.10
   9  -2  -3   39.40    5.50
   9  -2  -3   38.40    3.60
   9   2  -3   39.60    4.90
   9   2  -3   35.50    5.40
   8  -2  -3    5.20    3.00
   8  -2  -3    1.30    1.40
  -8  -2   3    1.10    0.80
  -8  -2   3    1.80    0.70
  -8  -2   3    0.80    1.80
  -8   2   3    1.60    1.00
   8   2  -3    1.80    0.60
   8   2  -3   -1.00    1.60
   8   2  -3    3.00    2.80
  -8   2   3   -0.20    2.30
  -8   2   3    1.70    1.10
   7  -2  -3    9.80    1.30
  -7  -2   3    9.40    1.40
  -7  -2   3   11.90    1.50
   7  -2  -3    6.30    1.60
   7  -2  -3    8.90    3.00
   7  -2  -3    8.20    1.40
  -7  -2   3   10.30    2.50
  -7   2   3    6.00    2.40
  -7   2   3    7.10    1.50
   7   2  -3    9.60    1.30
  -7   2   3    9.30    1.50
   7   2  -3    9.40    2.70
   7   2  -3    8.80    1.20
   7   2  -3    9.60    2.70
  -6  -2   3   23.80    2.20
   6  -2  -3   22.10    2.00
   6  -2  -3   20.90    1.80
   6  -2  -3   24.20    2.00
   6  -2  -3   23.70    3.40
  -6  -2   3   24.40    3.10
   6   2  -3   22.60    1.90
  -6   2   3   21.70    2.20
  -6   2   3   12.50    1.70
   6   2  -3   23.30    1.80
   6   2  -3   22.10    3.10
   6   2  -3   20.10    3.20
  -6   2   3   22.60    3.30
  -5  -2   3  103.49    4.00
   5  -2  -3  107.09    4.00
  -5  -2   3  114.89    5.30
  -5  -2   3  111.59    4.20
   5  -2  -3  117.19    5.90
  -5  -2   3  116.29    5.50
   5   2  -3  111.29    4.00
   5   2  -3  117.69    6.50
  -5   2   3  118.59    5.50
  -5   2   3  107.79    4.20
   5   2  -3  109.89    5.60
   5   2  -3  113.09    4.00
  -5   2   3  111.19    4.20
   4  -2  -3  124.09    4.40
   4  -2  -3  119.79    5.80
  -4  -2   3  124.09    5.10
  -4  -2   3  126.09    5.10
  -4  -2   3  118.49    4.30
   4  -2  -3  129.89    4.60
  -4   2   3  119.09    4.40
   4   2  -3  113.99    4.30
  -4   2   3  123.99    4.50
   4   2  -3  125.19    5.50
  -4   2   3  124.79    5.10
   4   2  -3  127.19    4.30
   4   2  -3  121.29    5.90
  -4   2   3  122.59    5.50
   3  -2  -3   12.30    2.20
   3  -2  -3   18.50    1.00
  -3  -2   3   15.80    1.90
   3  -2  -3   16.50    1.70
   3  -2  -3   20.40    2.00
  -3  -2   3   15.20    1.90
  -3  -2   3   17.10    1.90
   3  -2  -3   17.10    1.90
   3   2  -3   15.60    1.80
  -3   2   3   15.50    2.00
  -3   2   3   13.80    2.10
   3   2  -3   12.70    2.00
  -3   2   3   16.00    2.00
   3   2  -3   14.80    1.60
   3   2  -3   16.10    2.20
   3   2  -3   14.60    1.70
   2  -2  -3   96.79    2.20
   2  -2  -3   97.69    4.50
   2  -2  -3  103.69    4.10
   2  -2  -3  100.09    3.70
  -2  -2   3  101.19    3.60
  -2  -2   3   92.99    3.80
  -2  -2   3  102.79    4.40
  -2  -2   3  102.09    3.90
   2  -2  -3   97.39    4.00
  -2  -2   3   99.39    4.10
   2   2  -3  104.59    3.50
  -2   2   3   97.69    3.90
  -2   2   3  103.59    4.30
   2   2  -3  102.49    4.70
   2   2  -3   98.29    3.80
   2   2  -3  100.89    4.40
   2   2  -3   98.19    3.70
  -2   2   3  100.89    3.90
  -1  -2   3  149.59    5.10
  -1  -2   3  155.78    5.00
  -1  -2   3  150.08    4.60
  -1  -2   3  147.99    5.00
   1  -2  -3  152.28    4.80
  -1  -2   3  142.79    4.70
   1  -2  -3  145.69    5.30
   1  -2  -3  146.69    5.00
   1  -2  -3  148.29    4.90
   1   2  -3  144.29    4.70
   1   2  -3  150.08    5.30
  -1   2   3  155.98    5.20
   1   2  -3  144.09    4.90
   1   2  -3  150.28    4.40
   1   2  -3  149.49    5.20
  -1   2   3  149.79    5.00
  -1   2   3  158.28    5.20
  -1   2   3  141.29    3.50
   1   2  -3  152.68    4.90
  -1   2   3  140.49    4.80
   0  -2  -3   28.50    2.50
   0  -2  -3   27.80    2.10
   0  -2   3   29.40    2.20
   0  -2   3   32.10    2.30
   0  -2   3   29.00    2.50
   0  -2   3   30.00    2.30
   0  -2   3   26.40    1.90
   0  -2  -3   27.20    2.10
   0  -2   3   29.90    2.10
   0  -2  -3   32.20    2.30
   0   2  -3   28.70    2.40
   0   2  -3   33.60    2.40
   0   2  -3   30.40    2.00
   0   2  -3   32.30    2.10
   0   2   3   28.70    2.20
   0   2   3   28.10    2.30
   0   2  -3   28.80    2.20
   0   2   3   30.20    2.30
   0   2   3   26.20    1.70
   0   2  -3   32.70    2.10
   0   2   3   31.90    2.10
   1  -2   3   -0.50    1.00
  -1  -2  -3    3.60    1.10
  -1  -2  -3    1.70    1.00
   1  -2   3    1.30    1.00
   1  -2   3    3.30    1.20
   1  -2   3    1.90    0.70
   1  -2   3    1.00    1.20
  -1  -2  -3    0.30    0.80
   1  -2   3    2.10    1.10
  -1  -2  -3    0.80    0.30
  -1  -2  -3    1.10    1.00
   1   2   3    1.30    1.00
  -1   2  -3   -0.80    1.10
   1   2   3    2.70    1.30
  -1   2  -3    0.80    0.90
  -1   2  -3    1.80    0.80
   1   2   3    1.90    0.80
  -1   2  -3    0.50    0.90
   1   2   3    1.90    1.10
   1   2   3   -0.40    0.80
  -1   2  -3    0.00    1.00
  -2  -2  -3  534.25   11.90
  -2  -2  -3  545.15   12.60
   2  -2   3  520.35   11.90
  -2  -2  -3  527.85   12.10
   2  -2   3  546.05   12.10
   2  -2   3  527.05   12.40
   2  -2   3  538.95   12.00
   2  -2   3  538.85   12.00
   2   2   3  546.55   12.40
   2   2   3  542.85   12.70
   2   2   3  512.95   12.50
  -2   2  -3  535.55   12.00
   2   2   3  545.75   12.10
  -2   2  -3  543.75   12.20
   2   2   3  538.85   11.90
  -2   2  -3  549.45   12.40
  -2   2  -3  540.05   11.90
  -3  -2  -3 1178.88   24.40
  -3  -2  -3 1174.68   23.00
   3  -2   3 1190.58   23.20
   3  -2   3 1178.18   23.60
   3  -2   3 1181.08   24.10
   3  -2   3 1187.08   24.30
  -3  -2  -3 1174.18   23.30
   3  -2   3 1161.28   23.00
  -3   2  -3 1184.48   24.10
   3   2   3 1143.09   22.90
   3   2   3 1129.99   24.40
   3   2   3 1167.58   23.10
  -3   2  -3 1165.98   23.50
   3   2   3 1189.28   24.30
  -3   2  -3 1188.28   23.30
   3   2   3 1203.58   24.70
   3   2   3 1200.18   22.40
  -3   2  -3 1157.38   23.00
  -4  -2  -3   33.60    2.60
  -4  -2  -3   32.20    2.30
   4  -2   3   29.10    2.20
  -4  -2  -3   34.30    2.90
   4  -2   3   28.00    2.60
   4  -2   3   33.30    2.30
   4  -2   3   35.10    3.10
   4   2   3   35.70    2.40
   4   2   3   33.60    2.00
  -4   2  -3   36.40    2.50
  -4   2  -3   33.00    2.60
   4   2   3   32.70    2.20
  -4   2  -3   34.70    2.80
   4   2   3   29.10    2.80
  -4   2  -3   37.70    2.70
   4   2   3   32.90    3.50
   5  -2   3  119.29    4.20
  -5  -2  -3  113.39    4.30
  -5  -2  -3  115.59    4.20
   5  -2   3  124.89    5.90
   5  -2   3  118.49    5.20
   5   2   3  115.69    5.80
   5   2   3  119.49    4.20
   5   2   3  119.59    5.70
  -5   2  -3  120.19    4.50
   5   2   3  122.09    4.10
  -5   2  -3  113.79    4.80
   5   2   3  126.19    4.50
  -5   2  -3  117.09    4.20
   6  -2   3   22.70    3.50
   6  -2   3   22.90    1.90
   6  -2   3   21.70    2.90
  -6  -2  -3   23.50    2.10
   6  -2   3   24.40    2.00
   6   2   3   21.00    3.00
   6   2   3   25.90    2.60
  -6   2  -3   21.80    2.20
   6   2   3   23.80    1.80
   6   2   3   26.20    1.90
   6   2   3   27.10    3.70
  -7  -2  -3    1.50    1.00
  -7  -2  -3    2.30    1.00
   7  -2   3    1.00    0.80
   7  -2   3    1.10    1.80
   7  -2   3   -0.40    1.60
   7   2   3    1.70    0.70
   7   2   3    2.70    2.50
   7   2   3    1.30    0.80
  -7   2  -3    0.70    1.10
  -7   2  -3    1.50    1.10
   7   2   3    1.80    1.50
   7   2   3   -0.60    2.10
  -8  -2  -3   48.50    1.60
  -8  -2  -3   50.79    1.60
   8  -2   3   44.70    4.70
   8  -2   3   58.29    4.70
   8   2   3   52.49    4.20
  -8   2  -3   46.70    2.10
   8   2   3   43.80    5.40
  -8   2  -3   51.29    2.30
   8   2   3   59.89    5.50
   9  -2   3    1.40    2.70
   9  -2   3    4.20    2.60
   9   2   3    0.30    1.90
   9   2   3    0.80    2.10
   9   2   3   -1.10    1.70
  10  -2   3    0.40    2.30
  10  -2   3    0.80    2.80
  10   2   3    0.10    2.20
  10   2   3   -0.70    2.70
  11  -2   3    4.70    3.40
  11   2   3    5.20    3.50
  11   2   3    8.90    3.90
  11  -3  -3    3.90    3.90
  11  -3  -3   11.70    4.40
  11   3  -3   15.00    4.70
  11   3  -3    2.60    2.50
  10  -3  -3    1.50    3.20
  10   3  -3    1.70    2.60
  10   3  -3   -3.50    2.40
   9  -3  -3    1.80    1.60
   9  -3  -3    5.30    2.80
   9   3  -3    4.70    2.80
  -9   3   3    3.70    0.80
   9   3  -3    1.70    2.40
   8  -3  -3    3.20    3.20
  -8  -3   3   12.00    1.30
   8  -3  -3   16.10    2.30
  -8  -3   3   11.70    2.90
  -8  -3   3   11.20    1.30
  -8   3   3   11.60    1.60
   8   3  -3   12.90    3.10
   8   3  -3   12.90    3.70
  -8   3   3   14.80    1.80
  -8   3   3   10.20    3.30
   8   3  -3   13.60    1.10
  -7  -3   3    7.90    1.50
  -7  -3   3    8.70    1.40
   7  -3  -3    7.80    1.60
   7  -3  -3    9.20    3.10
  -7  -3   3    7.50    2.40
   7  -3  -3    5.70    1.30
   7   3  -3    2.20    2.60
  -7   3   3    4.70    2.30
   7   3  -3    6.60    1.20
  -7   3   3    3.20    0.90
   7   3  -3    9.70    2.30
   7   3  -3    6.10    1.10
  -7   3   3    5.90    1.50
  -6  -3   3   -3.50    1.50
  -6  -3   3    1.80    1.30
   6  -3  -3    2.70    1.80
   6  -3  -3    2.10    1.00
   6  -3  -3    0.00    0.80
   6   3  -3    2.00    1.70
  -6   3   3    4.30    1.90
   6   3  -3    2.50    1.00
  -6   3   3    1.50    1.30
   6   3  -3   -0.50    2.00
   6   3  -3    1.20    0.90
  -6   3   3    1.90    1.20
   5  -3  -3  143.19    4.10
  -5  -3   3  142.59    4.90
  -5  -3   3  136.19    5.80
   5  -3  -3  151.58    5.10
   5  -3  -3  149.69    4.90
   5  -3  -3  146.29    6.70
  -5  -3   3  136.99    5.80
   5   3  -3  142.79    4.80
   5   3  -3  145.29    4.70
  -5   3   3  144.29    5.10
  -5   3   3  148.59    5.10
   5   3  -3  139.29    6.20
   5   3  -3  138.09    6.90
  -5   3   3  142.59    6.10
   4  -3  -3  188.98    4.30
   4  -3  -3  181.68    7.40
   4  -3  -3  199.28    6.50
  -4  -3   3  195.78    6.60
  -4  -3   3  183.88    5.80
   4  -3  -3  191.38    6.00
  -4  -3   3  188.18    6.60
  -4  -3   3  198.88    5.80
   4  -3  -3  183.98    5.70
  -4   3   3  185.58    6.90
  -4   3   3  187.48    6.50
  -4   3   3  193.28    6.10
  -4   3   3  186.68    5.80
   4   3  -3  188.98    5.80
   4   3  -3  189.78    6.80
   4   3  -3  184.98    7.80
   4   3  -3  186.28    5.50
   3  -3  -3    1.40    1.20
   3  -3  -3    1.90    1.20
   3  -3  -3   -0.50    0.80
  -3  -3   3    1.60    0.90
  -3  -3   3   -1.40    0.90
  -3  -3   3   -0.30    1.20
  -3  -3   3    0.70    1.20
   3  -3  -3    1.00    1.00
   3   3  -3   -0.10    1.10
  -3   3   3   -0.20    0.70
   3   3  -3    0.40    1.20
   3   3  -3    0.90    0.90
  -3   3   3    0.20    1.20
  -3   3   3   -0.30    1.00
   3   3  -3    1.50    1.00
   3   3  -3   -0.20    0.90
  -2  -3   3   77.19    3.30
  -2  -3   3   76.79    3.90
   2  -3  -3   79.39    3.40
   2  -3  -3   76.29    3.30
  -2  -3   3   80.29    3.40
  -2  -3   3   76.99    3.60
   2  -3  -3   76.99    3.60
   2  -3  -3   78.09    4.10
  -2  -3   3   76.29    3.50
   2   3  -3   83.39    3.40
  -2   3   3   77.79    3.50
   2   3  -3   75.69    3.40
   2   3  -3   81.39    3.90
  -2   3   3   81.29    3.90
   2   3  -3   80.99    3.60
  -2   3   3   75.49    3.50
   2   3  -3   75.79    4.00
  -2   3   3   77.29    3.70
   1  -3  -3    6.80    1.50
   1  -3  -3    7.60    1.40
  -1  -3   3    7.80    1.40
   1  -3  -3    5.50    1.40
   1  -3  -3    6.90    1.20
  -1  -3   3    8.50    1.60
  -1  -3   3    6.90    1.30
  -1  -3   3    9.10    1.40
  -1  -3   3   11.20    1.70
   1   3  -3    8.60    1.50
  -1   3   3    7.90    1.50
  -1   3   3    8.60    1.40
  -1   3   3    6.30    1.20
   1   3  -3    9.00    1.40
   1   3  -3    8.60    1.60
   1   3  -3    8.00    1.30
   1   3  -3    6.40    1.10
  -1   3   3   10.00    1.60
   1   3  -3    7.70    1.60
  -1   3   3   12.00    1.00
   0  -3   3    5.20    1.50
   0  -3  -3    6.60    1.30
   0  -3   3    4.70    1.40
   0  -3   3    6.10    1.50
   0  -3  -3    5.80    1.30
   0  -3   3    3.40    1.00
   0  -3   3    5.60    1.20
   0  -3   3    5.20    1.20
   0  -3  -3    6.60    1.40
   0  -3  -3    5.90    1.30
   0   3  -3    6.50    1.20
   0   3   3    4.20    1.30
   0   3  -3    5.80    1.40
   0   3   3    4.80    1.10
   0   3  -3    5.50    1.00
   0   3   3    5.40    1.00
   0   3   3    3.40    1.40
   0   3  -3    6.60    1.30
   0   3   3    6.30    1.50
   0   3  -3    5.30    1.30
   0   3  -3    5.00    1.40
   1  -3   3  310.17    8.00
   1  -3   3  303.77    8.60
   1  -3   3  301.17    8.00
   1  -3   3  318.27    8.10
  -1  -3  -3  303.97    6.40
  -1  -3  -3  315.47    8.20
   1  -3   3  311.07    7.70
  -1  -3  -3  305.77    7.90
  -1  -3  -3  302.47    8.10
  -1  -3  -3  309.57    8.20
   1  -3   3  300.47    8.10
   1   3   3  314.87    8.00
  -1   3  -3  318.47    8.00
  -1   3  -3  314.87    8.20
   1   3   3  308.77    8.10
  -1   3  -3  312.87    8.00
  -1   3  -3  320.77    8.20
   1   3   3  295.67    8.30
   1   3   3  307.27    8.10
  -1   3  -3  309.47    7.70
  -2  -3  -3  113.79    4.40
  -2  -3  -3  116.69    4.70
   2  -3   3  130.99    4.40
  -2  -3  -3  122.59    4.40
   2  -3   3  127.39    4.50
   2  -3   3  122.29    4.50
   2  -3   3  122.19    4.80
   2  -3   3  128.69    4.50
   2   3   3  126.99    4.50
   2   3   3  126.59    4.70
  -2   3  -3  129.39    4.70
  -2   3  -3  123.49    4.70
  -2   3  -3  132.99    4.90
  -2   3  -3  117.39    4.30
   2   3   3  122.79    4.40
   2   3   3  119.29    4.80
  -2   3  -3  130.29    4.30
  -3  -3  -3  353.06    9.80
   3  -3   3  376.06    9.60
  -3  -3  -3  345.47    9.00
   3  -3   3  358.76    8.90
   3  -3   3  342.77    9.70
   3  -3   3  364.06    9.00
   3  -3   3  364.56    9.00
  -3  -3  -3  356.46    8.80
  -3   3  -3  353.86    8.90
   3   3   3  351.16    7.40
  -3   3  -3  351.56    8.70
   3   3   3  355.86    9.50
   3   3   3  352.46    8.80
   3   3   3  357.06    8.90
  -3   3  -3  334.87    9.50
  -3   3  -3  349.37    9.00
   3   3   3  357.06   10.10
  -4  -3  -3  327.87    9.80
   4  -3   3  311.27    8.60
  -4  -3  -3  321.57    8.40
   4  -3   3  334.67    9.90
   4  -3   3  323.97    8.40
  -4  -3  -3  332.77    8.30
   4  -3   3  332.77    8.50
   4  -3   3  322.77    9.30
  -4   3  -3  331.37    8.60
  -4   3  -3  320.27    8.30
  -4   3  -3  323.27    8.60
   4   3   3  333.57    7.80
   4   3   3  337.27    9.90
   4   3   3  338.67    8.40
   4   3   3  303.37    8.00
  -4   3  -3  331.37    9.60
   5  -3   3    4.10    1.20
   5  -3   3    5.50    1.20
  -5  -3  -3    2.40    1.20
   5  -3   3    5.10    1.70
   5  -3   3    5.10    1.60
   5   3   3    3.50    1.10
   5   3   3    5.20    1.20
   5   3   3    5.10    1.20
  -5   3  -3    5.00    1.40
  -5   3  -3    3.20    1.50
   5   3   3    4.10    2.10
  -6  -3  -3   24.30    2.30
   6  -3   3   22.60    2.00
   6  -3   3   29.00    2.90
   6  -3   3   30.30    3.70
   6   3   3   23.00    3.60
   6   3   3   28.00    2.00
  -6   3  -3   21.90    2.10
  -6   3  -3   23.60    2.50
   6   3   3   24.50    3.60
   6   3   3   20.90    2.40
   6   3   3   28.80    2.00
  -7  -3  -3   10.10    1.50
   7  -3   3   11.20    2.40
   7  -3   3    8.10    1.40
  -7  -3  -3   11.50    1.40
   7  -3   3    8.80    2.60
  -7   3  -3    7.20    1.50
  -7   3  -3   11.70    1.80
   7   3   3    8.70    2.10
   7   3   3   10.60    2.70
   7   3   3    9.20    1.20
   7   3   3    8.50    1.20
   7   3   3   12.60    2.80
   8  -3   3   24.50    3.80
  -8  -3  -3   25.20    1.40
   8  -3   3   24.80    3.40
  -8  -3  -3   22.60    1.30
   8   3   3   21.40    3.70
   8   3   3   22.90    3.20
  -8   3  -3   23.70    2.00
   8   3   3   21.00    4.10
   9  -3   3   12.70    3.70
   9  -3   3   16.70    3.20
   9   3   3   16.90    3.10
   9   3   3   15.60    3.80
   9   3   3   18.40    4.20
  10  -3   3   -1.50    2.60
  10  -3   3    1.70    2.30
  10   3   3   -0.90    2.00
  10   3   3   -0.80    2.70
  11  -3   3    1.70    2.10
  11   3   3    0.30    2.40
  11   3   3   -0.90    3.00
  11  -4  -3    3.30    2.90
  11   4  -3    1.30    3.00
  11   4  -3    2.00    3.50
  10  -4  -3    0.70    2.30
  10   4  -3   -2.60    2.20
  10   4  -3   -3.50    2.90
   9  -4  -3    0.00    1.40
   9  -4  -3   -2.00    2.80
  -9   4   3   -0.30    0.90
   9   4  -3    0.50    2.00
   9   4  -3   -1.40    2.30
  -8  -4   3    0.10    0.80
   8  -4  -3   -2.50    1.90
  -8  -4   3   -0.80    0.90
   8  -4  -3   -0.10    1.30
  -8   4   3    0.10    1.10
   8   4  -3   -3.40    1.70
  -8   4   3   -3.90    1.60
   8   4  -3   -0.30    1.90
  -8   4   3    0.20    1.20
  -7  -4   3    3.00    2.00
  -7  -4   3    3.60    1.20
   7  -4  -3    5.00    1.30
  -7  -4   3    5.50    1.40
   7  -4  -3    5.10    2.30
   7   4  -3    4.30    1.20
  -7   4   3    7.30    1.70
  -7   4   3    2.50    2.10
   7   4  -3    3.90    2.30
   7   4  -3    8.60    2.50
   6  -4  -3    0.30    2.20
   6  -4  -3    5.70    1.20
  -6  -4   3    6.40    1.60
  -6  -4   3    6.50    1.90
   6  -4  -3    3.60    1.30
   6   4  -3    4.10    2.10
   6   4  -3    5.00    1.20
  -6   4   3    7.50    1.70
   6   4  -3    5.50    1.30
   6   4  -3    8.10    2.10
  -6   4   3    6.80    1.60
  -6   4   3    3.00    1.90
   5  -4  -3    3.00    1.50
  -5  -4   3    5.80    2.00
   5  -4  -3    0.00    1.50
   5  -4  -3    2.30    0.80
   5  -4  -3    2.70    1.20
   5  -4  -3    2.40    1.10
  -5  -4   3   -0.20    1.40
  -5  -4   3    2.90    1.20
  -5  -4   3    1.00    1.20
   5   4  -3    1.70    0.90
   5   4  -3    2.10    1.50
  -5   4   3    3.70    1.50
   5   4  -3    1.80    1.70
  -5   4   3    2.70    1.40
  -5   4   3    3.20    1.40
   5   4  -3    1.80    1.10
   4  -4  -3  499.55   11.80
   4  -4  -3  483.95   13.60
  -4  -4   3  492.15   11.50
   4  -4  -3  491.65   12.10
  -4  -4   3  494.35   11.50
   4  -4  -3  487.05    9.30
  -4  -4   3  497.75   12.30
  -4  -4   3  493.75   13.80
  -4  -4   3  480.15   12.10
   4  -4  -3  503.65   11.60
  -4   4   3  509.95   11.90
  -4   4   3  491.25   11.70
   4   4  -3  506.95   12.80
  -4   4   3  479.35   13.10
   4   4  -3  514.95   11.40
   4   4  -3  477.85   14.10
   4   4  -3  489.85   11.50
  -4   4   3  490.55   12.40
   4   4  -3  496.85   12.10
  -3  -4   3   42.30    2.90
  -3  -4   3   43.40    2.90
   3  -4  -3   44.70    2.70
   3  -4  -3   45.30    3.40
   3  -4  -3   38.90    2.50
  -3  -4   3   44.10    2.80
  -3  -4   3   46.50    3.50
   3  -4  -3   39.40    2.80
  -3   4   3   42.40    3.00
   3   4  -3   44.90    2.90
  -3   4   3   41.10    2.90
   3   4  -3   40.90    3.80
  -3   4   3   46.90    3.00
   3   4  -3   47.30    2.80
   3   4  -3   41.20    2.60
   3   4  -3   48.20    3.20
   2  -4  -3  651.33   15.20
  -2  -4   3  644.14   14.20
   2  -4  -3  642.64   14.30
  -2  -4   3  644.94   15.70
   2  -4  -3  650.43   14.30
   2  -4  -3  663.23   14.60
  -2  -4   3  676.13   14.80
  -2  -4   3  667.13   14.40
  -2  -4   3  638.84   14.20
   2   4  -3  649.24   14.10
   2   4  -3  652.93   14.90
  -2   4   3  646.14   14.40
   2   4  -3  646.64   14.30
  -2   4   3  656.13   14.60
  -2   4   3  634.94   14.90
   2   4  -3  642.14   15.90
   2   4  -3  653.83   14.10
  -2   4   3  631.84   14.30
  -1  -4   3  583.74   13.40
  -1  -4   3  599.94   13.30
  -1  -4   3  606.14   14.40
   1  -4  -3  602.14   13.40
  -1  -4   3  627.14   13.90
   1  -4  -3  601.44   13.90
  -1  -4   3  611.24   13.60
   1  -4  -3  590.04   13.60
   1  -4  -3  605.44   13.40
   1   4  -3  600.74   13.20
   1   4  -3  620.14   13.70
   1   4  -3  608.54   13.40
  -1   4   3  603.74   13.70
  -1   4   3  608.64   13.60
   1   4  -3  620.64   14.10
  -1   4   3  587.34   13.70
  -1   4   3  595.44   13.40
   1   4  -3  598.64   14.60
   0  -4  -3   17.00    1.70
   0  -4   3   14.70    1.80
   0  -4  -3   15.10    1.70
   0  -4   3   14.50    1.80
   0  -4  -3   15.70    1.90
   0  -4   3   12.20    1.80
   0  -4   3   11.90    1.70
   0  -4  -3   18.60    1.90
   0  -4   3   14.30    2.00
   0   4   3   16.40    1.90
   0   4  -3   16.20    2.10
   0   4   3   16.00    1.80
   0   4  -3   16.60    2.10
   0   4   3   19.60    1.80
   0   4  -3   12.70    1.70
   0   4  -3   17.70    1.60
   0   4  -3   11.00    2.00
   0   4  -3   18.00    1.70
   0   4   3   15.70    2.00
  -1  -4  -3  125.59    3.40
  -1  -4  -3  125.89    4.70
  -1  -4  -3  121.79    4.50
  -1  -4  -3  121.99    4.70
   1  -4   3  133.59    5.20
  -1  -4  -3  129.89    4.70
   1  -4   3  132.49    4.80
   1  -4   3  133.39    4.30
   1  -4   3  129.39    4.60
   1  -4   3  119.09    4.50
   1  -4   3  131.09    4.80
  -1   4  -3  126.09    4.20
  -1   4  -3  122.39    4.60
  -1   4  -3  134.79    5.10
   1   4   3  125.09    4.60
   1   4   3  133.69    4.80
   1   4   3  127.79    4.80
  -1   4  -3  126.59    4.60
  -1   4  -3  126.29    4.60
   1   4   3  127.39    4.50
   2  -4   3  905.31   18.50
   2  -4   3  825.22   18.60
   2  -4   3  862.31   18.30
  -2  -4  -3  878.21   18.20
  -2  -4  -3  884.91   19.00
   2  -4   3  872.11   19.20
   2  -4   3  872.71   17.70
  -2  -4  -3  871.01   18.50
  -2  -4  -3  871.01   16.60
  -2   4  -3  880.41   17.70
   2   4   3  873.51   19.20
  -2   4  -3  864.31   19.30
   2   4   3  879.41   18.20
   2   4   3  892.21   18.50
  -2   4  -3  907.41   18.80
   2   4   3  886.01   18.40
  -2   4  -3  878.61   18.20
  -2   4  -3  863.91   18.40
  -3  -4  -3   29.60    2.60
  -3  -4  -3   32.90    2.50
   3  -4   3   32.30    2.30
   3  -4   3   28.80    2.40
  -3  -4  -3   31.80    2.60
   3  -4   3   33.90    2.50
   3  -4   3   30.40    3.10
   3  -4   3   36.80    2.90
   3   4   3   31.80    1.50
  -3   4  -3   33.90    2.70
  -3   4  -3   34.20    2.60
   3   4   3   36.50    3.00
   3   4   3   28.30    2.30
  -3   4  -3   33.70    2.30
   3   4   3   38.60    2.80
  -3   4  -3   33.30    2.60
   3   4   3   31.30    2.30
  -4  -4  -3   25.20    2.30
  -4  -4  -3   23.00    2.40
   4  -4   3   23.20    2.20
   4  -4   3   22.90    2.20
   4  -4   3   17.90    2.50
   4  -4   3   28.30    2.80
   4  -4   3   26.20    2.20
  -4  -4  -3   21.90    3.20
   4   4   3   26.20    2.10
  -4   4  -3   27.60    2.40
  -4   4  -3   26.60    2.70
   4   4   3   27.00    2.60
  -4   4  -3   27.20    2.20
   4   4   3   24.60    2.10
   4   4   3   24.00    1.80
   4   4   3   25.70    3.20
   5  -4   3   81.79    3.70
   5  -4   3   72.09    3.70
   5  -4   3   71.79    4.90
  -5  -4  -3   80.59    3.80
   5  -4   3   77.19    3.60
  -5  -4  -3   75.99    3.50
   5   4   3   72.89    3.30
  -5   4  -3   72.29    3.80
   5   4   3   77.39    3.50
  -5   4  -3   78.89    3.60
   5   4   3   74.39    3.40
   5   4   3   73.39    4.70
  -6  -4  -3   24.20    2.30
   6  -4   3   28.90    3.00
   6  -4   3   26.40    3.70
   6  -4   3   25.80    2.20
   6   4   3   26.10    3.50
   6   4   3   27.00    2.60
   6   4   3   26.20    2.00
  -6   4  -3   31.50    2.70
  -6   4  -3   32.50    2.60
   7  -4   3  125.69    5.70
   7  -4   3  129.49    6.90
   7  -4   3  117.99    4.30
  -7  -4  -3  109.69    4.10
  -7  -4  -3  118.69    4.10
   7   4   3  122.39    6.90
   7   4   3  119.09    5.50
  -7   4  -3  116.89    4.60
   7   4   3  118.49    3.90
   7   4   3  116.99    6.70
  -8  -4  -3   59.79    2.40
   8  -4   3   63.69    5.30
   8  -4   3   65.69    4.60
   8   4   3   53.39    5.80
   8   4   3   66.99    4.60
  -8   4  -3   61.89    3.10
   8   4   3   57.29    5.20
   9  -4   3    4.50    2.30
   9  -4   3   11.90    3.60
  -9   4  -3    4.80    0.90
   9   4   3    3.20    2.40
   9   4   3    4.70    2.20
   9   4   3    5.90    3.30
  10  -4   3   -0.10    2.00
  10   4   3    1.00    3.00
  10   4   3    5.50    2.90
  11  -5  -3    5.10    4.10
  11   5  -3    3.20    3.00
  11   5  -3    0.90    2.80
  10  -5  -3    2.10    3.50
  10   5  -3   -4.70    2.90
  10   5  -3   -1.80    2.40
   9  -5  -3   16.90    3.90
   9   5  -3   19.70    3.70
   9   5  -3   18.80    4.00
  -9   5   3   20.00    2.10
  -8  -5   3    7.10    1.40
  -8  -5   3    6.50    1.40
   8  -5  -3    8.40    1.80
  -8  -5   3    7.30    2.40
   8  -5  -3    3.80    3.30
  -8   5   3    7.20    1.80
   8   5  -3    7.90    2.90
   8   5  -3    6.50    2.40
  -8   5   3    8.60    3.00
   7  -5  -3   -0.40    2.60
   7  -5  -3    2.50    1.10
   7  -5  -3    1.90    1.30
  -7  -5   3    5.30    2.50
  -7  -5   3    0.70    1.30
   7   5  -3    3.40    1.20
  -7   5   3    3.70    1.70
  -7   5   3    5.50    2.00
   7   5  -3   -0.20    1.80
  -7   5   3    2.50    1.40
   7   5  -3    4.70    2.30
   6  -5  -3   33.80    3.20
   6  -5  -3   29.80    3.80
   6  -5  -3   32.60    2.10
  -6  -5   3   33.20    2.80
   6  -5  -3   30.50    2.60
  -6  -5   3   32.20    3.70
  -6  -5   3   30.60    2.50
  -6   5   3   27.00    2.80
  -6   5   3   30.30    2.60
   6   5  -3   30.70    2.40
   6   5  -3   36.80    3.50
  -6   5   3   39.90    3.40
   6   5  -3   24.90    3.90
   5  -5  -3   24.90    2.50
   5  -5  -3   25.00    1.50
  -5  -5   3   26.00    2.60
   5  -5  -3   25.50    2.60
  -5  -5   3   28.50    3.10
  -5  -5   3   26.50    2.80
   5  -5  -3   19.00    3.30
  -5  -5   3   22.80    2.40
   5   5  -3   29.40    2.30
   5   5  -3   24.60    2.90
  -5   5   3   20.00    2.40
  -5   5   3   24.80    2.70
   5   5  -3   26.30    2.20
  -5   5   3   26.30    2.60
   5   5  -3   28.60    3.60
   4  -5  -3  132.69    5.20
  -4  -5   3  135.19    5.10
   4  -5  -3  124.29    5.00
   4  -5  -3  132.99    5.00
  -4  -5   3  124.09    5.10
  -4  -5   3  138.39    5.20
  -4  -5   3  133.59    5.00
   4  -5  -3  126.89    2.90
   4  -5  -3  123.29    6.00
  -4   5   3  134.99    5.50
  -4   5   3  135.59    5.20
   4   5  -3  125.39    4.70
  -4   5   3  128.79    5.10
   4   5  -3  125.39    4.80
   4   5  -3  130.19    5.40
   4   5  -3  122.69    5.30
   4   5  -3  124.79    6.60
  -3  -5   3  180.28    6.00
   3  -5  -3  195.28    7.10
   3  -5  -3  192.98    6.20
  -3  -5   3  194.68    6.30
   3  -5  -3  195.88    6.10
  -3  -5   3  200.68    7.40
   3  -5  -3  191.88    6.40
  -3  -5   3  189.48    6.20
  -3   5   3  187.28    6.70
  -3   5   3  195.18    6.40
   3   5  -3  193.08    7.70
   3   5  -3  199.48    6.40
   3   5  -3  203.98    6.60
   3   5  -3  181.98    6.10
  -3   5   3  197.78    6.50
   3   5  -3  196.38    6.00
  -2  -5   3    3.30    1.40
   2  -5  -3    5.10    1.50
  -2  -5   3    3.10    1.50
   2  -5  -3    3.20    1.40
  -2  -5   3    3.90    1.30
   2  -5  -3    3.90    1.20
  -2  -5   3    6.00    1.40
   2  -5  -3    5.20    1.30
  -2  -5   3    4.70    1.60
  -2   5   3    5.00    0.50
   2   5  -3    4.50    1.40
  -2   5   3    4.90    1.20
  -2   5   3    4.20    1.50
   2   5  -3    4.90    1.20
   2   5  -3    4.80    1.30
   2   5  -3    4.70    1.20
   2   5  -3    4.10    1.40
  -2   5   3    4.80    1.30
  -2   5   3    2.80    1.40
   1  -5  -3  110.99    4.50
  -1  -5   3  109.69    4.40
  -1  -5   3  112.69    4.60
   1  -5  -3  112.69    4.50
   1  -5  -3  113.59    4.30
   1  -5  -3  100.09    4.40
  -1  -5   3  111.09    4.50
  -1  -5   3  108.79    4.70
  -1  -5   3  106.39    4.50
   1   5  -3  114.19    4.50
   1   5  -3  115.29    4.70
  -1   5   3  107.99    4.30
  -1   5   3  111.99    4.50
   1   5  -3  112.29    4.30
  -1   5   3  115.19    4.60
  -1   5   3  112.39    4.30
   1   5  -3  118.99    5.10
   1   5  -3  118.29    4.60
   0  -5  -3  167.98    5.60
   0  -5   3  167.68    5.70
   0  -5   3  174.28    5.90
   0  -5   3  168.88    6.00
   0  -5   3  163.28    5.60
   0  -5   3  155.18    5.50
   0  -5  -3  172.78    5.60
   0  -5  -3  170.38    5.80
   0  -5  -3  170.48    5.60
   0   5   3  174.88    5.90
   0   5  -3  168.38    5.80
   0   5   3  184.98    5.80
   0   5  -3  165.38    5.20
   0   5   3  164.98    5.70
   0   5  -3  172.28    5.60
   0   5  -3  175.48    6.20
   0   5   3  175.98    5.40
   0   5  -3  165.48    5.60
   1  -5   3    2.50    1.10
   1  -5   3    0.60    1.00
   1  -5   3    4.90    1.40
  -1  -5  -3    1.40    1.10
  -1  -5  -3    1.00    1.10
  -1  -5  -3    1.30    0.80
  -1  -5  -3    1.70    1.40
   1  -5   3    0.40    1.00
  -1  -5  -3    2.30    1.20
   1  -5   3   -0.50    1.20
   1   5   3    1.00    1.00
   1   5   3   -0.30    0.90
  -1   5  -3    1.20    1.20
  -1   5  -3    0.70    1.10
  -1   5  -3    0.90    1.40
  -1   5  -3    0.70    0.90
  -1   5  -3    1.40    1.10
   1   5   3    1.50    0.90
   1   5   3    0.80    1.40
  -2  -5  -3   52.29    3.20
   2  -5   3   52.69    3.30
   2  -5   3   50.49    2.50
  -2  -5  -3   50.09    2.90
  -2  -5  -3   53.29    2.00
  -2  -5  -3   50.59    3.00
   2  -5   3   57.19    3.40
   2  -5   3   52.19    3.20
   2  -5   3   54.09    3.20
  -2  -5  -3   56.19    3.40
  -2   5  -3   53.49    3.40
  -2   5  -3   57.09    3.50
   2   5   3   48.80    3.00
  -2   5  -3   48.60    3.10
  -2   5  -3   51.79    3.10
   2   5   3   49.90    3.00
   2   5   3   56.39    2.90
  -2   5  -3   51.39    2.60
   2   5   3   55.89    3.70
  -3  -5  -3   67.59    3.90
   3  -5   3   74.09    3.70
   3  -5   3   76.89    4.20
  -3  -5  -3   73.39    3.60
  -3  -5  -3   79.09    3.90
   3  -5   3   65.39    3.00
   3  -5   3   72.99    3.70
   3  -5   3   60.29    3.80
   3   5   3   66.49    4.00
   3   5   3   73.29    2.60
  -3   5  -3   79.19    3.60
  -3   5  -3   68.59    3.00
   3   5   3   71.49    3.40
   3   5   3   74.19    3.60
  -3   5  -3   69.99    3.90
  -3   5  -3   74.49    4.10
   3   5   3   70.69    3.50
   4  -5   3  217.68    6.30
   4  -5   3  218.58    6.80
  -4  -5  -3  221.58    6.70
   4  -5   3  220.38    7.80
  -4  -5  -3  221.58    6.90
   4  -5   3  224.08    6.90
   4  -5   3  228.88    8.00
  -4   5  -3  227.98    7.10
  -4   5  -3  217.08    6.20
   4   5   3  233.18    6.70
   4   5   3  227.48    7.10
   4   5   3  224.28    8.10
   4   5   3  222.98    6.10
  -4   5  -3  221.68    6.90
   4   5   3  228.58    6.80
   5  -5   3  175.78    7.30
  -5  -5  -3  180.98    6.00
  -5  -5  -3  177.78    5.70
   5  -5   3  169.38    5.90
   5  -5   3  169.58    5.70
   5  -5   3  171.68    7.10
  -5   5  -3  170.58    5.90
   5   5   3  173.28    5.70
  -5   5  -3  175.58    6.00
   5   5   3  188.88    7.90
   5   5   3  176.68    5.60
  -6  -5  -3  162.58    5.50
   6  -5   3  181.18    5.90
   6  -5   3  180.38    7.70
  -6  -5  -3  179.08    5.90
   6  -5   3  177.48    6.20
  -6   5  -3  175.88    6.10
   6   5   3  172.88    5.50
   6   5   3  170.28    6.30
   6   5   3  169.78    7.80
  -6   5  -3  177.18    5.90
   7  -5   3    6.30    1.90
  -7  -5  -3    8.60    1.50
  -7  -5  -3    7.70    1.70
   7  -5   3    9.10    2.80
   7  -5   3    8.80    1.70
   7   5   3    7.70    3.20
  -7   5  -3    7.80    1.80
  -7   5  -3    7.10    1.60
   7   5   3   11.20    1.50
   7   5   3    9.20    2.00
   8  -5   3   99.49    6.80
  -8  -5  -3   94.89    3.40
   8  -5   3   79.99    4.80
   8   5   3   96.79    6.70
  -8   5  -3   99.89    4.20
   8   5   3  116.79    7.70
   8   5   3   89.99    5.40
   9  -5   3    0.90    1.80
   9  -5   3    1.90    2.80
   9   5   3   -2.00    2.60
  -9   5  -3   -0.10    1.00
   9   5   3   -3.30    1.70
   9   5   3    0.00    1.80
  10  -5   3   25.00    4.60
  10   5   3   26.50    5.20
  10   5   3   25.00    4.50
  11  -6  -3   -2.80    2.50
  11   6  -3   -1.00    3.30
  10  -6  -3    2.50    3.70
  10   6  -3   -3.40    2.00
  10   6  -3   -3.20    2.00
  -9  -6   3    1.70    0.90
   9  -6  -3    3.60    2.70
   9   6  -3   -0.20    2.10
   9   6  -3    2.80    2.50
  -9   6   3    0.70    1.40
  -8  -6   3   22.00    2.40
   8  -6  -3   20.60    2.30
   8  -6  -3   22.90    4.60
   8   6  -3   19.10    3.80
  -8   6   3   20.50    2.60
   8   6  -3   21.60    3.50
  -8   6   3   17.60    3.30
  -7  -6   3   29.50    2.90
   7  -6  -3   42.10    4.00
   7  -6  -3   31.90    2.40
   7  -6  -3   28.90    4.20
   7  -6  -3   32.20    2.70
  -7  -6   3   31.20    3.90
  -7   6   3   31.80    3.20
   7   6  -3   28.30    4.50
  -7   6   3   30.10    3.80
   7   6  -3   32.20    2.50
  -7   6   3   34.90    2.90
   7   6  -3   38.20    4.00
  -6  -6   3    3.70    1.40
   6  -6  -3    3.50    1.60
   6  -6  -3    3.60    2.70
  -6  -6   3    5.20    2.10
  -6  -6   3    4.50    1.70
   6  -6  -3    3.60    1.40
   6  -6  -3    5.70    1.10
  -6   6   3    2.90    1.60
  -6   6   3    3.20    1.70
   6   6  -3    4.10    2.00
   6   6  -3    2.40    1.60
   6   6  -3    2.70    1.30
  -6   6   3    4.50    1.50
  -5  -6   3   28.20    2.80
   5  -6  -3   24.70    2.50
  -5  -6   3   25.10    2.40
   5  -6  -3   21.50    1.50
   5  -6  -3   18.80    3.00
   5  -6  -3   22.80    2.50
  -5  -6   3   23.70    2.60
  -5  -6   3   22.00    2.60
   5   6  -3   21.40    2.70
   5   6  -3   18.50    3.40
  -5   6   3   30.20    3.10
   5   6  -3   20.50    2.20
  -5   6   3   23.60    2.70
  -5   6   3   24.70    2.80
   4  -6  -3    3.40    1.50
  -4  -6   3    4.70    1.70
   4  -6  -3    4.80    1.80
   4  -6  -3    3.80    1.50
   4  -6  -3    2.40    0.50
   4  -6  -3    4.10    1.50
  -4  -6   3    3.90    1.40
  -4  -6   3    4.70    1.50
  -4  -6   3    3.50    1.50
  -4   6   3    4.10    1.70
   4   6  -3    2.70    1.60
   4   6  -3    3.70    1.30
   4   6  -3    2.80    1.30
  -4   6   3    1.70    1.40
  -4   6   3    5.60    1.50
   4   6  -3    4.00    1.50
   4   6  -3    4.40    2.20
   3  -6  -3   43.20    3.20
  -3  -6   3   42.30    3.40
   3  -6  -3   48.80    3.00
   3  -6  -3   47.00    2.90
   3  -6  -3   45.90    3.90
  -3  -6   3   50.79    3.40
  -3  -6   3   42.20    3.10
  -3  -6   3   49.50    3.00
   3   6  -3   43.80    3.10
  -3   6   3   48.40    3.20
   3   6  -3   50.99    4.40
  -3   6   3   47.00    3.40
   3   6  -3   44.30    3.30
   3   6  -3   45.20    3.10
   3   6  -3   43.90    2.70
  -3   6   3   42.90    3.30
   2  -6  -3  130.89    5.10
  -2  -6   3  128.49    4.80
   2  -6  -3  125.39    4.60
  -2  -6   3  129.39    5.20
  -2  -6   3  130.59    5.60
   2  -6  -3  130.29    5.30
   2  -6  -3  124.49    5.20
  -2  -6   3  129.69    5.00
   2   6  -3  132.09    6.00
  -2   6   3  136.09    5.30
   2   6  -3  118.59    5.00
  -2   6   3  118.89    5.10
  -2   6   3  126.29    5.20
  -2   6   3  126.29    3.10
  -2   6   3  136.69    5.00
   2   6  -3  129.09    5.10
   2   6  -3  118.69    4.70
   2   6  -3  128.09    5.00
  -1  -6   3  129.79    5.20
   1  -6  -3  124.29    5.10
   1  -6  -3  128.49    4.90
  -1  -6   3  128.49    5.40
  -1  -6   3  127.99    5.10
   1  -6  -3  129.29    4.70
   1  -6  -3  122.79    5.00
  -1  -6   3  126.39    4.80
  -1  -6   3  125.69    5.00
  -1   6   3  135.29    5.20
  -1   6   3  131.49    4.80
  -1   6   3  126.09    5.00
   1   6  -3  131.79    5.10
  -1   6   3  131.99    4.80
   1   6  -3  127.89    4.90
   1   6  -3  125.29    5.00
   1   6  -3  125.79    5.80
   1   6  -3  128.59    4.90
   0  -6  -3   27.00    2.40
   0  -6   3   25.10    2.80
   0  -6   3   23.50    2.30
   0  -6  -3   22.60    2.30
   0  -6  -3   26.70    2.50
   0  -6   3   28.40    2.80
   0  -6   3   25.10    2.30
   0  -6   3   28.00    2.70
   0  -6  -3   25.10    2.30
   0   6  -3   26.20    2.20
   0   6  -3   24.30    2.40
   0   6   3   25.30    2.00
   0   6   3   26.30    2.60
   0   6  -3   25.30    2.50
   0   6   3   24.90    2.30
   0   6  -3   21.30    2.30
   0   6  -3   25.50    2.70
   0   6   3   26.20    2.30
   1  -6   3  133.59    5.50
   1  -6   3  127.79    5.10
   1  -6   3  131.59    5.30
  -1  -6  -3  132.39    4.70
  -1  -6  -3  130.79    5.10
  -1  -6  -3  130.99    4.30
   1  -6   3  123.69    5.30
   1  -6   3  124.59    5.10
  -1  -6  -3  136.19    5.20
  -1  -6  -3  128.09    5.10
   1   6   3  127.59    5.10
  -1   6  -3  133.89    5.20
  -1   6  -3  122.89    5.40
  -1   6  -3  134.99    5.20
  -1   6  -3  124.39    4.30
   1   6   3  134.09    4.40
   1   6   3  138.39    5.50
  -1   6  -3  125.79    5.30
   1   6   3  123.09    5.00
   2  -6   3   53.19    3.40
  -2  -6  -3   45.80    3.40
   2  -6   3   50.49    3.10
  -2  -6  -3   50.89    2.90
  -2  -6  -3   49.00    2.30
   2  -6   3   54.29    3.40
  -2  -6  -3   47.60    3.10
   2  -6   3   52.19    2.60
   2  -6   3   55.39    3.50
  -2  -6  -3   52.39    3.30
  -2   6  -3   52.49    3.20
   2   6   3   49.70    2.70
   2   6   3   53.69    3.50
  -2   6  -3   51.89    2.50
  -2   6  -3   49.40    3.10
   2   6   3   54.69    3.30
  -2   6  -3   51.79    3.90
   2   6   3   51.89    2.40
  -2   6  -3   51.49    3.50
   2   6   3   54.39    3.20
   3  -6   3   16.60    2.40
  -3  -6  -3   22.30    2.40
  -3  -6  -3   19.60    2.00
   3  -6   3   22.40    2.40
   3  -6   3   19.00    2.50
   3  -6   3   22.60    2.40
  -3  -6  -3   21.00    1.60
  -3  -6  -3   23.50    2.60
   3  -6   3   24.70    1.90
   3   6   3   21.10    1.80
   3   6   3   20.50    2.20
  -3   6  -3   19.60    2.60
   3   6   3   18.00    2.80
  -3   6  -3   19.70    1.70
  -3   6  -3   21.80    2.60
   3   6   3   22.10    2.30
   3   6   3   18.70    1.80
  -3   6  -3   19.90    2.50
  -4  -6  -3   49.20    3.30
   4  -6   3   47.60    3.90
   4  -6   3   50.89    2.60
   4  -6   3   43.70    3.10
   4  -6   3   53.49    3.80
  -4  -6  -3   46.60    3.10
   4   6   3   49.00    3.10
   4   6   3   47.50    3.00
  -4   6  -3   39.30    3.20
   4   6   3   47.30    4.30
  -4   6  -3   46.00    3.20
   4   6   3   54.09    3.10
   4   6   3   50.59    2.70
  -4   6  -3   44.90    2.50
  -5  -6  -3    1.00    1.50
   5  -6   3    4.30    1.80
  -5  -6  -3    3.00    1.40
   5  -6   3    4.00    1.30
   5  -6   3    2.40    1.10
   5  -6   3    1.30    1.40
  -5   6  -3    1.70    1.30
   5   6   3    1.50    1.10
   5   6   3    3.60    1.40
  -5   6  -3    1.80    1.60
   5   6   3    2.90    1.20
   5   6   3    2.30    2.10
   6  -6   3   14.40    2.10
   6  -6   3   23.20    3.50
   6  -6   3   20.50    2.40
  -6  -6  -3   19.60    2.40
  -6  -6  -3   19.30    2.30
  -6   6  -3   18.10    2.50
   6   6   3   15.80    2.10
   6   6   3   21.60    2.20
  -6   6  -3   18.00    2.40
   6   6   3   22.70    3.70
  -7  -6  -3    0.90    0.70
   7  -6   3    2.50    2.40
   7  -6   3    2.80    1.30
   7  -6   3    1.70    1.60
  -7   6  -3    1.90    1.50
   7   6   3    0.30    2.70
   7   6   3    1.80    1.40
  -7   6  -3    1.70    1.60
   8  -6   3  131.09    7.80
  -8  -6  -3  127.49    4.40
   8  -6   3  134.79    6.00
   8   6   3  133.19    8.40
  -8   6  -3  133.09    5.20
   8   6   3  127.49    6.30
   9  -6   3   16.00    3.80
  -9   6  -3   26.70    2.50
   9   6   3   17.40    4.30
   9   6   3   21.60    4.30
  10  -6   3   11.20    3.70
  10   6   3   12.00    3.60
  10   6   3   12.60    4.30
  10  -7  -3    1.10    2.80
  10   7  -3    6.80    2.80
  10   7  -3    5.50    3.20
   9  -7  -3    3.20    3.70
  -9  -7   3    3.20    1.20
   9   7  -3    1.80    2.30
  -9   7   3    2.20    1.60
   9   7  -3    1.70    2.20
   8  -7  -3   14.70    2.10
   8  -7  -3   15.80    3.70
  -8  -7   3   19.60    2.30
  -8   7   3   19.80    3.50
  -8   7   3   19.40    2.70
   8   7  -3   21.80    4.10
   8   7  -3   18.30    3.20
   7  -7  -3   -0.20    1.50
   7  -7  -3   -1.70    1.80
  -7  -7   3   -1.30    1.40
  -7  -7   3    1.20    1.60
   7  -7  -3   -0.40    1.20
   7  -7  -3   -0.30    1.00
  -7  -7   3    0.50    1.30
  -7   7   3    0.50    1.90
   7   7  -3    0.50    1.10
   7   7  -3   -1.80    2.40
  -7   7   3    1.80    1.50
  -7   7   3   -0.70    1.60
   7   7  -3   -1.90    1.70
   6  -7  -3   72.19    3.00
   6  -7  -3   62.09    3.90
   6  -7  -3   74.29    4.20
  -6  -7   3   82.19    4.90
  -6  -7   3   73.69    4.10
   6  -7  -3   75.59    5.60
  -6  -7   3   78.19    3.90
   6   7  -3   72.59    4.50
   6   7  -3   73.29    3.80
  -6   7   3   75.99    4.50
  -6   7   3   84.39    5.00
   6   7  -3   70.49    6.20
  -6   7   3   72.69    4.10
  -5  -7   3    3.60    1.50
   5  -7  -3    3.40    1.60
  -5  -7   3    3.00    1.30
  -5  -7   3    2.80    1.50
   5  -7  -3    2.50    1.40
   5  -7  -3    3.70    2.40
   5  -7  -3    4.60    0.90
  -5  -7   3    3.60    1.80
  -5   7   3    5.70    1.80
   5   7  -3    4.90    2.10
   5   7  -3    3.00    1.40
   5   7  -3    2.40    1.40
  -5   7   3    3.00    1.40
  -5   7   3    2.50    1.70
   4  -7  -3  308.17   10.30
  -4  -7   3  295.87    8.50
  -4  -7   3  303.37    8.70
   4  -7  -3  316.07    6.40
  -4  -7   3  319.67    9.00
   4  -7  -3  311.67    9.20
   4  -7  -3  305.57    8.40
  -4  -7   3  328.17    9.20
   4   7  -3  323.67   11.10
   4   7  -3  293.37    8.80
  -4   7   3  307.97    9.00
  -4   7   3  316.27    9.30
   4   7  -3  304.67    9.40
  -4   7   3  302.97    9.10
   4   7  -3  306.17    8.80
  -3  -7   3  180.78    6.00
  -3  -7   3  186.98    6.50
  -3  -7   3  163.28    7.20
   3  -7  -3  185.68    6.50
   3  -7  -3  192.18    6.80
   3  -7  -3  183.48    5.80
  -3  -7   3  182.48    6.60
  -3  -7   3  179.68    5.90
   3  -7  -3  180.08    7.10
  -3   7   3  179.88    4.10
   3   7  -3  191.18    8.10
   3   7  -3  187.78    6.30
   3   7  -3  177.88    6.40
  -3   7   3  185.88    6.70
  -3   7   3  183.08    6.70
   3   7  -3  187.78    6.70
   3   7  -3  184.78    6.20
  -3   7   3  185.88    6.00
   2  -7  -3   23.10    2.10
   2  -7  -3   19.10    2.40
  -2  -7   3   19.40    2.60
   2  -7  -3   19.20    2.70
  -2  -7   3   25.20    2.80
   2  -7  -3   22.20    2.20
  -2  -7   3   20.70    2.60
  -2  -7   3   22.60    2.30
   2   7  -3   20.20    3.00
  -2   7   3   20.10    2.70
  -2   7   3   23.00    2.40
   2   7  -3   21.50    2.40
  -2   7   3   21.80    1.50
   2   7  -3   15.90    2.40
   2   7  -3   26.40    2.80
   2   7  -3   25.30    2.50
  -2   7   3   22.80    2.40
  -2   7   3   22.50    2.50
   1  -7  -3  102.49    4.10
  -1  -7   3  102.99    4.70
   1  -7  -3   95.49    4.50
  -1  -7   3  103.49    5.00
  -1  -7   3  103.59    4.90
  -1  -7   3  101.69    4.40
   1  -7  -3   96.29    4.40
   1  -7  -3   92.89    4.60
  -1  -7   3  104.49    4.80
   1   7  -3   99.59    4.60
  -1   7   3  102.59    4.50
   1   7  -3  100.39    4.50
  -1   7   3  100.99    4.60
  -1   7   3  103.59    4.70
  -1   7   3   98.09    4.10
   1   7  -3   90.79    5.00
   1   7  -3  100.19    4.60
   1   7  -3  101.89    4.50
   0  -7  -3    5.80    1.60
   0  -7   3    6.90    1.70
   0  -7   3    7.00    1.60
   0  -7   3    5.50    1.40
   0  -7   3    8.40    2.00
   0  -7   3    5.60    1.90
   0  -7  -3    5.50    1.40
   0  -7  -3    5.70    1.60
   0  -7  -3    6.60    1.40
   0  -7  -3    5.30    1.60
   0   7   3    3.70    1.60
   0   7  -3    7.00    1.50
   0   7   3    4.30    1.60
   0   7   3    4.80    1.40
   0   7  -3    3.30    1.50
   0   7   3    6.40    1.20
   0   7  -3    4.90    1.60
   0   7  -3    4.00    2.00
   1  -7   3   93.49    4.30
   1  -7   3   83.79    4.40
  -1  -7  -3   88.79    3.90
  -1  -7  -3   86.99    4.20
  -1  -7  -3   89.49    4.50
   1  -7   3   92.29    4.80
  -1  -7  -3   98.49    4.40
  -1  -7  -3   90.19    3.80
   1  -7   3   93.99    4.50
   1  -7   3   84.49    4.60
  -1   7  -3   89.49    4.70
   1   7   3   92.79    4.70
  -1   7  -3   95.99    4.40
   1   7   3   91.19    3.50
   1   7   3   82.69    4.10
  -1   7  -3   89.29    3.50
  -1   7  -3   80.59    4.70
   1   7   3   86.09    4.20
  -1   7  -3   92.39    4.30
   2  -7   3   18.40    2.50
  -2  -7  -3   16.90    2.30
  -2  -7  -3   15.30    2.20
   2  -7   3   19.80    2.20
  -2  -7  -3   18.40    1.70
   2  -7   3   14.40    2.40
  -2  -7  -3   18.80    2.40
  -2  -7  -3   18.30    2.10
   2  -7   3   15.30    2.50
  -2   7  -3   18.40    2.30
  -2   7  -3   16.90    2.70
   2   7   3   18.30    1.70
  -2   7  -3   17.00    1.70
  -2   7  -3   14.10    2.50
   2   7   3   18.70    2.50
  -2   7  -3   16.60    2.20
   2   7   3   17.60    2.30
   2   7   3   17.10    1.80
   2   7   3   19.20    2.40
   3  -7   3   12.10    1.40
  -3  -7  -3   16.00    1.70
  -3  -7  -3   17.70    2.30
   3  -7   3   13.20    2.40
  -3  -7  -3   17.60    2.30
   3  -7   3   11.90    2.40
   3  -7   3   16.50    2.40
   3   7   3    8.50    2.40
   3   7   3    9.50    1.80
  -3   7  -3   17.50    2.50
  -3   7  -3   17.50    2.20
   3   7   3   13.90    1.60
  -3   7  -3   15.80    1.50
   3   7   3   15.90    1.70
   3   7   3   15.20    2.10
  -4  -7  -3   19.70    1.90
  -4  -7  -3   15.30    2.50
   4  -7   3   15.00    1.60
  -4  -7  -3   16.80    2.30
   4  -7   3   14.30    2.60
   4  -7   3   18.70    2.50
   4  -7   3   17.10    2.90
  -4   7  -3   18.80    1.70
   4   7   3   16.50    2.20
   4   7   3   19.10    3.20
   4   7   3   13.10    1.70
  -4   7  -3   16.00    2.60
   4   7   3   13.60    1.80
  -4   7  -3   15.30    2.40
  -5  -7  -3   57.59    3.50
  -5  -7  -3   62.39    4.00
   5  -7   3   52.39    4.50
   5  -7   3   63.49    3.00
   5  -7   3   62.29    3.70
   5   7   3   64.39    3.40
   5   7   3   62.09    4.70
   5   7   3   57.79    3.30
  -5   7  -3   58.39    3.70
   5   7   3   59.59    3.60
  -5   7  -3   59.59    4.10
  -6  -7  -3    0.10    1.40
   6  -7   3    3.90    1.60
   6  -7   3    1.10    1.20
   6  -7   3    1.90    1.80
  -6  -7  -3    1.80    1.30
   6   7   3   -2.00    2.40
   6   7   3   -1.70    1.10
   6   7   3   -0.70    1.50
  -6   7  -3    0.60    1.50
   6   7   3    0.60    1.00
  -6   7  -3    1.50    1.60
   7  -7   3   32.00    3.00
  -7  -7  -3   36.30    3.10
   7  -7   3   33.30    4.20
   7   7   3   33.80    3.50
  -7   7  -3   32.90    3.30
   7   7   3   26.50    4.50
   8  -7   3    3.70    1.70
   8  -7   3    1.70    2.60
   8   7   3    2.20    3.30
  -8   7  -3    0.10    1.60
   8   7   3    1.10    1.70
   9  -7   3    4.90    3.00
   9   7   3    9.90    3.90
  -9   7  -3   11.40    2.00
  10  -7   3    9.10    3.40
  10   7   3   11.20    3.40
  10   7   3   11.20    4.10
  10  -8  -3    3.60    3.20
  10   8  -3    8.70    4.00
   9  -8  -3    5.20    3.60
  -9  -8   3    2.50    1.30
  -9   8   3    0.80    1.80
   9   8  -3   -1.50    3.00
   9   8  -3   -0.60    2.20
  -8  -8   3   -1.50    1.40
   8  -8  -3    2.50    2.50
   8   8  -3   -0.50    2.00
   8   8  -3    2.00    2.30
  -8   8   3    0.10    1.70
  -8   8   3   -1.70    1.80
   7  -8  -3    6.50    3.30
  -7  -8   3    1.30    1.50
   7  -8  -3   -0.70    1.50
  -7  -8   3    1.60    1.60
   7  -8  -3    2.40    1.20
   7  -8  -3    2.80    1.50
  -7  -8   3    2.30    2.20
   7   8  -3    1.90    2.70
   7   8  -3    2.60    1.70
  -7   8   3    3.70    2.00
   7   8  -3    0.90    1.30
  -7   8   3    2.60    1.70
   6  -8  -3   -1.00    1.30
  -6  -8   3    0.30    1.60
  -6  -8   3    1.60    1.80
  -6  -8   3    1.00    1.30
   6  -8  -3    1.50    2.00
   6  -8  -3    1.20    0.90
   6  -8  -3    2.00    1.40
   6   8  -3   -0.10    1.30
  -6   8   3   -2.50    1.30
   6   8  -3    3.90    2.60
  -6   8   3    2.80    1.50
  -6   8   3    1.90    1.80
   6   8  -3   -0.30    1.30
  -5  -8   3    9.50    1.90
  -5  -8   3    9.80    2.20
   5  -8  -3   11.00    2.20
   5  -8  -3   10.70    1.30
   5  -8  -3    8.40    1.80
  -5  -8   3    9.80    2.10
   5  -8  -3    9.40    2.90
  -5  -8   3    8.50    1.70
   5   8  -3    8.80    2.00
  -5   8   3   14.10    2.40
  -5   8   3    8.90    2.20
   5   8  -3    7.70    2.90
  -5   8   3    9.20    2.20
   5   8  -3   11.40    2.10
   4  -8  -3   97.49    4.20
   4  -8  -3  104.09    6.10
  -4  -8   3   88.19    4.40
  -4  -8   3   92.79    4.10
   4  -8  -3  102.59    5.10
  -4  -8   3   99.29    5.00
  -4  -8   3   92.09    4.70
  -4   8   3  101.19    4.70
   4   8  -3  105.89    6.60
  -4   8   3   96.69    4.90
   4   8  -3  102.69    4.60
  -4   8   3   87.69    2.80
  -4   8   3   97.59    5.10
   4   8  -3   99.69    4.70
   3  -8  -3   94.49    5.30
  -3  -8   3   90.09    4.70
  -3  -8   3   87.69    3.90
  -3  -8   3   83.49    4.40
   3  -8  -3   90.09    3.90
  -3  -8   3   83.39    3.90
   3  -8  -3   79.09    4.60
   3   8  -3   96.09    5.60
  -3   8   3   81.69    4.40
  -3   8   3   86.69    4.00
   3   8  -3   85.19    4.20
   3   8  -3   85.29    5.40
  -3   8   3   80.99    4.60
   3   8  -3   80.99    4.40
  -3   8   3   80.69    2.70
   2  -8  -3   16.10    2.50
  -2  -8   3   13.00    2.20
  -2  -8   3   13.50    2.30
   2  -8  -3   15.50    2.40
  -2  -8   3   13.70    2.00
   2  -8  -3   16.70    2.40
   2  -8  -3   15.80    1.90
  -2  -8   3   21.80    2.80
  -2   8   3   12.80    2.00
  -2   8   3   14.60    2.10
  -2   8   3   17.40    1.60
   2   8  -3   15.80    2.60
  -2   8   3   15.70    2.40
   2   8  -3   19.40    2.30
   2   8  -3   14.20    2.00
   2   8  -3   16.30    2.30
  -2   8   3   17.10    2.70
   2   8  -3   16.50    2.30
  -1  -8   3   75.59    4.60
  -1  -8   3   87.59    4.50
   1  -8  -3   85.29    3.90
  -1  -8   3   74.49    4.10
   1  -8  -3   76.39    4.30
  -1  -8   3   82.39    4.10
   1  -8  -3   88.29    4.30
   1  -8  -3   79.39    4.60
  -1  -8   3   83.89    4.70
   1   8  -3   82.49    4.10
   1   8  -3   88.79    5.10
  -1   8   3   83.79    3.90
  -1   8   3   87.09    4.00
  -1   8   3   83.59    4.30
   1   8  -3   83.39    4.30
   1   8  -3   78.79    4.50
  -1   8   3   84.29    4.60
   0  -8  -3    8.10    2.30
   0  -8   3   11.40    2.00
   0  -8  -3   10.90    2.20
   0  -8   3   11.60    2.40
   0  -8  -3   11.90    2.00
   0  -8  -3   10.60    1.80
   0  -8   3    9.90    2.20
   0  -8   3   12.60    2.20
   0  -8  -3   10.20    1.80
   0  -8   3    9.70    1.70
   0   8  -3    9.70    2.20
   0   8  -3   11.10    2.40
   0   8   3   11.30    2.10
   0   8  -3   15.70    2.30
   0   8   3   12.10    2.30
   0   8   3   14.00    1.70
   0   8   3   11.50    2.30
   0   8  -3   11.20    2.20
   1  -8   3  180.68    6.70
  -1  -8  -3  174.18    5.60
   1  -8   3  177.48    6.60
   1  -8   3  183.98    7.30
  -1  -8  -3  182.48    6.80
   1  -8   3  168.68    6.50
  -1  -8  -3  171.68    6.30
  -1  -8  -3  188.88    6.10
  -1  -8  -3  186.68    6.70
  -1   8  -3  177.48    6.60
  -1   8  -3  180.38    5.40
   1   8   3  178.38    6.60
  -1   8  -3  192.18    7.60
  -1   8  -3  182.88    6.70
  -1   8  -3  192.58    6.80
   1   8   3  189.68    6.80
   1   8   3  185.68    6.60
   1   8   3  184.68    5.40
  -2  -8  -3   48.50    3.30
  -2  -8  -3   46.30    2.70
   2  -8   3   48.70    3.50
   2  -8   3   40.00    3.20
   2  -8   3   44.90    3.50
   2  -8   3   40.40    3.40
  -2  -8  -3   43.30    3.60
  -2  -8  -3   48.90    3.40
  -2  -8  -3   43.60    2.70
  -2   8  -3   41.20    3.10
   2   8   3   41.00    3.20
  -2   8  -3   41.60    3.40
  -2   8  -3   41.50    3.30
   2   8   3   49.20    3.40
  -2   8  -3   46.70    2.30
  -2   8  -3   39.90    4.10
   2   8   3   43.20    3.40
   2   8   3   46.80    2.90
   2   8   3   40.50    2.30
  -3  -8  -3    0.30    1.10
   3  -8   3   -2.10    1.30
  -3  -8  -3    0.90    1.50
   3  -8   3    0.20    1.30
   3  -8   3   -0.40    1.40
  -3  -8  -3    0.00    0.80
   3   8   3    0.10    1.30
  -3   8  -3   -0.70    1.50
   3   8   3    0.80    1.10
   3   8   3    3.70    1.50
  -3   8  -3    0.50    0.70
  -3   8  -3    0.50    1.70
   3   8   3   -0.10    0.70
  -4  -8  -3    3.20    1.10
   4  -8   3    6.00    1.90
   4  -8   3    3.30    1.60
   4  -8   3    4.10    1.00
  -4  -8  -3    2.90    1.50
  -4  -8  -3    4.20    1.80
  -4   8  -3    4.90    1.70
  -4   8  -3    5.10    1.00
   4   8   3    2.90    1.30
  -4   8  -3    4.80    2.10
   4   8   3    2.30    1.70
   4   8   3    4.70    1.20
   4   8   3    7.80    1.70
  -5  -8  -3   -3.20    1.20
   5  -8   3   -1.30    1.30
   5  -8   3    2.50    1.50
   5  -8   3    0.80    0.90
  -5  -8  -3    2.10    1.50
   5   8   3    0.20    1.70
  -5   8  -3    5.20    2.10
   5   8   3   -0.10    1.10
   5   8   3    1.50    1.30
  -5   8  -3   -0.50    1.30
   5   8   3    1.40    1.30
  -6  -8  -3   17.40    2.40
  -6  -8  -3   17.20    2.60
   6  -8   3   16.30    1.80
   6  -8   3   18.40    3.10
   6  -8   3   19.60    2.60
   6   8   3   21.20    4.10
   6   8   3   20.00    2.40
   6   8   3   17.20    2.50
  -6   8  -3   19.50    2.90
   6   8   3   12.30    2.20
  -6   8  -3   25.40    3.00
   7  -8   3   25.10    2.50
   7  -8   3   20.20    3.40
  -7  -8  -3   22.90    2.80
   7   8   3   19.40    2.70
  -7   8  -3   23.30    3.10
   7   8   3   16.10    3.50
   8  -8   3    2.70    2.60
   8   8   3    1.10    1.70
   8   8   3    0.20    3.20
  -8   8  -3    1.80    1.80
   9  -8   3    9.40    3.40
  -9  -8  -3    6.20    1.50
   9   8   3    7.90    3.70
  -9   8  -3   10.20    2.00
  10  -8   3    0.90    3.10
  10   8   3    1.00    3.50
  10   8   3    0.60    2.30
  10  -9  -3    0.10    2.80
 -10   9   3    1.60    1.80
  10   9  -3    2.20    3.30
  -9  -9   3   20.60    2.50
   9  -9  -3   23.70    4.80
  -9   9   3   21.50    3.00
   9   9  -3   20.40    4.90
  -8  -9   3    0.50    1.70
   8  -9  -3    0.90    2.20
  -8   9   3   -1.00    1.90
  -8   9   3   -0.20    1.40
   8   9  -3   -0.50    1.40
   8   9  -3   -0.80    1.90
   7  -9  -3   11.60    2.30
  -7  -9   3    9.50    2.30
   7  -9  -3   10.90    3.80
   7  -9  -3    7.80    1.60
   7   9  -3   10.50    2.30
   7   9  -3   12.20    3.70
  -7   9   3   10.80    2.60
  -7   9   3    9.00    2.50
   6  -9  -3   46.80    3.40
  -6  -9   3   55.79    4.30
   6  -9  -3   61.89    6.00
   6  -9  -3   58.69    4.10
  -6  -9   3   51.29    4.10
   6  -9  -3   52.59    2.70
  -6  -9   3   45.60    3.60
   6   9  -3   60.89    3.70
   6   9  -3   57.69    5.40
  -6   9   3   42.40    3.70
   6   9  -3   48.60    3.70
  -6   9   3   49.60    4.10
  -6   9   3   49.90    4.20
  -5  -9   3   39.20    3.40
  -5  -9   3   35.20    3.70
   5  -9  -3   36.00    4.10
   5  -9  -3   37.60    2.10
  -5  -9   3   36.60    2.90
   5  -9  -3   37.30    2.80
   5  -9  -3   39.70    3.50
  -5  -9   3   40.50    3.40
   5   9  -3   31.60    4.40
   5   9  -3   36.30    3.20
  -5   9   3   36.30    3.60
   5   9  -3   35.40    3.20
  -5   9   3   36.30    3.30
  -5   9   3   33.00    3.60
  -4  -9   3   38.50    3.50
  -4  -9   3   40.80    3.10
  -4  -9   3   38.30    2.80
   4  -9  -3   44.20    3.80
   4  -9  -3   42.50    2.70
  -4  -9   3   39.60    3.60
   4  -9  -3   39.40    3.90
   4   9  -3   43.50    4.40
  -4   9   3   41.60    2.10
   4   9  -3   33.30    2.90
  -4   9   3   40.40    3.60
  -4   9   3   40.10    3.80
  -4   9   3   43.90    3.20
   4   9  -3   47.40    3.60
  -3  -9   3    0.70    1.30
  -3  -9   3    0.00    1.40
   3  -9  -3    3.00    1.70
   3  -9  -3   -0.10    1.40
  -3  -9   3   -1.60    1.60
  -3  -9   3    0.30    1.60
   3  -9  -3    2.00    1.10
  -3   9   3   -0.80    1.20
  -3   9   3    0.00    1.10
   3   9  -3    0.90    1.60
   3   9  -3    0.90    1.10
  -3   9   3    2.30    1.90
  -3   9   3    0.20    0.80
   3   9  -3    3.00    1.80
  -2  -9   3   96.19    5.20
  -2  -9   3   99.39    4.40
  -2  -9   3  100.69    5.10
   2  -9  -3  103.69    5.40
   2  -9  -3   94.79    4.80
   2  -9  -3   97.69    4.10
  -2   9   3  102.49    4.40
  -2   9   3   94.29    3.50
   2   9  -3   95.99    5.70
   2   9  -3   99.59    4.40
  -2   9   3  100.39    5.20
   2   9  -3  101.39    5.20
  -2   9   3   97.09    4.90
  -1  -9   3   18.70    2.90
   1  -9  -3   17.90    2.50
  -1  -9   3   17.20    2.60
  -1  -9   3   17.80    2.30
   1  -9  -3   21.90    2.70
   1  -9  -3   19.70    2.10
   1  -9  -3   20.90    2.50
  -1  -9   3   15.10    2.70
  -1  -9   3   15.00    2.60
   1  -9  -3   16.10    2.60
   1   9  -3   17.10    2.70
  -1   9   3   21.80    2.10
  -1   9   3   21.30    2.10
  -1   9   3   17.40    2.60
  -1   9   3   18.70    2.60
   1   9  -3   19.80    2.70
  -1   9   3   17.40    2.30
   1   9  -3   20.90    2.70
   1   9  -3   18.50    2.50
   0  -9  -3    0.00    1.10
   0  -9   3   -3.50    1.50
   0  -9  -3   -1.40    1.10
   0  -9   3    0.60    1.30
   0  -9  -3   -2.50    1.10
   0  -9   3    2.00    1.50
   0  -9  -3    0.00    0.90
   0  -9   3    0.00    1.30
   0  -9   3   -0.40    1.00
   0  -9  -3   -0.30    1.30
   0   9   3   -0.40    0.60
   0   9   3   -0.50    1.00
   0   9   3    0.10    1.10
   0   9  -3   -0.10    1.00
   0   9  -3   -1.50    1.20
   0   9   3   -2.90    0.90
   0   9  -3   -1.60    1.80
   0   9  -3   -0.40    0.90
   1  -9   3   19.30    2.70
  -1  -9  -3   32.10    2.80
   1  -9   3   22.80    3.00
  -1  -9  -3   23.60    2.50
   1  -9   3   21.70    2.80
  -1  -9  -3   22.80    2.50
  -1  -9  -3   26.90    2.40
  -1  -9  -3   26.70    3.30
   1  -9   3   24.50    2.90
   1   9   3   27.00    3.10
   1   9   3   26.70    2.70
  -1   9  -3   25.10    3.10
  -1   9  -3   24.20    2.10
   1   9   3   19.20    2.60
  -1   9  -3   23.60    3.40
   1   9   3   29.30    2.00
  -1   9  -3   30.30    3.30
  -2  -9  -3   15.20    2.50
  -2  -9  -3   21.80    2.30
   2  -9   3   20.40    2.70
  -2  -9  -3   24.00    3.20
  -2  -9  -3   22.60    2.20
   2  -9   3   21.50    2.90
   2   9   3   21.70    2.40
   2   9   3   23.60    2.50
  -2   9  -3   22.20    2.90
   2   9   3   15.20    2.90
  -2   9  -3   24.60    1.80
  -2   9  -3   19.50    3.20
   2   9   3   23.70    1.70
  -2   9  -3   25.80    2.70
   3  -9   3  134.69    6.40
  -3  -9  -3  145.59    5.30
   3  -9   3  142.69    6.20
  -3  -9  -3  132.19    6.10
  -3  -9  -3  142.29    5.90
   3   9   3  141.89    4.40
   3   9   3  146.19    5.40
  -3   9  -3  142.69    6.40
   3   9   3  133.99    6.40
   3   9   3  137.79    5.80
  -3   9  -3  132.09    3.80
  -3   9  -3  139.19    6.00
  -4  -9  -3   14.80    2.40
   4  -9   3   16.40    2.90
  -4  -9  -3   16.00    2.70
  -4  -9  -3   14.90    1.90
   4  -9   3   17.20    2.70
  -4   9  -3   15.20    1.30
   4   9   3   14.20    2.80
  -4   9  -3   19.20    3.00
  -4   9  -3   15.40    2.60
   4   9   3   17.70    1.80
   4   9   3   13.00    2.10
   4   9   3   13.20    1.90
   5  -9   3   80.29    5.10
   5  -9   3   78.39    4.60
  -5  -9  -3   76.69    4.60
   5  -9   3   74.69    2.80
  -5  -9  -3   79.49    4.50
  -5   9  -3   78.19    4.90
   5   9   3   82.29    5.70
   5   9   3   75.69    4.30
   5   9   3   76.09    4.20
  -5   9  -3   70.99    4.40
   5   9   3   74.39    3.60
  -6  -9  -3   69.29    4.60
  -6  -9  -3   69.19    4.20
   6  -9   3   66.39    4.30
   6  -9   3   72.89    5.70
   6  -9   3   64.79    2.90
  -6   9  -3   68.79    4.70
   6   9   3   76.09    6.60
   6   9   3   71.59    4.00
  -6   9  -3   70.09    4.60
   6   9   3   61.49    4.30
   6   9   3   66.19    3.90
   7  -9   3    9.30    3.00
  -7  -9  -3    9.20    2.20
  -7   9  -3    5.50    2.30
   7   9   3    7.60    3.70
   7   9   3    7.60    2.20
   8  -9   3    8.40    3.30
  -8  -9  -3    5.60    1.90
   8   9   3    9.40    4.00
  -8   9  -3    5.10    2.20
   8   9   3    5.20    2.20
   9  -9   3    4.80    3.00
   9   9   3    2.80    2.70
  -9   9  -3    1.00    1.80
  10  -9   3    1.70    2.90
  10   9   3   -0.60    3.60
  10 -10  -3   -0.10    2.80
 -10  10   3    1.40    1.90
  10  10  -3    0.90    3.60
  -9 -10   3   16.80    2.50
   9 -10  -3   12.60    4.00
   9  10  -3   15.60    4.50
  -9  10   3   18.40    3.10
   8 -10  -3    4.50    2.80
  -8 -10   3   -2.40    1.70
  -8  10   3   -3.20    1.80
   8  10  -3    3.70    2.60
   8  10  -3   -1.20    1.60
  -7 -10   3   -2.10    1.80
   7 -10  -3    2.60    3.30
   7 -10  -3   -1.80    1.00
  -7  10   3   -1.10    2.00
  -7  10   3   -2.60    1.40
   7  10  -3    0.90    1.60
   7  10  -3   -1.60    1.80
   6 -10  -3    9.50    1.50
  -6 -10   3    9.10    2.50
  -6 -10   3   10.10    2.70
   6 -10  -3    7.40    3.30
   6 -10  -3   12.80    2.10
  -6 -10   3    7.60    2.20
   6 -10  -3   11.70    2.50
   6  10  -3   11.30    2.20
   6  10  -3   11.20    2.40
  -6  10   3   16.20    3.00
  -6  10   3    5.40    2.20
   6  10  -3    8.40    2.90
  -6  10   3   14.30    3.00
  -5 -10   3    1.40    1.70
  -5 -10   3    6.70    2.00
  -5 -10   3    5.40    1.40
   5 -10  -3    2.40    1.80
  -5 -10   3    3.80    2.10
   5 -10  -3    0.90    1.90
   5 -10  -3    4.40    1.20
   5 -10  -3    3.10    1.40
   5  10  -3    4.60    1.70
  -5  10   3    2.50    1.50
  -5  10   3    2.20    1.00
  -5  10   3    7.50    2.20
   5  10  -3    6.20    2.00
  -5  10   3    1.60    2.00
   5  10  -3    2.10    2.00
  -4 -10   3   11.80    2.60
  -4 -10   3   12.30    1.80
  -4 -10   3   16.30    2.30
   4 -10  -3   11.50    1.70
   4 -10  -3   12.40    2.60
  -4 -10   3   13.80    2.60
   4 -10  -3   15.00    2.80
   4  10  -3   15.00    3.00
  -4  10   3   12.90    2.20
   4  10  -3   14.70    2.20
   4  10  -3   13.50    2.50
  -4  10   3   12.40    1.50
  -4  10   3   13.50    2.80
  -4  10   3   10.80    2.60
  -3 -10   3  169.18    6.80
   3 -10  -3  153.48    6.80
   3 -10  -3  148.09    6.70
  -3 -10   3  155.88    6.80
  -3 -10   3  155.88    5.30
   3 -10  -3  161.78    5.40
  -3 -10   3  162.08    5.60
   3  10  -3  141.69    7.90
  -3  10   3  161.88    4.80
   3  10  -3  147.19    5.60
   3  10  -3  159.38    6.70
  -3  10   3  162.68    7.00
  -3  10   3  150.08    5.50
  -3  10   3  157.88    6.70
   2 -10  -3   31.70    3.50
   2 -10  -3   28.40    3.50
  -2 -10   3   22.00    3.10
  -2 -10   3   28.00    2.70
  -2 -10   3   29.60    3.00
   2 -10  -3   30.00    2.40
  -2  10   3   30.90    2.90
  -2  10   3   27.00    2.90
   2  10  -3   26.60    3.40
   2  10  -3   28.50    3.70
  -2  10   3   30.90    2.40
  -2  10   3   35.90    3.70
   1 -10  -3   10.10    2.00
   1 -10  -3   12.60    2.40
   1 -10  -3   10.50    2.20
  -1 -10   3   11.40    2.50
  -1 -10   3   10.80    2.20
  -1 -10   3   10.30    2.60
  -1 -10   3   12.30    2.10
   1 -10  -3   12.10    1.80
   1  10  -3   12.00    2.30
  -1  10   3    8.40    2.10
  -1  10   3   11.90    2.30
   1  10  -3    9.50    2.70
  -1  10   3   12.90    1.90
  -1  10   3   12.10    2.20
   0 -10  -3  160.18    6.50
   0 -10  -3  158.78    6.80
   0 -10  -3  165.08    6.60
   0 -10  -3  169.38    6.10
   0 -10   3  152.28    6.10
   0 -10   3  159.08    6.90
   0 -10   3  165.98    6.70
   0 -10  -3  166.58    5.90
   0 -10   3  164.38    6.60
   0  10   3  172.08    6.50
   0  10  -3  167.18    6.80
   0  10  -3  159.68    7.50
   0  10  -3  160.48    6.60
   0  10   3  168.08    5.50
   0  10   3  165.88    6.70
   1 -10   3    3.80    1.70
  -1 -10  -3    5.60    1.80
  -1 -10  -3    3.80    2.10
  -1 -10  -3    6.40    1.50
   1 -10   3    5.80    2.30
  -1 -10  -3    3.70    1.50
  -1 -10  -3    5.90    1.60
  -1  10  -3    1.80    1.40
   1  10   3    4.70    1.00
  -1  10  -3    1.50    1.20
  -1  10  -3    4.40    2.00
   1  10   3    4.10    2.00
   1  10   3    2.70    1.80
  -1  10  -3    4.70    2.30
  -2 -10  -3    0.00    1.20
   2 -10   3    1.30    2.10
   2 -10   3    0.70    1.30
  -2 -10  -3   -2.10    1.70
  -2 -10  -3    0.80    1.60
  -2 -10  -3   -0.70    1.10
   2  10   3    2.00    2.20
  -2  10  -3    1.60    0.90
   2  10   3    1.00    1.20
   2  10   3    0.80    0.70
  -2  10  -3    0.20    1.60
  -2  10  -3    2.20    1.70
  -2  10  -3    0.00    1.40
   2  10   3    0.90    1.50
   3 -10   3   44.30    4.00
  -3 -10  -3   52.69    3.30
  -3 -10  -3   48.60    3.70
  -3 -10  -3   42.60    3.60
   3 -10   3   46.90    3.90
   3  10   3   44.50    2.20
  -3  10  -3   47.10    3.90
   3  10   3   45.40    3.30
   3  10   3   50.89    4.20
  -3  10  -3   46.00    2.00
   3  10   3   47.90    3.70
  -3  10  -3   48.10    4.20
   4 -10   3    2.90    1.90
  -4 -10  -3   -0.70    1.70
   4 -10   3    2.80    1.80
  -4 -10  -3    5.40    1.90
  -4 -10  -3    2.10    1.30
  -4  10  -3   -1.10    1.40
   4  10   3    3.00    0.90
   4  10   3    3.60    1.70
   4  10   3    3.50    2.50
   4  10   3    4.40    1.60
  -4  10  -3    1.60    1.70
   5 -10   3   20.70    3.10
  -5 -10  -3   14.70    2.80
  -5 -10  -3   19.80    2.90
  -5 -10  -3   23.70    2.80
   5 -10   3   28.10    3.90
   5  10   3   23.70    3.00
   5  10   3   25.90    3.80
   5  10   3   17.90    2.00
  -5  10  -3   27.30    3.70
  -5  10  -3   20.80    3.10
   5  10   3   23.20    2.80
  -6 -10  -3   33.00    3.80
  -6 -10  -3   33.90    3.60
   6 -10   3   29.10    1.60
   6 -10   3   37.80    3.80
   6 -10   3   26.70    4.10
   6  10   3   33.10    3.70
  -6  10  -3   32.20    3.70
   6  10   3   35.30    3.10
   6  10   3   36.20    5.10
  -6  10  -3   24.60    3.60
   7 -10   3    2.10    2.70
  -7 -10  -3    4.60    2.20
   7  10   3    0.40    3.30
  -7  10  -3    8.10    2.70
   7  10   3    5.10    2.10
   8 -10   3    4.10    2.90
  -8 -10  -3    0.10    1.60
   8  10   3   -2.40    2.90
  -8  10  -3    1.20    2.10
   9 -10   3   -2.30    2.40
  -9  10  -3   -0.30    1.90
   9  10   3    1.60    2.60
  10 -10   3    1.20    2.90
  10  10   3   -0.80    3.80
  10 -11  -3   -0.10    3.00
  10  11  -3   -1.40    2.20
 -10  11   3    0.40    2.10
   9 -11  -3    4.20    3.10
  -9 -11   3    7.90    2.20
  -9  11   3    9.10    2.70
   9  11  -3    2.70    3.50
   8 -11  -3    7.10    3.10
  -8 -11   3    8.40    2.50
  -8  11   3    1.60    2.40
   8  11  -3   11.90    3.60
  -7 -11   3    6.70    2.50
   7 -11  -3    7.00    3.60
   7  11  -3    2.20    3.10
   7  11  -3    4.70    2.00
  -7  11   3    9.50    2.60
  -7  11   3    5.50    2.50
   6 -11  -3   16.30    3.00
   6 -11  -3   20.40    4.20
   6 -11  -3   17.30    2.00
  -6 -11   3   14.60    3.10
   6  11  -3   21.40    3.00
  -6  11   3   22.90    3.30
   6  11  -3   21.50    2.80
  -6  11   3   13.70    3.00
  -6  11   3   17.70    3.00
   6  11  -3   19.00    3.90
  -5 -11   3   39.20    3.60
   5 -11  -3   33.30    2.70
  -5 -11   3   32.60    3.60
   5 -11  -3   28.70    4.10
  -5 -11   3   33.30    2.60
   5 -11  -3   37.90    4.00
  -5 -11   3   41.30    4.30
   5  11  -3   38.20    3.60
  -5  11   3   40.60    3.40
   5  11  -3   28.60    4.20
  -5  11   3   34.60    2.40
   5  11  -3   46.10    3.50
  -5  11   3   38.60    3.50
  -5  11   3   42.20    4.40
   4 -11  -3    0.50    1.70
  -4 -11   3    0.40    1.50
  -4 -11   3   -1.90    2.00
   4 -11  -3   -1.10    0.90
  -4 -11   3    0.90    1.20
   4 -11  -3   -1.60    1.80
  -4 -11   3   -1.70    1.50
   4  11  -3    0.80    2.60
  -4  11   3   -0.20    1.20
  -4  11   3   -1.30    1.60
  -4  11   3   -0.70    0.90
   4  11  -3    1.60    1.40
   4  11  -3   -0.90    1.60
  -4  11   3   -0.20    2.00
  -3 -11   3   42.30    4.10
   3 -11  -3   39.90    4.20
  -3 -11   3   37.90    2.70
  -3 -11   3   33.60    2.70
   3 -11  -3   35.20    2.60
  -3 -11   3   44.20    3.90
   3 -11  -3   35.90    3.90
  -3  11   3   34.40    3.10
  -3  11   3   32.20    2.60
  -3  11   3   33.70    2.40
   3  11  -3   30.90    4.30
   3  11  -3   39.60    3.90
  -3  11   3   31.10    3.90
  -3  11   3   37.00    3.80
  -2 -11   3   -2.60    1.50
   2 -11  -3   -0.40    0.90
   2 -11  -3   -1.30    1.70
  -2 -11   3   -1.90    1.80
  -2 -11   3    1.00    1.10
  -2 -11   3   -0.70    1.00
   2 -11  -3    1.20    1.90
   2  11  -3    0.20    2.00
  -2  11   3   -1.20    1.90
   2  11  -3   -1.70    1.50
  -2  11   3    1.30    1.30
  -2  11   3    1.10    1.40
  -2  11   3   -0.90    1.70
   1 -11  -3   -1.30    1.30
   1 -11  -3   -1.20    1.60
  -1 -11   3    2.40    1.70
   1 -11  -3    2.10    1.10
  -1 -11   3   -0.80    1.20
  -1 -11   3    1.00    2.20
   1 -11  -3    1.10    1.60
  -1 -11   3   -1.50    1.70
  -1  11   3   -0.50    1.50
  -1  11   3    2.60    2.10
   1  11  -3   -0.50    1.60
   1  11  -3    1.60    1.60
  -1  11   3    1.80    1.30
   0 -11   3   80.59    5.30
   0 -11  -3   80.19    4.10
   0 -11   3   64.99    4.50
   0 -11   3   78.19    4.50
   0 -11  -3   79.49    4.90
   0 -11  -3   77.59    4.90
   0 -11  -3   82.09    4.20
   0  11  -3   74.19    4.70
   0  11  -3   79.19    5.60
   0  11   3   76.99    5.00
   0  11   3   78.89    4.40
  -1 -11  -3   56.59    3.20
  -1 -11  -3   59.99    4.70
  -1 -11  -3   56.49    4.00
   1 -11   3   57.69    4.30
  -1 -11  -3   71.19    4.50
  -1 -11  -3   59.49    4.10
   1 -11   3   51.99    4.70
  -1  11  -3   61.99    3.10
  -1  11  -3   66.19    4.50
   1  11   3   62.19    4.20
   1  11   3   67.59    4.30
   1  11   3   61.19    2.90
  -1  11  -3   62.49    5.10
  -2 -11  -3   20.00    3.00
   2 -11   3   16.90    3.20
  -2 -11  -3   17.20    3.10
  -2 -11  -3   17.60    2.40
   2 -11   3   19.50    2.90
  -2 -11  -3   20.70    2.10
  -2  11  -3   22.30    3.00
   2  11   3   16.60    2.40
   2  11   3   23.60    3.40
   2  11   3   20.30    2.90
  -2  11  -3   18.00    2.90
  -2  11  -3   18.20    3.20
  -2  11  -3   21.40    1.80
   2  11   3   19.80    1.50
   3 -11   3   73.79    4.70
  -3 -11  -3   87.09    5.00
  -3 -11  -3   82.79    4.50
  -3 -11  -3   73.89    4.80
   3 -11   3   70.69    4.90
  -3  11  -3   82.09    5.00
  -3  11  -3   87.79    5.20
   3  11   3   80.09    2.70
   3  11   3   75.29    4.70
  -3  11  -3   75.89    2.40
   3  11   3   76.59    4.50
   3  11   3   72.59    5.00
   4 -11   3  119.59    6.10
   4 -11   3  112.69    6.20
  -4 -11  -3  103.99    5.50
  -4 -11  -3  116.79    6.10
  -4 -11  -3  110.59    5.20
   4  11   3  104.39    5.50
   4  11   3  107.19    3.30
   4  11   3   99.59    6.70
   4  11   3  107.19    5.30
  -4  11  -3  108.59    5.80
  -4  11  -3  103.19    6.10
  -5 -11  -3    4.60    2.40
  -5 -11  -3    3.70    1.60
   5 -11   3    7.40    2.40
  -5 -11  -3    6.00    2.10
   5 -11   3    4.30    2.60
  -5  11  -3    9.80    2.80
   5  11   3    4.00    1.00
   5  11   3    3.20    1.70
   5  11   3    9.80    3.50
   5  11   3    2.60    2.00
  -5  11  -3    5.80    2.20
  -6 -11  -3   87.49    5.40
   6 -11   3   88.39    5.40
   6 -11   3   94.59    6.10
   6  11   3   95.89    5.60
  -6  11  -3   87.89    5.90
   6  11   3   88.99    5.00
   6  11   3   89.59    6.70
  -7 -11  -3    6.90    2.40
   7 -11   3    7.30    3.10
   7  11   3    7.30    2.20
   7  11   3    9.40    4.10
  -7  11  -3    7.70    2.80
   8 -11   3    3.60    3.10
  -8 -11  -3    3.20    2.10
  -8  11  -3    9.40    2.70
   8  11   3    3.40    3.60
   9 -11   3    4.70    3.10
  -9 -11  -3    1.20    1.80
  -9  11  -3    4.60    2.40
   9  11   3    8.90    3.60
  -9 -12   3    2.00    2.00
   9 -12  -3    2.80    3.00
  -9  12   3   -0.20    2.40
   9  12  -3    1.30    2.80
   8 -12  -3    3.00    2.90
  -8 -12   3   -2.00    2.00
  -8  12   3   -0.60    2.10
   8  12  -3   -0.30    3.30
  -7 -12   3   -1.30    2.10
   7 -12  -3   -1.20    3.40
  -7  12   3   -0.70    1.40
   7  12  -3   -2.50    2.70
  -7  12   3   -0.10    2.30
   6 -12  -3   38.70    4.20
  -6 -12   3   42.90    4.40
   6 -12  -3   35.80    5.20
   6 -12  -3   38.10    2.80
   6  12  -3   35.10    3.10
  -6  12   3   35.70    4.50
   6  12  -3   35.20    5.10
   6  12  -3   32.10    3.80
  -6  12   3   39.40    3.70
   5 -12  -3    3.90    2.40
   5 -12  -3    3.40    1.30
  -5 -12   3   -0.90    1.80
   5 -12  -3    2.80    2.20
  -5 -12   3    3.00    1.90
  -5 -12   3    3.50    1.30
  -5 -12   3   -1.20    2.40
   5  12  -3    3.80    2.50
  -5  12   3    2.40    2.10
   5  12  -3    2.30    1.50
  -5  12   3    3.40    2.70
  -5  12   3    2.00    1.20
  -5  12   3    4.90    1.70
   5  12  -3    1.00    2.00
  -4 -12   3    4.70    2.30
   4 -12  -3    1.20    1.10
   4 -12  -3    2.70    2.10
  -4 -12   3    4.10    1.80
  -4 -12   3    2.10    2.40
   4 -12  -3    2.80    2.00
  -4 -12   3    1.40    1.30
  -4  12   3    3.80    1.50
   4  12  -3    8.70    2.60
   4  12  -3    0.50    2.00
  -4  12   3    1.00    2.30
  -4  12   3    2.20    2.10
  -4  12   3    3.50    1.30
  -3 -12   3  123.79    6.30
   3 -12  -3  128.79    6.70
  -3 -12   3  126.79    4.70
   3 -12  -3  130.59    6.80
  -3 -12   3  119.89    4.80
   3 -12  -3  136.49    5.00
  -3 -12   3  131.89    6.50
   3  12  -3  124.39    6.20
  -3  12   3  136.79    7.00
   3  12  -3  131.69    7.70
  -3  12   3  127.19    5.20
  -3  12   3  122.89    4.70
  -3  12   3  120.09    4.90
   2 -12  -3  100.29    5.80
   2 -12  -3  103.79    4.50
  -2 -12   3  104.39    6.00
   2 -12  -3  112.39    5.80
  -2 -12   3  103.09    5.80
  -2 -12   3  113.39    4.80
  -2 -12   3  103.29    3.80
   2  12  -3  111.19    5.80
  -2  12   3  110.29    4.60
  -2  12   3  120.99    6.20
  -2  12   3  111.59    5.10
   2  12  -3  112.19    7.40
  -1 -12   3    2.70    2.60
  -1 -12   3    8.00    2.80
  -1 -12   3    5.90    1.90
   1 -12  -3    5.40    1.90
   1 -12  -3    6.50    2.60
   1 -12  -3    3.10    1.30
  -1  12   3    9.20    2.70
  -1  12   3    5.80    1.90
  -1  12   3    8.00    1.80
   1  12  -3    5.30    2.80
   1  12  -3    5.10    2.40
   0 -12   3  100.79    5.70
   0 -12  -3   98.29    4.80
   0 -12  -3   99.69    4.70
   0 -12  -3   93.09    5.90
   0 -12   3   96.49    6.00
   0 -12   3   94.59    5.00
   0 -12  -3   92.59    5.60
   0  12  -3  103.29    6.10
   0  12   3   98.99    5.60
   0  12   3  102.89    5.00
   0  12   3  106.79    5.30
   0  12  -3   95.69    6.40
   1 -12   3   81.29    5.10
  -1 -12  -3   80.09    4.90
   1 -12   3   80.09    5.10
  -1 -12  -3   78.09    5.10
  -1 -12  -3   71.49    3.70
   1  12   3   82.59    5.30
   1  12   3   75.89    4.60
  -1  12  -3   83.79    6.00
  -1  12  -3   77.19    3.60
  -1  12  -3   75.49    5.00
   2 -12   3   74.29    5.30
   2 -12   3   68.99    4.90
  -2 -12  -3   79.59    4.80
  -2 -12  -3   83.09    5.10
  -2 -12  -3   71.19    4.90
  -2 -12  -3   73.99    3.20
  -2  12  -3   75.79    3.00
   2  12   3   72.69    4.70
   2  12   3   74.09    4.90
  -2  12  -3   74.59    5.40
   2  12   3   80.09    4.80
  -2  12  -3   73.39    6.30
  -3 -12  -3   -2.40    1.50
   3 -12   3    3.20    2.00
   3 -12   3    1.30    2.20
  -3 -12  -3    2.10    1.50
  -3 -12  -3    6.80    2.50
   3  12   3    2.00    0.50
  -3  12  -3    2.30    0.60
  -3  12  -3    1.00    2.40
   3  12   3    1.60    1.70
  -3  12  -3    4.10    1.80
   3  12   3    1.60    1.90
   3  12   3    0.60    2.40
  -4 -12  -3    7.40    2.70
  -4 -12  -3   13.50    2.30
  -4 -12  -3   11.90    2.70
   4 -12   3   12.70    2.80
   4 -12   3   12.20    2.90
   4  12   3   12.40    0.80
   4  12   3    7.00    2.40
   4  12   3   11.60    3.10
  -4  12  -3   14.60    3.00
  -4  12  -3    9.40    2.60
   4  12   3    7.10    2.30
   5 -12   3   24.70    3.40
  -5 -12  -3   32.10    3.40
  -5 -12  -3   31.50    4.00
  -5 -12  -3   26.70    3.50
   5 -12   3   23.60    3.70
  -5  12  -3   29.60    3.30
  -5  12  -3   26.70    3.80
   5  12   3   21.50    3.90
   5  12   3   21.90    3.30
   5  12   3   22.40    3.10
   6 -12   3    1.30    2.00
   6 -12   3    6.90    2.40
  -6 -12  -3    4.20    2.50
   6  12   3    8.70    3.10
  -6  12  -3    4.60    2.70
   6  12   3    1.90    2.10
   7 -12   3   -3.80    2.40
  -7 -12  -3    3.40    2.00
  -7  12  -3   -2.70    2.30
   7  12   3    0.80    2.50
   7  12   3   -0.20    2.00
  -8 -12  -3    0.50    1.90
   8 -12   3   -1.30    2.70
  -8  12  -3   -1.00    2.10
   8  12   3    3.30    2.90
  -9 -12  -3    5.00    2.20
   9 -12   3    4.00    2.70
   9  12   3    1.00    3.00
  -9  12  -3    7.20    2.60
  -9 -13   3    4.00    2.40
   9 -13  -3   -6.00    3.50
  -9  13   3   -0.90    2.40
   9  13  -3    2.20    2.80
   8 -13  -3   -1.50    2.40
  -8 -13   3    4.10    2.50
   8  13  -3   -0.30    3.50
  -8  13   3    1.70    2.50
   7 -13  -3   -1.40    2.20
  -7 -13   3    0.90    2.30
  -7  13   3    6.20    2.70
   7  13  -3    0.40    3.30
   6 -13  -3    0.60    2.00
   6 -13  -3    0.00    2.30
  -6 -13   3   -0.70    2.20
   6  13  -3    2.50    2.60
   6  13  -3   -1.20    1.90
  -6  13   3   -0.70    1.50
  -6  13   3    0.60    2.60
  -5 -13   3  183.68    8.00
   5 -13  -3  196.98    9.60
  -5 -13   3  182.58    8.40
   5 -13  -3  171.18    8.10
  -5  13   3  170.38    5.80
   5  13  -3  177.48    7.80
   5  13  -3  188.18   10.00
  -5  13   3  186.28    7.00
   5  13  -3  175.58    6.00
  -5  13   3  174.48    8.00
  -5  13   3  186.88    8.60
   4 -13  -3   13.40    3.30
  -4 -13   3   14.00    1.80
  -4 -13   3   16.20    3.30
  -4 -13   3   12.70    2.30
   4 -13  -3   14.00    3.20
   4 -13  -3   11.20    1.70
  -4 -13   3   13.70    3.40
  -4  13   3   12.50    3.40
  -4  13   3   14.40    2.30
   4  13  -3   11.30    3.20
   4  13  -3   11.20    2.50
  -4  13   3   12.10    1.90
   3 -13  -3  156.18    5.40
   3 -13  -3  149.99    7.10
   3 -13  -3  138.59    7.10
  -3 -13   3  146.49    5.00
  -3 -13   3  165.68    7.90
  -3 -13   3  147.79    5.30
  -3  13   3  155.18    5.60
   3  13  -3  154.28    8.60
  -3  13   3  148.79    5.40
  -3  13   3  152.58    5.80
[truncated: 1,733,344 more chars]
