# Supplementary material for: Two isostructural 3-(5-ar­yloxy-3-methyl-1-phenyl-1H-pyrazol-4-yl)-1-(thio­phen-2-yl)prop-2-en-1-ones: disorder and supra­molecular assembly
Source: Acta Crystallogr E Crystallogr Commun. 2020 Jan 1;76(Pt 1):48–52. doi: 10.1107/S205698901901658X (PMC6944090; doi:10.1107/S205698901901658X)
Supplement: Supplementary file 2 [file e-76-00048-Isup2.hkl]

data_I                                                                          
_shelx_title ' a3cg'                                                            
_shelx_refln_list_code          4                                               
_shelx_F_calc_maximum      243.78                                               
_exptl_crystal_F_000       808.00                                               
_reflns_d_resolution_high  0.8223                                               
                                                                                
loop_                                                                           
 _space_group_symop_operation_xyz                                               
 'x, y, z'                                                                      
 '-x, y+1/2, -z+1/2'                                                            
 '-x, -y, -z'                                                                   
 'x, -y-1/2, z-1/2'                                                             
                                                                                
_cell_length_a     9.6158                                                       
_cell_length_b    19.8846                                                       
_cell_length_c    10.3773                                                       
_cell_angle_alpha  90.000                                                       
_cell_angle_beta   93.712                                                       
_cell_angle_gamma  90.000                                                       
                                                                                
_shelx_F_squared_multiplier     1.000                                           
                                                                                
loop_                                                                           
 _refln_index_h                                                                 
 _refln_index_k                                                                 
 _refln_index_l                                                                 
 _refln_F_squared_calc                                                          
 _refln_F_squared_meas                                                          
 _refln_F_squared_sigma                                                         
 _refln_observed_status                                                         
   2   0   0      14874.30      15276.12       268.70 o                         
   3   0   0        474.30        467.60        18.37 o                         
   4   0   0         32.14         19.38         7.86 o                         
   5   0   0        513.78        488.21        23.08 o                         
   7   0   0          3.05         -1.57         7.86 o                         
   8   0   0          0.03          3.29         5.07 o                         
   9   0   0        181.25        180.89        12.40 o                         
  10   0   0         60.29         49.48         8.42 o                         
  11   0   0         75.49         83.02         9.83 o                         
   1   1   0        930.01        777.17        42.90 o                         
   2   1   0       2863.08       2692.14        15.86 o                         
   3   1   0        450.10        442.60         4.64 o                         
   4   1   0        489.49        434.19         4.71 o                         
   5   1   0         85.06         80.83         6.63 o                         
   6   1   0         81.83         67.57        10.48 o                         
   7   1   0        233.87        251.93        14.81 o                         
   8   1   0         91.70         99.64         6.62 o                         
   9   1   0        161.41        167.36         9.58 o                         
  10   1   0          8.88          5.71         4.10 o                         
  11   1   0          4.65         13.12         6.53 o                         
   0   2   0       5465.23       4177.61       174.35 o                         
   1   2   0       2909.74       2670.46        26.04 o                         
   2   2   0       9118.79       9052.94        47.33 o                         
   3   2   0        626.23        553.83         4.59 o                         
   4   2   0        253.17        239.08         2.40 o                         
   5   2   0         70.58         72.92         3.29 o                         
   6   2   0        116.89         95.09         9.26 o                         
   7   2   0        162.67        160.80        22.59 o                         
   8   2   0         55.95         53.50         5.81 o                         
   9   2   0        556.45        637.76        14.36 o                         
  10   2   0         18.78         20.23         5.04 o                         
  11   2   0          6.58         12.78         4.83 o                         
   1   3   0       2046.92       1920.12        10.30 o                         
   2   3   0        303.68        304.73         2.98 o                         
   3   3   0        233.14        217.63         4.01 o                         
   4   3   0         58.48         68.78         2.49 o                         
   5   3   0        977.20        985.29         7.10 o                         
   6   3   0        195.57        216.74         3.93 o                         
   7   3   0        169.56        182.03         8.91 o                         
   8   3   0         16.42         20.10         4.80 o                         
   9   3   0         38.96         41.85         5.88 o                         
  10   3   0          1.51          3.45         4.10 o                         
  11   3   0         34.18         36.59         6.17 o                         
   0   4   0       5893.67       5570.77        35.64 o                         
   1   4   0        200.99        174.99         2.18 o                         
   2   4   0       1332.89       1254.88         7.92 o                         
   3   4   0       1639.90       1615.21         9.93 o                         
   4   4   0          0.76         -0.83         0.83 o                         
   5   4   0        180.14        190.66         3.12 o                         
   6   4   0         45.20         52.40         1.50 o                         
   7   4   0         70.44         78.55         3.17 o                         
   8   4   0         37.79         35.18         5.28 o                         
   9   4   0         13.12         14.54         4.71 o                         
  10   4   0         10.15          0.95         4.67 o                         
  11   4   0          3.33          4.74         6.44 o                         
   1   5   0       1603.41       1588.80         8.91 o                         
   2   5   0       2412.14       2315.54        13.17 o                         
   3   5   0        188.85        195.28         2.98 o                         
   4   5   0        577.98        639.66         5.74 o                         
   5   5   0         39.24         34.98         1.81 o                         
   6   5   0          0.34         -1.03         1.52 o                         
   7   5   0         24.25         19.74         1.78 o                         
   8   5   0         72.07         73.19         3.24 o                         
   9   5   0         37.95         42.59         5.64 o                         
  10   5   0          6.88          5.50         5.54 o                         
  11   5   0         72.19         70.73         8.71 o                         
   0   6   0       2014.45       1898.43        16.33 o                         
   1   6   0          0.34          1.75         0.98 o                         
   2   6   0        693.14        658.26         6.00 o                         
   3   6   0        544.41        554.91         4.88 o                         
   4   6   0        196.88        227.47         3.60 o                         
   5   6   0       1446.08       1483.29        11.29 o                         
   6   6   0          6.58          2.23         1.51 o                         
   7   6   0         33.49         39.10         1.99 o                         
   8   6   0         87.74         93.49         4.84 o                         
   9   6   0          9.67          3.82         2.81 o                         
  10   6   0          2.14          2.55         5.49 o                         
  11   6   0          8.04         13.48         7.80 o                         
   1   7   0       2848.40       2875.48        15.65 o                         
   2   7   0        314.79        300.78         4.01 o                         
   3   7   0          3.37          0.00         1.18 o                         
   4   7   0        729.68        722.48         5.94 o                         
   5   7   0          0.18          0.56         1.25 o                         
   6   7   0         14.48         23.30         2.16 o                         
   7   7   0        174.92        170.22         5.52 o                         
   8   7   0         51.16         47.81         2.98 o                         
   9   7   0         14.68         20.06         4.41 o                         
  10   7   0         16.75         17.83         7.14 o                         
  11   7   0         23.30         45.83        11.02 o                         
   0   8   0        100.24         96.06         3.93 o                         
   1   8   0       1193.90       1237.75         8.70 o                         
   2   8   0         12.90         11.27         1.28 o                         
   3   8   0         15.97         13.49         1.71 o                         
   4   8   0         63.45         73.02         1.86 o                         
   5   8   0        375.47        363.02         4.55 o                         
   6   8   0         16.98         18.77         2.09 o                         
   7   8   0         88.24         78.94         3.40 o                         
   8   8   0        108.73         94.99         5.02 o                         
   9   8   0         63.26         56.60         6.10 o                         
  10   8   0          4.21         -3.89         6.35 o                         
   1   9   0       4811.37       5098.59        27.39 o                         
   2   9   0        147.04        122.42         3.24 o                         
   3   9   0       1467.06       1562.70        11.69 o                         
   4   9   0        217.65        230.32         4.04 o                         
   5   9   0         71.40         61.24         1.85 o                         
   6   9   0         21.55         16.38         1.81 o                         
   7   9   0        202.15        194.84         5.55 o                         
   8   9   0         21.00         25.81         4.31 o                         
   9   9   0         13.59         14.19         4.92 o                         
  10   9   0         56.20         63.09         9.21 o                         
   0  10   0       1515.39       1524.40        16.45 o                         
   1  10   0        345.79        417.62         6.22 o                         
   2  10   0       1077.62       1223.62         9.68 o                         
   3  10   0        580.35        552.34         8.09 o                         
   4  10   0         12.36         11.92         2.29 o                         
   5  10   0         52.04         61.36         2.85 o                         
   6  10   0        154.64        156.50         3.44 o                         
   7  10   0         10.76          8.73         3.33 o                         
   8  10   0        267.86        283.48        10.58 o                         
   9  10   0         14.46          3.48         5.31 o                         
  10  10   0         55.35         49.62        10.36 o                         
   1  11   0         11.99          7.39         2.06 o                         
   2  11   0       1813.17       1902.19        14.51 o                         
   3  11   0         15.11         21.11         2.59 o                         
   4  11   0         69.00         61.95         4.08 o                         
   5  11   0        142.43        137.41         5.25 o                         
   6  11   0         44.20         39.20         3.09 o                         
   7  11   0          1.10          6.06         4.68 o                         
   8  11   0        437.99        469.68        13.72 o                         
   9  11   0        102.70         91.54         7.06 o                         
  10  11   0          0.03         12.01         9.11 o                         
   0  12   0       1619.28       1629.37        23.18 o                         
   1  12   0        282.93        295.18         6.36 o                         
   2  12   0         77.96         78.12         3.77 o                         
   3  12   0         22.99         26.41         2.92 o                         
   4  12   0         25.00         20.96         3.09 o                         
   5  12   0        107.72        116.55         5.75 o                         
   6  12   0         49.23         49.85         4.41 o                         
   7  12   0          4.42          7.50         5.28 o                         
   8  12   0          4.43          4.20         5.16 o                         
   9  12   0         21.26         22.98         5.65 o                         
  10  12   0         57.62         76.36        14.36 o                         
   1  13   0        199.65        192.71         6.02 o                         
   2  13   0        151.70        137.53         6.43 o                         
   3  13   0        123.56        122.67         5.72 o                         
   4  13   0        426.49        414.44         8.40 o                         
   5  13   0          0.41          0.86         3.02 o                         
   6  13   0         30.42         42.06         5.14 o                         
   7  13   0        486.59        503.11        15.03 o                         
   8  13   0        106.57         98.13         8.49 o                         
   9  13   0          0.01         -0.12         6.69 o                         
   0  14   0         75.51         81.96         7.16 o                         
   1  14   0       1038.26       1030.79        13.50 o                         
   2  14   0        353.90        349.53         8.16 o                         
   3  14   0        229.22        220.50         7.88 o                         
   4  14   0         12.82         19.61         4.57 o                         
   5  14   0        184.74        209.72         6.97 o                         
   6  14   0          5.92          8.68         6.83 o                         
   7  14   0          5.68          8.88         6.05 o                         
   8  14   0        116.74        115.01         8.70 o                         
   9  14   0          0.00          1.33         5.87 o                         
   1  15   0        123.56        120.02         5.57 o                         
   2  15   0        119.13        112.66         5.72 o                         
   3  15   0          0.51          2.81         3.91 o                         
   4  15   0        385.19        404.63        10.40 o                         
   5  15   0        138.14        134.64         7.89 o                         
   6  15   0        593.96        641.06        17.86 o                         
   7  15   0          1.42         -0.78         7.46 o                         
   8  15   0         22.85         18.24         6.42 o                         
   9  15   0          0.63         -4.97         5.92 o                         
   0  16   0        403.80        413.27        15.49 o                         
   1  16   0         71.27         59.49         4.59 o                         
   2  16   0         65.24         77.25         6.67 o                         
   3  16   0         93.93         80.60         6.53 o                         
   4  16   0        120.30        114.70         7.75 o                         
   5  16   0         58.58         47.00         5.69 o                         
   6  16   0        107.06        110.34         8.35 o                         
   7  16   0         54.48         56.42         7.28 o                         
   8  16   0          3.38         11.34         7.37 o                         
   1  17   0         29.17         26.89         3.19 o                         
   2  17   0         32.62         34.11         5.03 o                         
   3  17   0        173.27        147.78         8.49 o                         
   4  17   0          0.47         -2.04         4.40 o                         
   5  17   0          1.82         -3.97         6.89 o                         
   6  17   0         76.84         92.47         9.30 o                         
   7  17   0         12.93         15.05         6.64 o                         
   8  17   0         13.97          3.84         8.52 o                         
   0  18   0         76.35         52.72         6.39 o                         
   1  18   0        302.40        298.08         8.13 o                         
   2  18   0         17.94         24.05         5.35 o                         
   3  18   0        164.31        161.62         9.92 o                         
   4  18   0         29.88         23.42         5.99 o                         
   5  18   0         29.75         26.47         6.17 o                         
   6  18   0          0.04         -4.33         6.47 o                         
   7  18   0         22.59         17.17         8.06 o                         
   1  19   0        100.69        115.65         7.07 o                         
   2  19   0        106.33         77.66         7.32 o                         
   3  19   0        162.58        162.42         9.40 o                         
   4  19   0         34.98         33.35         5.50 o                         
   5  19   0         27.06         23.03         8.43 o                         
   6  19   0         36.95         33.13         7.38 o                         
   7  19   0         45.31         46.69         9.63 o                         
   0  20   0        376.30        386.66        17.99 o                         
   1  20   0         35.61         37.21         5.90 o                         
   2  20   0          0.03         -5.10         5.10 o                         
   3  20   0          0.10          4.77         6.56 o                         
   4  20   0         68.48         71.88         7.72 o                         
   5  20   0         31.22         42.29         7.16 o                         
   6  20   0         15.19          4.68         8.02 o                         
   1  21   0         17.01         34.59         9.45 o                         
   2  21   0         31.33         25.77         6.21 o                         
   3  21   0          0.02          4.46         5.54 o                         
   4  21   0          0.03          7.25         5.91 o                         
   5  21   0         38.62         37.94         9.35 o                         
   0  22   0        213.56        225.62        22.41 o                         
   1  22   0          4.20         21.10         7.23 o                         
   2  22   0        176.64        189.01        12.25 o                         
   3  22   0        102.44        106.04         9.02 o                         
   4  22   0          0.17         -6.71         6.71 o                         
   1  23   0          1.01          3.48         7.53 o                         
   2  23   0          0.62          4.03         8.59 o                         
   3  23   0         17.40         16.93         8.50 o                         
   0  24   0          3.56         -4.26        13.69 o                         
   1  24   0         14.68          3.73        10.88 o                         
 -11   1   1          9.99         13.14         4.84 o                         
 -10   1   1        156.16        161.62         8.29 o                         
  -9   1   1        305.42        297.75        11.91 o                         
  -8   1   1          0.46          2.99         4.50 o                         
  -7   1   1         91.07         89.79         7.48 o                         
  -6   1   1        459.32        414.76        11.95 o                         
  -5   1   1        282.32        261.65         4.73 o                         
  -4   1   1          0.01         -0.72         0.72 o                         
  -3   1   1        227.25        222.71         2.93 o                         
  -2   1   1       1515.34       1402.71         9.24 o                         
  -1   1   1       4989.56       4777.18        22.53 o                         
   0   1   1       1490.25       1232.90        29.34 o                         
   1   1   1       1464.18       1529.56         8.04 o                         
   2   1   1       3231.80       3198.19        18.15 o                         
   3   1   1       3763.95       3706.29        25.46 o                         
   4   1   1        576.83        568.41         4.88 o                         
   5   1   1        422.21        400.51         4.73 o                         
   6   1   1        268.59        272.87        10.94 o                         
   7   1   1        529.93        541.27        14.47 o                         
   8   1   1        290.86        305.47        11.39 o                         
   9   1   1          0.02          0.80         4.27 o                         
  10   1   1        337.99        364.99        15.60 o                         
  11   1   1          2.49          1.18         4.78 o                         
 -11   2   1         17.27         11.50         5.94 o                         
 -10   2   1          9.03         17.31         4.93 o                         
  -9   2   1         12.83         12.86         5.65 o                         
  -8   2   1          0.00         -2.39         5.44 o                         
  -7   2   1        121.55        117.95         8.03 o                         
  -6   2   1        206.16        205.04         3.38 o                         
  -5   2   1        152.66        165.31         2.68 o                         
  -4   2   1        771.40        736.06         5.57 o                         
  -3   2   1        861.39        818.08         6.11 o                         
  -2   2   1       1253.08       1138.03         6.88 o                         
  -1   2   1       5846.93       5702.55        24.34 o                         
   0   2   1        756.72        696.53         4.38 o                         
   1   2   1        454.90        412.43         2.89 o                         
   2   2   1       9819.55       9697.13        45.58 o                         
   3   2   1        481.38        464.89         4.66 o                         
   4   2   1        299.13        327.19         3.70 o                         
   5   2   1          8.81          6.02         0.99 o                         
   6   2   1        343.68        337.33         4.40 o                         
   7   2   1          9.63         -0.46         4.15 o                         
   8   2   1        121.05        119.71         8.51 o                         
   9   2   1         52.11         53.47         6.93 o                         
  10   2   1         18.74         31.79         5.86 o                         
  11   2   1          0.05          0.69         4.71 o                         
 -11   3   1          0.54          3.68         5.59 o                         
 -10   3   1         26.33         19.03         6.06 o                         
  -9   3   1         32.61         30.39         6.88 o                         
  -8   3   1        211.65        221.08        12.48 o                         
  -7   3   1        110.39         92.65         4.02 o                         
  -6   3   1         16.69         25.97         1.88 o                         
  -5   3   1         25.64         19.78         1.43 o                         
  -4   3   1        134.72        139.21         2.63 o                         
  -3   3   1        104.89        122.03         2.52 o                         
  -2   3   1      14769.75      15057.67        63.95 o                         
  -1   3   1       2076.37       1958.23         9.78 o                         
   0   3   1      15545.59      15983.76        69.89 o                         
   1   3   1       8901.18       8883.72        36.63 o                         
   2   3   1        474.10        447.90         4.05 o                         
   3   3   1       1326.06       1393.08         9.79 o                         
   4   3   1         85.22         68.33         2.18 o                         
   5   3   1        289.19        293.78         4.40 o                         
   6   3   1        224.13        228.02         4.37 o                         
   7   3   1         27.98         31.28         1.82 o                         
   8   3   1         49.34         57.78         7.14 o                         
   9   3   1         18.37         15.39         5.02 o                         
  10   3   1        150.48        151.53         9.43 o                         
  11   3   1         24.89         14.61         5.77 o                         
 -11   4   1         28.74         26.99         7.06 o                         
 -10   4   1         76.68         93.31         8.01 o                         
  -9   4   1         42.72         33.94         9.30 o                         
  -8   4   1         58.28         45.61         2.51 o                         
  -7   4   1         48.49         52.25         2.74 o                         
  -6   4   1        163.08        162.28         3.54 o                         
  -5   4   1          1.34          0.35         1.03 o                         
  -4   4   1       2016.98       1987.28        12.64 o                         
  -3   4   1       2725.87       2717.95        14.35 o                         
  -2   4   1       1967.48       1984.75        10.44 o                         
  -1   4   1       4152.61       3931.35        18.41 o                         
   0   4   1        378.43        366.37         3.43 o                         
   1   4   1        779.81        717.82         4.76 o                         
   2   4   1          2.99          7.15         0.92 o                         
   3   4   1        684.28        653.54         5.64 o                         
   4   4   1       1168.81       1165.89         8.89 o                         
   5   4   1        732.93        738.56         7.27 o                         
   6   4   1         20.67         22.78         1.41 o                         
   7   4   1        276.37        271.81         4.98 o                         
   8   4   1        306.48        331.91        13.10 o                         
   9   4   1         66.98         69.65         7.49 o                         
  10   4   1        220.90        221.92        14.45 o                         
  11   4   1          0.03         -0.74         9.56 o                         
 -11   5   1         79.91         82.36        11.04 o                         
 -10   5   1          1.92         -0.23         4.39 o                         
  -9   5   1         35.28         32.60         9.11 o                         
  -8   5   1          2.42          3.95         2.11 o                         
  -7   5   1         41.37         38.29         1.81 o                         
  -6   5   1        867.04        844.79         8.02 o                         
  -5   5   1        320.54        365.50         4.82 o                         
  -4   5   1        139.25        132.87         2.66 o                         
  -3   5   1        136.78        137.55         2.34 o                         
  -2   5   1       4624.30       4704.58        22.06 o                         
  -1   5   1       1464.74       1373.88         8.01 o                         
   0   5   1        443.83        416.41         4.05 o                         
   1   5   1        890.86        829.61         5.78 o                         
   2   5   1       2443.60       2292.45        12.89 o                         
   3   5   1         46.72         50.58         1.89 o                         
   4   5   1       2315.21       2262.00        14.22 o                         
   5   5   1          7.25          3.22         1.18 o                         
   6   5   1        124.10        126.88         3.11 o                         
   7   5   1        782.80        742.83         6.89 o                         
   8   5   1        610.69        621.92         8.72 o                         
   9   5   1         26.31         19.30         7.86 o                         
  10   5   1        224.62        248.06        14.14 o                         
  11   5   1         89.65         77.03         9.19 o                         
 -11   6   1         20.96         15.64        11.34 o                         
 -10   6   1          1.23         -1.23         4.95 o                         
  -9   6   1         45.89         41.93         4.15 o                         
  -8   6   1          2.66         -2.88         2.88 o                         
  -7   6   1          0.02         -1.29         1.29 o                         
  -6   6   1        677.62        691.71         7.67 o                         
  -5   6   1        607.20        644.24         6.39 o                         
  -4   6   1       1274.32       1229.57         8.75 o                         
  -3   6   1         40.04         45.76         2.23 o                         
  -2   6   1        814.97        842.33         5.73 o                         
  -1   6   1       2325.99       2318.92        12.52 o                         
   0   6   1        681.28        640.96         5.46 o                         
   1   6   1        456.89        452.87         4.45 o                         
   2   6   1       2856.27       2917.11        16.84 o                         
   3   6   1        188.18        217.67         3.38 o                         
   4   6   1        192.87        203.96         3.42 o                         
   5   6   1        120.15        118.77         3.11 o                         
   6   6   1        365.17        344.57         5.31 o                         
   7   6   1         12.50         17.04         1.99 o                         
   8   6   1         17.05         26.26         3.49 o                         
   9   6   1          0.08          0.36         2.81 o                         
  10   6   1          3.94          8.48         6.46 o                         
  11   6   1         11.47         11.85        10.81 o                         
 -11   7   1         20.26         23.17        23.60 o                         
 -10   7   1         19.69         13.40         6.23 o                         
  -9   7   1          0.08         -0.82         3.11 o                         
  -8   7   1         91.98        103.30         4.50 o                         
  -7   7   1          3.23          4.92         2.01 o                         
  -6   7   1         27.98         29.84         2.31 o                         
  -5   7   1        395.42        412.51         5.45 o                         
  -4   7   1       1424.23       1477.74        10.19 o                         
  -3   7   1        733.79        723.02         6.08 o                         
  -2   7   1       5343.94       5288.30        23.78 o                         
  -1   7   1       1089.70       1060.02         7.26 o                         
   0   7   1        333.32        350.45         4.01 o                         
   1   7   1        521.34        475.80         5.02 o                         
   2   7   1        101.88        115.71         3.08 o                         
   3   7   1         88.24         98.74         2.60 o                         
   4   7   1        245.18        235.93         3.71 o                         
   5   7   1          0.33         -1.40         1.40 o                         
   6   7   1         39.76         36.34         2.48 o                         
   7   7   1        120.28        118.73         3.72 o                         
   8   7   1        192.78        180.08         6.45 o                         
   9   7   1          0.06         -4.20         4.20 o                         
  10   7   1          8.90         13.17         8.41 o                         
  11   7   1         29.37         42.71         9.53 o                         
 -11   8   1          6.57          5.58        17.54 o                         
 -10   8   1          4.43         10.72        14.14 o                         
  -9   8   1          1.64         -0.10         3.82 o                         
  -8   8   1          0.10          1.15         3.98 o                         
  -7   8   1         27.43         26.86         2.74 o                         
  -6   8   1         44.41         44.21         2.79 o                         
  -5   8   1         92.16         94.44         3.34 o                         
  -4   8   1          4.43          7.71         1.47 o                         
  -3   8   1          4.77          2.54         1.25 o                         
  -2   8   1         17.74         24.50         1.57 o                         
  -1   8   1          5.34          1.47         1.08 o                         
   0   8   1        253.82        250.85         3.79 o                         
   1   8   1        164.81        160.38         3.21 o                         
   2   8   1         89.23         82.92         2.76 o                         
   3   8   1       1317.99       1320.01        10.43 o                         
   4   8   1          0.07          0.95         1.28 o                         
   5   8   1         83.17         76.92         2.84 o                         
   6   8   1         27.97         31.71         2.47 o                         
   7   8   1         80.45         69.80         3.25 o                         
   8   8   1         89.81         98.85         5.11 o                         
   9   8   1         34.71         30.84         7.86 o                         
  10   8   1          0.01         -3.99         6.55 o                         
 -10   9   1          2.49         -7.55         7.55 o                         
  -9   9   1          5.92         10.38         3.51 o                         
  -8   9   1          2.48         -1.05         4.37 o                         
  -7   9   1         86.08         74.96         4.14 o                         
  -6   9   1          0.16          2.96         1.89 o                         
  -5   9   1        231.42        233.36         4.57 o                         
  -4   9   1       1501.07       1576.31        12.62 o                         
  -3   9   1        279.19        306.24         4.29 o                         
  -2   9   1        142.93        149.95         2.80 o                         
  -1   9   1         15.79         13.41         1.48 o                         
   0   9   1        215.22        230.52         3.91 o                         
   1   9   1         87.97         83.22         2.46 o                         
   2   9   1       1148.19       1151.55        11.53 o                         
   3   9   1        381.48        403.38         5.99 o                         
   4   9   1        172.04        184.05         3.07 o                         
   5   9   1         18.47         12.51         2.12 o                         
   6   9   1         11.51         11.06         1.90 o                         
   7   9   1        185.92        197.86         6.08 o                         
   8   9   1         80.08         81.95         5.86 o                         
   9   9   1         52.37         33.86         6.63 o                         
  10   9   1         18.04         20.67         8.60 o                         
 -10  10   1          0.00          6.04         9.11 o                         
  -9  10   1         53.06         55.21         5.65 o                         
  -8  10   1         18.95         11.54         4.48 o                         
  -7  10   1        155.92        163.79         5.78 o                         
  -6  10   1          4.31          4.84         1.95 o                         
  -5  10   1        102.79         94.09         3.34 o                         
  -4  10   1         13.59         17.26         1.83 o                         
  -3  10   1         11.06          8.51         1.57 o                         
  -2  10   1        356.16        345.62         4.46 o                         
  -1  10   1          1.22          2.42         1.42 o                         
   0  10   1       3633.46       3872.14        21.94 o                         
   1  10   1        288.63        305.88         4.08 o                         
   2  10   1       3558.78       3794.57        22.58 o                         
   3  10   1        183.64        192.72         4.82 o                         
   4  10   1         97.51         95.87         3.82 o                         
   5  10   1         88.09        102.72         3.28 o                         
   6  10   1         20.50         14.57         2.61 o                         
   7  10   1         50.76         65.46         5.29 o                         
   8  10   1          0.58         10.29         5.15 o                         
   9  10   1          1.88          8.34         4.61 o                         
  10  10   1          2.00         -1.45         8.10 o                         
 -10  11   1         20.19         27.75         6.94 o                         
  -9  11   1          0.11         -3.14         4.73 o                         
  -8  11   1          0.14         -1.08         4.25 o                         
  -7  11   1        353.90        386.73        10.24 o                         
  -6  11   1          1.16         -0.35         1.60 o                         
  -5  11   1         36.75         36.21         2.38 o                         
  -4  11   1         15.88         11.34         1.70 o                         
  -3  11   1        230.98        250.23         5.23 o                         
  -2  11   1        268.15        274.33         4.72 o                         
  -1  11   1          0.50         -1.37         1.54 o                         
   0  11   1         22.20         25.79         3.89 o                         
   1  11   1       1454.36       1564.51        12.23 o                         
   2  11   1         23.99         17.22         1.95 o                         
   3  11   1         57.53         55.52         3.23 o                         
   4  11   1         30.70         30.49         2.81 o                         
   5  11   1        160.28        194.07         6.33 o                         
   6  11   1          5.12          1.88         2.58 o                         
   7  11   1         57.13         73.03         7.19 o                         
   8  11   1          0.73          3.24         4.70 o                         
   9  11   1        172.16        208.76        15.37 o                         
  10  11   1         14.63          9.74        11.02 o                         
 -10  12   1          0.46          8.57         6.99 o                         
  -9  12   1        159.14        152.53        14.60 o                         
  -8  12   1         32.92         41.76         5.86 o                         
  -7  12   1        229.78        229.86        10.04 o                         
  -6  12   1        110.44        122.99         5.07 o                         
  -5  12   1        107.44        112.48         5.22 o                         
  -4  12   1         15.95          8.71         2.58 o                         
  -3  12   1          1.04          0.53         2.69 o                         
  -2  12   1        774.47        794.54         9.86 o                         
  -1  12   1       1066.15       1164.32        11.32 o                         
   0  12   1         53.50         44.64         3.48 o                         
   1  12   1         23.12         37.98         2.83 o                         
   2  12   1          9.45         17.12         2.17 o                         
   3  12   1         94.14         72.00         3.71 o                         
   4  12   1         11.88         11.49         2.74 o                         
   5  12   1          7.83          3.03         3.41 o                         
   6  12   1         12.86          2.65         3.99 o                         
   7  12   1          0.39         -4.68         4.84 o                         
   8  12   1         15.81         19.14         5.83 o                         
   9  12   1         18.25         12.05         5.40 o                         
  10  12   1          0.01         19.90        10.47 o                         
  -9  13   1          3.03         -2.25         5.53 o                         
  -8  13   1          4.46          5.13         5.01 o                         
  -7  13   1         98.96         85.48         7.18 o                         
  -6  13   1        204.51        240.03         8.41 o                         
  -5  13   1        161.71        169.20         6.95 o                         
  -4  13   1         83.20         89.84         4.86 o                         
  -3  13   1         26.44         32.48         3.00 o                         
  -2  13   1        136.27        138.79         5.43 o                         
  -1  13   1          6.68          5.99         2.50 o                         
   0  13   1         64.81         66.40         4.29 o                         
   1  13   1        524.99        536.80         7.14 o                         
   2  13   1        153.82        131.25         4.23 o                         
   3  13   1          0.80         -2.21         2.34 o                         
   4  13   1          2.88          0.92         2.72 o                         
   5  13   1        863.64        850.39        13.21 o                         
   6  13   1        335.19        367.65        10.54 o                         
   7  13   1        146.63        162.49        10.18 o                         
   8  13   1        136.96        133.28         9.26 o                         
   9  13   1          2.41         -1.16         5.39 o                         
  -9  14   1          0.01         -2.28         6.28 o                         
  -8  14   1          8.99         14.22         6.31 o                         
  -7  14   1         49.56         58.29         6.88 o                         
  -6  14   1         15.88         17.37         5.38 o                         
  -5  14   1          8.70         10.12         3.71 o                         
  -4  14   1         23.09         19.82         3.77 o                         
  -3  14   1       1029.77        992.00        12.44 o                         
  -2  14   1        206.04        204.61         5.73 o                         
  -1  14   1         25.71         32.64         3.59 o                         
   0  14   1       1025.79       1020.47        13.57 o                         
   1  14   1          8.47         10.89         2.69 o                         
   2  14   1        154.65        145.24         4.67 o                         
   3  14   1        283.60        288.49         7.52 o                         
   4  14   1        214.65        208.83         7.19 o                         
   5  14   1         14.99         10.02         3.33 o                         
   6  14   1         58.96         42.01         7.65 o                         
   7  14   1         20.28         23.02         9.90 o                         
   8  14   1         87.23         72.12         8.21 o                         
   9  14   1          0.84          9.71         6.03 o                         
  -9  15   1          3.67         -3.47         5.61 o                         
  -8  15   1          5.20          7.51         6.31 o                         
  -7  15   1         96.72        114.60         8.76 o                         
  -6  15   1          1.14          2.62         4.59 o                         
  -5  15   1         22.93         18.86         4.77 o                         
  -4  15   1        525.30        560.15        12.80 o                         
  -3  15   1        390.24        356.33         8.41 o                         
  -2  15   1          8.27          5.80         2.73 o                         
  -1  15   1          3.46         -0.93         2.92 o                         
   0  15   1        104.24        114.43         5.81 o                         
   1  15   1       1140.48       1082.35        13.23 o                         
   2  15   1         98.79         94.31         3.99 o                         
   3  15   1        174.48        175.23         6.71 o                         
   4  15   1          5.10          6.04         4.11 o                         
   5  15   1         63.05         54.30         6.03 o                         
   6  15   1          8.14          8.94         5.64 o                         
   7  15   1          7.03          2.04         6.13 o                         
   8  15   1         23.09         33.28         7.46 o                         
   9  15   1          5.30         20.14         8.64 o                         
  -8  16   1         23.03         13.77         7.33 o                         
  -7  16   1          0.13          0.87         6.58 o                         
  -6  16   1         94.26         94.82         7.72 o                         
  -5  16   1        239.02        234.31         9.55 o                         
  -4  16   1        725.16        738.53        14.55 o                         
  -3  16   1         42.38         36.41         5.64 o                         
  -2  16   1         34.54         32.07         3.48 o                         
  -1  16   1        198.43        196.10         6.89 o                         
   0  16   1          8.15          0.73         3.51 o                         
   1  16   1        105.94         97.80         5.20 o                         
   2  16   1        840.17        826.39        13.12 o                         
   3  16   1          0.38         -0.67         4.11 o                         
   4  16   1         59.46         58.98         6.54 o                         
   5  16   1        279.42        268.38        10.66 o                         
   6  16   1          0.67         -6.27         6.27 o                         
   7  16   1         54.02         48.10        10.89 o                         
   8  16   1          3.19         -2.84         9.28 o                         
  -8  17   1         11.85         16.54         7.74 o                         
  -7  17   1          0.85         -0.42         6.93 o                         
  -6  17   1         88.77         94.52         8.43 o                         
  -5  17   1          1.13         -0.87         4.02 o                         
  -4  17   1         87.15         87.13         7.50 o                         
  -3  17   1          3.87          0.17         4.75 o                         
  -2  17   1        190.06        164.90         5.76 o                         
  -1  17   1          7.41          4.80         3.40 o                         
   0  17   1          0.67          3.96         3.54 o                         
   1  17   1         13.75         18.70         4.34 o                         
   2  17   1        926.16        895.93        16.60 o                         
   3  17   1        199.98        160.89         8.98 o                         
   4  17   1        439.72        431.84        17.69 o                         
   5  17   1         11.27          2.03         4.79 o                         
   6  17   1         28.41         31.14         7.42 o                         
   7  17   1          0.93         -6.20         6.20 o                         
   8  17   1         42.44         33.05         7.93 o                         
  -7  18   1          6.03          9.78         6.83 o                         
  -6  18   1        358.73        383.80        16.78 o                         
  -5  18   1          7.58          3.92         5.36 o                         
  -4  18   1        233.30        242.11        10.83 o                         
  -3  18   1          0.35         -4.41         4.41 o                         
  -2  18   1         86.14         94.19         6.55 o                         
  -1  18   1        151.60        157.62         8.24 o                         
   0  18   1         33.31         29.36         4.44 o                         
   1  18   1        331.58        326.49        10.50 o                         
   2  18   1          0.13          1.00         5.20 o                         
   3  18   1        179.76        156.11         9.11 o                         
   4  18   1        115.94        100.69         8.73 o                         
   5  18   1          0.01         -5.74         5.74 o                         
   6  18   1         68.29         77.02         9.53 o                         
   7  18   1         28.16         20.43         7.91 o                         
  -7  19   1          0.15         -1.89         9.68 o                         
  -6  19   1         17.92          7.17         9.44 o                         
  -5  19   1         15.22          3.01         6.38 o                         
  -4  19   1         25.35         29.25         6.57 o                         
  -3  19   1         92.14         95.11         8.06 o                         
  -2  19   1         17.91         10.60         6.91 o                         
  -1  19   1          6.66         10.80         4.47 o                         
   0  19   1         11.94          8.18         4.46 o                         
   1  19   1        480.38        447.75        12.05 o                         
   2  19   1          5.70          5.20         6.21 o                         
   3  19   1        107.31         96.25        10.21 o                         
   4  19   1          0.20         -2.61         4.81 o                         
   5  19   1          0.19         -5.90         5.90 o                         
   6  19   1          3.12          0.10         7.31 o                         
   7  19   1          5.97          4.03         7.34 o                         
  -6  20   1         54.06         58.69         9.72 o                         
  -5  20   1          5.45         -0.33         6.27 o                         
  -4  20   1          0.63          5.71         5.99 o                         
  -3  20   1         75.57         66.12         7.22 o                         
  -2  20   1         56.17         52.94         7.05 o                         
  -1  20   1          4.43         13.73         5.19 o                         
   0  20   1         56.85         54.84         6.37 o                         
   1  20   1          5.38         10.75         6.80 o                         
   2  20   1         20.98         27.24         6.40 o                         
   3  20   1          0.42         -6.05         6.05 o                         
   4  20   1         70.15         78.65         8.24 o                         
   5  20   1         15.84          6.58         7.93 o                         
   6  20   1          0.00        -10.50        10.50 o                         
  -5  21   1          0.10          3.18         8.11 o                         
  -4  21   1          0.10          0.92         5.62 o                         
  -3  21   1          4.72          2.78         5.83 o                         
  -2  21   1          0.46          6.51         5.03 o                         
  -1  21   1          0.00          5.98         6.67 o                         
   0  21   1         19.61         21.10         6.81 o                         
   1  21   1          0.49         20.51         7.24 o                         
   2  21   1          7.06         -2.66         5.50 o                         
   3  21   1          5.31          2.47         6.61 o                         
   4  21   1         49.20         50.71         8.33 o                         
   5  21   1          7.48          4.78         7.69 o                         
  -4  22   1          0.61         -8.27         8.27 o                         
  -3  22   1          5.21          5.12         6.43 o                         
  -2  22   1         14.34         15.38         7.54 o                         
  -1  22   1          0.88         -6.11         6.11 o                         
   0  22   1          0.97         13.69         7.48 o                         
   1  22   1          0.25         10.81         7.46 o                         
   2  22   1         13.55          3.30         7.51 o                         
   3  22   1          0.07         -6.26         6.26 o                         
   4  22   1         21.05         23.70         7.95 o                         
  -3  23   1         11.26         18.93         7.40 o                         
  -2  23   1         36.29         46.92         9.31 o                         
  -1  23   1         17.06         24.49         8.50 o                         
   0  23   1         24.50         36.74        12.65 o                         
   1  23   1         16.31         22.02         9.15 o                         
   2  23   1         25.76         43.18         9.43 o                         
   3  23   1          0.88         -5.94         5.94 o                         
  -1  24   1         42.67         53.90        10.35 o                         
   0  24   1         28.97         47.69        10.16 o                         
   1  24   1         27.31         61.74        18.13 o                         
 -11   0   2        355.31        359.11        26.24 o                         
 -10   0   2        100.07         91.14        12.35 o                         
  -9   0   2        131.00        116.54        18.33 o                         
  -8   0   2         42.56         34.61        15.45 o                         
  -7   0   2         99.82        101.53        12.40 o                         
  -6   0   2        388.06        358.03         5.67 o                         
  -5   0   2        717.45        785.83         9.54 o                         
  -4   0   2         48.40         65.54         3.39 o                         
  -3   0   2      21051.11      21379.77       144.89 o                         
  -2   0   2      59428.25      65124.36       601.26 o                         
  -1   0   2       3062.70       2931.77        18.98 o                         
   0   0   2        495.87        438.81         4.17 o                         
   1   0   2      16861.17      17170.96        93.93 o                         
   2   0   2      13161.11      12959.37        88.93 o                         
   3   0   2       2258.71       2246.69        19.03 o                         
   4   0   2       4776.99       4929.88        43.97 o                         
   5   0   2          7.10          7.76         1.67 o                         
   6   0   2          4.69          6.95         2.50 o                         
   7   0   2         57.97         47.92         9.44 o                         
   8   0   2          8.10          5.55         8.33 o                         
   9   0   2          7.80         32.47        12.83 o                         
  10   0   2        195.80        168.17        14.20 o                         
  11   0   2         59.86         78.20        11.25 o                         
 -11   1   2          2.08         17.37         5.80 o                         
 -10   1   2         57.11         66.10         7.23 o                         
  -9   1   2         12.08         13.24         6.21 o                         
  -8   1   2          1.96         -4.39         4.39 o                         
  -7   1   2         57.52         53.84         1.91 o                         
  -6   1   2        136.92        140.83         2.60 o                         
  -5   1   2        210.60        192.67         3.86 o                         
  -4   1   2       1002.77        976.57         8.73 o                         
  -3   1   2        836.30        798.02         6.33 o                         
  -2   1   2      28872.31      30151.41       197.22 o                         
  -1   1   2       3189.75       2877.76        13.24 o                         
   0   1   2         32.63         41.88         1.16 o                         
   1   1   2       5393.22       5025.45        21.87 o                         
   2   1   2       2935.19       2810.49        14.93 o                         
   3   1   2       1461.38       1422.71         9.51 o                         
   4   1   2       1378.27       1436.62        12.26 o                         
   5   1   2        354.24        338.54         4.16 o                         
   6   1   2        374.95        372.92         4.04 o                         
   7   1   2          6.01          8.06         2.03 o                         
   8   1   2        100.39         83.62         7.40 o                         
   9   1   2         74.77         81.65         9.00 o                         
  10   1   2          2.44         12.25         5.94 o                         
  11   1   2          0.86         -4.69         4.69 o                         
 -11   2   2         31.97         35.71         8.23 o                         
 -10   2   2         11.94         20.88         6.49 o                         
  -9   2   2         28.11         25.92         6.54 o                         
  -8   2   2          1.46         -2.32         4.72 o                         
  -7   2   2         18.01         14.80         1.26 o                         
  -6   2   2        136.78        151.70         2.74 o                         
  -5   2   2         56.79         50.49         2.46 o                         
  -4   2   2         23.10         25.26         1.71 o                         
  -3   2   2        102.16        108.51         2.44 o                         
  -2   2   2      15597.72      16142.00        71.28 o                         
  -1   2   2      18290.60      18647.78        77.15 o                         
   0   2   2        462.69        434.33         3.52 o                         
   1   2   2       3300.96       3247.60        15.83 o                         
   2   2   2       3954.71       3816.86        18.84 o                         
   3   2   2       2877.70       2880.19        16.04 o                         
   4   2   2       1161.72       1107.82         9.71 o                         
   5   2   2       2455.49       2569.40        18.21 o                         
   6   2   2         47.33         38.68         1.70 o                         
   7   2   2        365.79        353.61         7.43 o                         
   8   2   2        208.20        221.00        11.68 o                         
   9   2   2          2.58          2.60         6.97 o                         
  10   2   2        118.55        126.29         9.79 o                         
  11   2   2          0.72         -0.22         5.52 o                         
 -11   3   2          4.88          7.14         7.43 o                         
 -10   3   2         35.47         30.03         7.43 o                         
  -9   3   2          0.46         -1.46         5.23 o                         
  -8   3   2         38.11         33.26         2.24 o                         
  -7   3   2         23.19         24.61         1.42 o                         
  -6   3   2         95.79         99.22         2.55 o                         
  -5   3   2        740.25        718.36         8.21 o                         
  -4   3   2        617.04        640.41         5.78 o                         
  -3   3   2          3.63          3.69         0.97 o                         
  -2   3   2       2075.20       2044.05        12.03 o                         
  -1   3   2        377.64        425.69         3.92 o                         
   0   3   2       4849.90       4730.72        21.66 o                         
   1   3   2        377.00        419.81         3.61 o                         
   2   3   2        284.69        278.86         3.01 o                         
   3   3   2        441.62        483.09         4.74 o                         
   4   3   2         10.28          6.75         1.41 o                         
   5   3   2        639.20        649.34         7.65 o                         
   6   3   2        375.33        379.07         4.86 o                         
   7   3   2        485.10        496.90         5.87 o                         
   8   3   2         25.80         29.04         2.80 o                         
   9   3   2          3.24         11.51         5.47 o                         
  10   3   2          0.03         -4.30         5.13 o                         
  11   3   2          3.03          4.14         8.69 o                         
 -11   4   2          2.42          7.87         7.72 o                         
 -10   4   2          2.58          1.84         5.72 o                         
  -9   4   2          1.21         -4.84         4.84 o                         
  -8   4   2          0.70          0.10         2.48 o                         
  -7   4   2        114.90        116.21         2.73 o                         
  -6   4   2        213.88        250.58         5.11 o                         
  -5   4   2        487.82        521.48         5.89 o                         
  -4   4   2        341.92        317.65         6.24 o                         
  -3   4   2       1059.02       1100.81         7.61 o                         
  -2   4   2       2033.80       1990.12        11.11 o                         
  -1   4   2       5862.40       5689.70        26.63 o                         
   0   4   2        261.32        286.35         3.40 o                         
   1   4   2        301.84        267.89         3.02 o                         
   2   4   2        123.80        121.68         2.22 o                         
   3   4   2        885.56        833.63         8.69 o                         
   4   4   2        552.03        550.86         5.87 o                         
   5   4   2          0.21         -0.81         0.81 o                         
   6   4   2        227.48        261.74         4.59 o                         
   7   4   2        171.86        174.59         3.24 o                         
   8   4   2         23.31         18.15         3.04 o                         
   9   4   2          0.17         -4.03         4.34 o                         
  10   4   2         22.97         20.15         6.47 o                         
  11   4   2          0.74         -5.47         5.47 o                         
 -11   5   2         29.26         16.72         9.92 o                         
 -10   5   2          4.34         -1.12         7.35 o                         
  -9   5   2          2.67         -1.82         3.07 o                         
  -8   5   2         30.93         29.59         2.12 o                         
  -7   5   2         91.64         85.90         3.32 o                         
  -6   5   2        159.45        160.06         3.66 o                         
  -5   5   2        458.51        456.59         5.47 o                         
  -4   5   2         20.01          9.94         1.42 o                         
  -3   5   2         27.73         22.71         1.38 o                         
  -2   5   2       1942.81       1962.54        11.28 o                         
  -1   5   2        146.73        143.59         2.61 o                         
   0   5   2        741.21        715.48         5.70 o                         
   1   5   2        562.45        625.15         5.00 o                         
   2   5   2        637.63        632.32         5.16 o                         
   3   5   2        531.29        533.46         4.87 o                         
   4   5   2        189.17        174.37         3.54 o                         
   5   5   2         16.10         21.22         1.98 o                         
   6   5   2        915.02        949.23         9.74 o                         
   7   5   2          0.20         -0.42         1.54 o                         
   8   5   2          0.64          9.41         4.04 o                         
   9   5   2         98.08        100.45        14.10 o                         
  10   5   2         11.75          8.68         5.52 o                         
  11   5   2         10.18         -1.71         6.69 o                         
 -11   6   2          1.95         -0.57        11.12 o                         
 -10   6   2          8.33          4.87         7.81 o                         
  -9   6   2          5.19          5.02         4.10 o                         
  -8   6   2         63.23         47.63         3.65 o                         
  -7   6   2         98.57         95.61         4.99 o                         
  -6   6   2         41.45         40.73         2.97 o                         
  -5   6   2        223.66        237.65         4.07 o                         
  -4   6   2        238.07        233.77         3.68 o                         
  -3   6   2         71.28         79.35         2.18 o                         
  -2   6   2         17.22         20.15         1.49 o                         
  -1   6   2        211.29        216.96         3.09 o                         
   0   6   2       1451.49       1495.53         9.56 o                         
   1   6   2          9.87          5.89         1.08 o                         
   2   6   2        712.66        841.40         6.67 o                         
   3   6   2       1044.83       1213.16         8.27 o                         
   4   6   2         44.28         41.69         2.11 o                         
   5   6   2          3.34          1.58         1.64 o                         
   6   6   2         44.91         52.17         2.90 o                         
   7   6   2        104.61        111.07         4.04 o                         
   8   6   2         81.38         85.06         5.00 o                         
   9   6   2          0.00          6.11         3.69 o                         
  10   6   2         30.67         51.57         8.62 o                         
  11   6   2          1.33         -0.21         9.24 o                         
 -11   7   2          1.41         -1.97         7.94 o                         
 -10   7   2         29.75         14.66         8.16 o                         
  -9   7   2          0.02          0.08         3.98 o                         
  -8   7   2         13.18          7.45         3.36 o                         
  -7   7   2         82.15         79.10         3.73 o                         
  -6   7   2          7.58          7.80         2.00 o                         
  -5   7   2        458.80        456.06         6.18 o                         
  -4   7   2       1053.76       1044.92         8.02 o                         
  -3   7   2        551.52        573.44         5.21 o                         
  -2   7   2        663.35        626.02         5.59 o                         
  -1   7   2        278.68        292.55         3.96 o                         
   0   7   2       1553.01       1585.32        10.26 o                         
   1   7   2       4412.34       4298.27        21.25 o                         
   2   7   2       2446.35       2402.30        14.17 o                         
   3   7   2         70.77         56.11         2.17 o                         
   4   7   2        136.65        149.39         3.29 o                         
   5   7   2         23.50         18.89         2.46 o                         
   6   7   2         11.94         13.36         2.29 o                         
   7   7   2        220.10        229.77         5.33 o                         
   8   7   2        183.75        180.26         9.58 o                         
   9   7   2        162.95        144.61        16.25 o                         
  10   7   2        139.45        159.79        18.31 o                         
 -10   8   2         18.28         28.64        12.77 o                         
  -9   8   2         37.41         34.50         8.11 o                         
  -8   8   2          0.20         -3.28         3.28 o                         
  -7   8   2        150.85        163.34         6.79 o                         
  -6   8   2          2.13         -1.63         2.00 o                         
  -5   8   2        192.09        185.64         4.10 o                         
  -4   8   2        379.48        420.11         5.25 o                         
  -3   8   2          0.90          5.73         1.33 o                         
  -2   8   2          1.54          4.01         1.33 o                         
  -1   8   2        689.64        759.55         6.66 o                         
   0   8   2        239.41        230.20         3.65 o                         
   1   8   2        374.47        343.20         4.35 o                         
   2   8   2         91.10         95.93         2.52 o                         
   3   8   2        790.02        832.97         7.20 o                         
   4   8   2        659.93        797.99         8.13 o                         
   5   8   2        602.80        591.27         7.19 o                         
   6   8   2        389.80        388.69         6.71 o                         
   7   8   2         69.18         63.56         4.16 o                         
   8   8   2        286.67        300.27         9.03 o                         
   9   8   2          1.25         -3.97         3.97 o                         
  10   8   2          0.74         20.58        10.14 o                         
 -10   9   2          8.95          7.57        12.57 o                         
  -9   9   2        101.11         97.77         8.72 o                         
  -8   9   2         83.17         76.81         5.70 o                         
  -7   9   2          1.56          3.77         2.84 o                         
  -6   9   2         11.34          9.20         2.27 o                         
  -5   9   2        150.95        157.35         4.10 o                         
  -4   9   2          0.98          0.26         1.55 o                         
  -3   9   2       3278.51       3277.02        18.71 o                         
  -2   9   2        547.76        567.76         5.89 o                         
  -1   9   2          2.84          1.72         1.37 o                         
   0   9   2       1075.07       1113.04         9.06 o                         
   1   9   2        101.77         88.77         3.18 o                         
   2   9   2        372.78        351.26         4.37 o                         
   3   9   2        208.51        197.74         4.20 o                         
   4   9   2          1.16         -0.94         1.67 o                         
   5   9   2         83.96         79.70         2.77 o                         
   6   9   2          3.07          2.84         2.06 o                         
   7   9   2         54.84         60.57         6.47 o                         
   8   9   2         20.16         21.12         5.22 o                         
   9   9   2          1.66         -5.32         5.32 o                         
  10   9   2         95.50         89.77        15.29 o                         
 -10  10   2         83.67        101.16         9.90 o                         
  -9  10   2         27.22         30.34         7.40 o                         
  -8  10   2          3.73          4.25         3.96 o                         
  -7  10   2         25.84         20.29         3.79 o                         
  -6  10   2        141.56        143.49         4.69 o                         
  -5  10   2          8.41          3.71         1.93 o                         
  -4  10   2       1547.51       1613.24        11.94 o                         
  -3  10   2        705.95        711.67         7.06 o                         
  -2  10   2         13.98          9.09         1.89 o                         
  -1  10   2        959.62        995.74         8.25 o                         
   0  10   2         36.38         29.04         2.24 o                         
   1  10   2        750.24        743.56         7.63 o                         
   2  10   2        126.69        124.67         3.90 o                         
   3  10   2       1171.50       1184.74        13.14 o                         
   4  10   2         24.01         27.09         2.84 o                         
   5  10   2        180.84        172.10         4.85 o                         
   6  10   2         45.01         42.27         3.26 o                         
   7  10   2        271.14        298.92         9.19 o                         
   8  10   2         30.79         31.70         6.00 o                         
   9  10   2          3.11         -2.50         4.34 o                         
  10  10   2          4.39         -4.24        12.31 o                         
 -10  11   2          2.45         10.41        10.58 o                         
  -9  11   2         16.56         12.96         5.97 o                         
  -8  11   2         49.19         55.17        15.67 o                         
  -7  11   2          0.87         -0.02         3.78 o                         
  -6  11   2         13.46         16.47         2.91 o                         
  -5  11   2        136.66        143.58         5.33 o                         
  -4  11   2         24.32         24.68         2.14 o                         
  -3  11   2        423.90        472.33         6.36 o                         
  -2  11   2       1533.70       1472.45        11.60 o                         
  -1  11   2         90.73         87.39         3.08 o                         
   0  11   2       1660.92       1664.83        14.09 o                         
   1  11   2        492.85        452.27         6.83 o                         
   2  11   2          3.20          3.65         2.04 o                         
   3  11   2        263.69        280.66         6.33 o                         
   4  11   2        638.80        635.82         9.13 o                         
   5  11   2         22.42         18.04         2.33 o                         
   6  11   2       2075.42       2125.48        19.51 o                         
   7  11   2         38.64         38.23         5.84 o                         
   8  11   2          0.85         -0.15         7.56 o                         
   9  11   2         42.55         25.38         6.20 o                         
  10  11   2          0.00         -2.27        12.83 o                         
 -10  12   2          2.62         -1.65         6.67 o                         
  -9  12   2         30.28         36.38         7.27 o                         
  -8  12   2         44.83         44.55         7.89 o                         
  -7  12   2         10.66          4.85         4.97 o                         
  -6  12   2         13.57         11.01         3.12 o                         
  -5  12   2         62.13         57.59         3.08 o                         
  -4  12   2          9.11          6.53         1.87 o                         
  -3  12   2        100.77        111.31         3.73 o                         
  -2  12   2        345.59        342.46         6.96 o                         
  -1  12   2          1.98         -0.26         2.02 o                         
   0  12   2       1463.31       1539.15        15.07 o                         
   1  12   2        199.30        206.60         5.51 o                         
   2  12   2        527.54        553.86         6.76 o                         
   3  12   2        392.18        408.55         7.52 o                         
   4  12   2         12.71          8.93         2.84 o                         
   5  12   2        351.43        384.39         9.46 o                         
   6  12   2        115.25        117.80         6.82 o                         
   7  12   2         30.51         20.71         6.02 o                         
   8  12   2         24.99         19.18         5.84 o                         
   9  12   2         63.48         56.92         7.80 o                         
  -9  13   2         10.11         10.09         6.36 o                         
  -8  13   2          0.45          7.55         7.41 o                         
  -7  13   2         78.36         86.64         7.91 o                         
  -6  13   2        183.46        165.34         7.79 o                         
  -5  13   2        472.52        514.39         9.55 o                         
  -4  13   2        115.43        133.07         4.06 o                         
  -3  13   2       1016.96       1031.97        10.60 o                         
  -2  13   2        178.52        162.98         4.72 o                         
  -1  13   2         49.14         45.48         3.58 o                         
   0  13   2        221.02        196.70         7.27 o                         
   1  13   2          6.78          5.53         2.13 o                         
   2  13   2          1.20         -1.11         1.79 o                         
   3  13   2         43.87         47.39         4.11 o                         
   4  13   2        205.02        210.03         6.65 o                         
   5  13   2        219.92        205.88         7.34 o                         
   6  13   2         87.99         50.07         5.98 o                         
   7  13   2         89.22         81.59         7.89 o                         
   8  13   2         16.91         19.20         8.31 o                         
   9  13   2         18.08         19.09         6.96 o                         
  -9  14   2         19.34         31.87         7.56 o                         
  -8  14   2          0.21         -1.88         6.08 o                         
  -7  14   2          0.75         -3.70         6.28 o                         
  -6  14   2          9.79          9.62         5.18 o                         
  -5  14   2          9.46         15.76         3.73 o                         
  -4  14   2          0.14          6.72         3.17 o                         
  -3  14   2        342.71        329.79         6.47 o                         
  -2  14   2        249.30        240.43         6.02 o                         
  -1  14   2        140.06        172.64         7.50 o                         
   0  14   2         13.09         12.70         3.43 o                         
   1  14   2        458.73        461.90         8.38 o                         
   2  14   2        320.67        278.74         5.58 o                         
   3  14   2         10.23          5.62         3.74 o                         
   4  14   2        323.18        324.92         7.80 o                         
   5  14   2         21.96         20.15         4.31 o                         
   6  14   2         12.84         -3.94         4.60 o                         
   7  14   2         66.25         69.17        11.63 o                         
   8  14   2          6.24         -6.05         6.26 o                         
   9  14   2         95.68        120.07        10.54 o                         
  -9  15   2         28.38         31.74         9.52 o                         
  -8  15   2         43.03         40.73         8.60 o                         
  -7  15   2         29.08         20.25         7.45 o                         
  -6  15   2         29.73         19.00         6.78 o                         
  -5  15   2        544.53        575.98        13.38 o                         
  -4  15   2          2.20          6.03         5.33 o                         
  -3  15   2        491.92        469.22         9.86 o                         
  -2  15   2         25.51         21.65         3.18 o                         
  -1  15   2        501.78        522.57        12.42 o                         
   0  15   2        101.92        100.49         6.02 o                         
   1  15   2        407.74        383.40         8.61 o                         
   2  15   2        206.22        213.75         9.12 o                         
   3  15   2         67.07         57.83         4.74 o                         
   4  15   2        141.49        135.02         7.95 o                         
   5  15   2         52.75         39.49         5.82 o                         
   6  15   2         83.47         78.13         8.89 o                         
   7  15   2         11.20         -1.23         6.08 o                         
   8  15   2         69.64        104.39        18.47 o                         
  -8  16   2         11.87         13.71         7.14 o                         
  -7  16   2         44.82         45.45         8.86 o                         
  -6  16   2          4.17         11.87         7.24 o                         
  -5  16   2        282.85        324.92        18.16 o                         
  -4  16   2        319.99        328.30        16.38 o                         
  -3  16   2        169.50        177.81         9.30 o                         
  -2  16   2        398.60        381.93         9.43 o                         
  -1  16   2          0.25          7.97         2.46 o                         
   0  16   2         25.49         21.37         2.77 o                         
   1  16   2         44.07         48.56         4.21 o                         
   2  16   2         56.06         37.62         3.56 o                         
   3  16   2         72.70         59.70         6.43 o                         
   4  16   2          9.02          1.63         4.58 o                         
   5  16   2          4.72         -2.85         5.18 o                         
   6  16   2        110.99        101.63         9.40 o                         
   7  16   2         10.63         13.66         7.10 o                         
   8  16   2         22.23         13.42         8.24 o                         
  -8  17   2         46.66         31.42         8.08 o                         
  -7  17   2         32.80         31.67         8.59 o                         
  -6  17   2         14.20         11.41         7.79 o                         
  -5  17   2         32.12         25.46         6.01 o                         
  -4  17   2         12.34         16.17         5.61 o                         
  -3  17   2          9.10          6.31         4.01 o                         
  -2  17   2         85.02        103.04         6.73 o                         
  -1  17   2        139.08        133.61         6.56 o                         
   0  17   2        358.11        371.69         9.36 o                         
   1  17   2          0.67          4.30         3.33 o                         
   2  17   2          0.38          0.73         3.52 o                         
   3  17   2          0.59         -3.84         4.37 o                         
   4  17   2         25.81         10.82         7.11 o                         
   5  17   2         16.54         12.92         7.07 o                         
   6  17   2          0.41         -3.72         6.30 o                         
   7  17   2          0.30         10.62         7.96 o                         
  -7  18   2         37.86         37.87         8.85 o                         
  -6  18   2         49.64         63.06         9.51 o                         
  -5  18   2        120.92        114.62         9.76 o                         
  -4  18   2          3.33         14.46         5.50 o                         
  -3  18   2         21.18          4.01         5.17 o                         
  -2  18   2        195.91        198.26         9.38 o                         
  -1  18   2        285.12        281.32        10.89 o                         
   0  18   2        216.57        198.28         8.37 o                         
   1  18   2        107.66        108.63         7.40 o                         
   2  18   2          4.47         -1.05         5.13 o                         
   3  18   2          9.31          0.66         5.25 o                         
   4  18   2         11.27         12.62         5.22 o                         
   5  18   2         52.59         48.44         7.60 o                         
   6  18   2          9.05         -9.09        10.19 o                         
   7  18   2          0.07          1.01         8.39 o                         
  -7  19   2         38.54          4.45         7.98 o                         
  -6  19   2         12.69          2.06         8.21 o                         
  -5  19   2          8.48          0.60         6.74 o                         
  -4  19   2         16.29          6.00         6.37 o                         
  -3  19   2         63.41         53.20         6.73 o                         
  -2  19   2          0.88          3.62         5.56 o                         
  -1  19   2          9.78         11.77         4.44 o                         
   0  19   2        137.88        131.60         8.90 o                         
   1  19   2         82.83         83.53         8.54 o                         
   2  19   2          0.07          2.00         4.83 o                         
   3  19   2         37.94         48.29         6.63 o                         
   4  19   2         89.03        104.55         8.40 o                         
   5  19   2          0.01         -0.81         5.40 o                         
   6  19   2          1.17         -8.19         8.99 o                         
  -6  20   2          6.41         18.84         8.97 o                         
  -5  20   2          0.93         -5.41         5.41 o                         
  -4  20   2          2.59          1.82         5.76 o                         
  -3  20   2        210.40        247.03        11.46 o                         
  -2  20   2         57.46         70.21        10.35 o                         
  -1  20   2        101.95        114.83         8.33 o                         
   0  20   2        188.30        188.42        11.40 o                         
   1  20   2         28.95         39.31        11.05 o                         
   2  20   2        248.41        249.15        13.39 o                         
   3  20   2         17.73         20.65         6.13 o                         
   4  20   2         26.01         29.28         9.11 o                         
   5  20   2         41.12         35.48         8.85 o                         
   6  20   2          1.95         -1.54         8.85 o                         
  -5  21   2         10.42         11.30         8.93 o                         
  -4  21   2          0.20          3.82         5.99 o                         
  -3  21   2          8.69          6.65         6.43 o                         
  -2  21   2         86.43         97.26        10.27 o                         
  -1  21   2         27.29         40.03         7.38 o                         
   0  21   2         74.01         86.39         9.05 o                         
   1  21   2          0.02          5.29         6.48 o                         
   2  21   2         25.04         20.55         7.54 o                         
   3  21   2          9.14         21.12         7.00 o                         
   4  21   2          0.43         -6.96         6.96 o                         
   5  21   2          7.44         -4.41         7.04 o                         
  -4  22   2         86.12         98.88        10.45 o                         
  -3  22   2          7.93          0.69         7.70 o                         
  -2  22   2         20.14         18.82         7.39 o                         
  -1  22   2         50.91         50.47         9.23 o                         
   0  22   2         13.88         21.19         8.27 o                         
   1  22   2        162.26        170.73        13.04 o                         
   2  22   2          0.01         -5.95         5.95 o                         
   3  22   2          1.98         -6.43         7.52 o                         
   4  22   2         81.85         72.96         9.31 o                         
  -3  23   2          4.63         -4.81         6.71 o                         
  -2  23   2          7.62          7.14         9.34 o                         
  -1  23   2          7.66         -0.18         9.05 o                         
   0  23   2         16.29         12.75         8.89 o                         
   1  23   2          0.61          3.61         8.79 o                         
   2  23   2         15.04         14.36         8.03 o                         
 -11   1   3          9.97         31.33         9.01 o                         
 -10   1   3         51.30         58.59         7.02 o                         
  -9   1   3          0.17         -3.11         5.76 o                         
  -8   1   3        123.39        124.28         2.97 o                         
  -7   1   3          2.62         -0.08         1.59 o                         
  -6   1   3        317.21        316.64         5.29 o                         
  -5   1   3        378.53        405.71         5.26 o                         
  -4   1   3       1086.20       1090.11        10.20 o                         
  -3   1   3       2663.18       2555.05        15.78 o                         
  -2   1   3        442.79        389.44         4.15 o                         
  -1   1   3       2302.06       2219.89        11.20 o                         
   0   1   3       2058.24       1997.11         9.88 o                         
   1   1   3         63.60         62.60         1.59 o                         
   2   1   3        456.51        481.92         4.37 o                         
   3   1   3       2217.33       2168.57        13.67 o                         
   4   1   3        814.33        952.13         8.20 o                         
   5   1   3        757.51        804.72         7.69 o                         
   6   1   3        137.73        139.41         3.56 o                         
   7   1   3        109.80        113.66         3.01 o                         
   8   1   3         49.74         40.65         2.01 o                         
   9   1   3          0.00         -3.98         4.83 o                         
  10   1   3          2.88         -4.91         4.91 o                         
  11   1   3          7.39          8.74         7.02 o                         
 -11   2   3        103.90        112.36        11.82 o                         
 -10   2   3          0.46          9.07         6.83 o                         
  -9   2   3        203.35        200.97        12.14 o                         
  -8   2   3         14.66          7.66         1.75 o                         
  -7   2   3         49.62         48.11         2.27 o                         
  -6   2   3        134.92        114.65         3.23 o                         
  -5   2   3        636.06        584.48         6.74 o                         
  -4   2   3        637.18        644.95         6.76 o                         
  -3   2   3         76.18         85.92         2.31 o                         
  -2   2   3        524.48        523.31         4.64 o                         
  -1   2   3        804.93        780.50         5.66 o                         
   0   2   3        164.47        155.75         2.48 o                         
   1   2   3          4.88          6.15         1.09 o                         
   2   2   3       2754.11       2844.71        15.63 o                         
   3   2   3       6007.55       6277.63        29.66 o                         
   4   2   3        197.76        174.51         3.30 o                         
   5   2   3        708.15        623.82         6.72 o                         
   6   2   3        128.19        125.24         3.63 o                         
   7   2   3          6.77          6.73         1.63 o                         
   8   2   3        282.41        261.49         8.06 o                         
   9   2   3          0.02          4.52         4.92 o                         
  10   2   3         15.48          0.80         6.44 o                         
  11   2   3          5.49         32.25        10.83 o                         
 -11   3   3         42.22         38.19        15.27 o                         
 -10   3   3          1.38         -1.58         8.64 o                         
  -9   3   3         18.29         17.82         3.56 o                         
  -8   3   3         73.12         66.27         3.47 o                         
  -7   3   3         34.18         34.36         2.68 o                         
  -6   3   3          5.71          6.79         2.16 o                         
  -5   3   3        810.43        755.70         7.40 o                         
  -4   3   3       1052.00        994.53         7.73 o                         
  -3   3   3          0.09          1.89         1.29 o                         
  -2   3   3        414.70        410.40         4.44 o                         
  -1   3   3         36.14         44.69         1.60 o                         
   0   3   3         31.16         28.85         1.43 o                         
   1   3   3       1746.43       1631.76         9.38 o                         
   2   3   3        670.19        653.74         5.97 o                         
   3   3   3       1915.16       1868.01        11.54 o                         
   4   3   3       1643.99       1717.62        11.45 o                         
   5   3   3         26.72         23.49         2.10 o                         
   6   3   3        144.35        132.89         4.73 o                         
   7   3   3         51.51         50.86         2.49 o                         
   8   3   3        126.86        124.08         3.97 o                         
   9   3   3         95.07         85.21         8.27 o                         
  10   3   3          3.54         -1.81         6.15 o                         
  11   3   3          2.02          2.71         7.32 o                         
 -11   4   3          3.88         11.64         9.38 o                         
 -10   4   3          0.01         -7.30         7.30 o                         
  -9   4   3          0.14         -2.36         3.44 o                         
  -8   4   3          0.27         -2.41         2.41 o                         
  -7   4   3         32.17         25.86         2.67 o                         
  -6   4   3         30.10         28.64         2.57 o                         
  -5   4   3         13.80         11.65         1.62 o                         
  -4   4   3       2522.41       2606.85        14.51 o                         
  -3   4   3        212.69        228.30         3.84 o                         
  -2   4   3       3556.38       3447.72        18.26 o                         
  -1   4   3       3266.80       3205.36        17.10 o                         
   0   4   3         85.25         82.91         2.22 o                         
   1   4   3        657.68        669.92         5.34 o                         
   2   4   3       4773.40       4666.89        23.06 o                         
   3   4   3        171.49        171.38         3.08 o                         
   4   4   3        123.62        131.23         3.08 o                         
   5   4   3        407.61        398.53         5.63 o                         
   6   4   3        137.41        144.91         4.52 o                         
   7   4   3        659.81        621.08         8.15 o                         
   8   4   3        332.69        321.94         8.05 o                         
   9   4   3         30.04         27.38         4.32 o                         
  10   4   3          0.01          9.69         7.96 o                         
 -11   5   3         10.82         14.75         9.59 o                         
 -10   5   3          0.99         -8.56         8.56 o                         
  -9   5   3         85.32        101.40         8.01 o                         
  -8   5   3         35.66         37.32         3.45 o                         
  -7   5   3         19.95         13.53         2.74 o                         
  -6   5   3        166.63        167.22         4.26 o                         
  -5   5   3        117.75        133.24         3.35 o                         
  -4   5   3        666.10        678.50         6.24 o                         
  -3   5   3       1024.44       1016.09         8.48 o                         
  -2   5   3         33.74         24.15         1.40 o                         
  -1   5   3        553.67        586.77         5.57 o                         
   0   5   3        943.23        893.35         7.04 o                         
   1   5   3          5.85          6.28         1.29 o                         
   2   5   3        297.35        275.97         3.59 o                         
   3   5   3        376.75        376.32         5.04 o                         
   4   5   3       1196.02       1174.47         9.35 o                         
   5   5   3        898.60        918.77         9.71 o                         
   6   5   3        934.04        916.19        10.22 o                         
   7   5   3         40.25         45.48         3.01 o                         
   8   5   3        507.63        500.99        16.05 o                         
   9   5   3          3.52         -2.48         3.50 o                         
  10   5   3        130.00        133.21        14.33 o                         
 -11   6   3          1.01        -10.44        10.44 o                         
 -10   6   3          1.91         -8.68         8.68 o                         
  -9   6   3          8.95          8.09         3.48 o                         
  -8   6   3         93.50        108.67         5.85 o                         
  -7   6   3        169.24        171.69         4.84 o                         
  -6   6   3         21.23         20.83         2.26 o                         
  -5   6   3        105.95        122.22         3.60 o                         
  -4   6   3         20.32         18.42         1.59 o                         
  -3   6   3        257.47        241.20         4.21 o                         
  -2   6   3        699.84        669.84         6.03 o                         
  -1   6   3        719.45        673.53         6.21 o                         
   0   6   3        120.00        132.89         2.96 o                         
   1   6   3        643.41        681.44         6.04 o                         
   2   6   3        275.63        270.15         3.54 o                         
   3   6   3        101.79        109.63         2.67 o                         
   4   6   3        262.17        252.15         4.35 o                         
   5   6   3         14.73         12.88         2.06 o                         
   6   6   3        113.90         99.85         4.04 o                         
   7   6   3          7.98          8.64         2.42 o                         
   8   6   3        633.27        685.43        12.63 o                         
   9   6   3         95.81        121.26        13.61 o                         
  10   6   3         33.32         62.34        11.59 o                         
 -10   7   3         23.43         23.16         8.82 o                         
  -9   7   3         11.25         12.93         4.20 o                         
  -8   7   3         93.16         95.79         5.63 o                         
  -7   7   3          0.12         -1.11         2.07 o                         
  -6   7   3        398.04        389.00         6.15 o                         
  -5   7   3         25.06         18.60         2.05 o                         
  -4   7   3       1519.36       1627.94        11.99 o                         
  -3   7   3        991.19        961.82         7.72 o                         
  -2   7   3        100.21        115.12         2.93 o                         
  -1   7   3        524.65        525.65         5.64 o                         
   0   7   3         34.78         30.21         1.91 o                         
   1   7   3        479.82        471.05         5.10 o                         
   2   7   3         87.12         91.96         2.60 o                         
   3   7   3         78.23         78.09         3.35 o                         
   4   7   3         85.09         86.18         2.99 o                         
   5   7   3        340.66        316.77         5.82 o                         
   6   7   3          3.97          3.34         2.18 o                         
   7   7   3        147.62        173.78         7.45 o                         
   8   7   3          0.82          8.85         4.55 o                         
   9   7   3         62.27         51.03         8.22 o                         
  10   7   3         50.11         54.90        10.86 o                         
 -10   8   3          3.87         30.72        13.35 o                         
  -9   8   3         18.18          6.66         5.38 o                         
  -8   8   3          0.69         -0.55         3.94 o                         
  -7   8   3         15.23         10.86         2.50 o                         
  -6   8   3          6.04          3.96         2.05 o                         
  -5   8   3         56.94         52.44         2.81 o                         
  -4   8   3        539.81        504.42         7.19 o                         
  -3   8   3        446.79        446.52         5.69 o                         
  -2   8   3         74.32         83.66         2.72 o                         
  -1   8   3        388.00        434.49         5.49 o                         
   0   8   3         62.16         60.39         2.56 o                         
   1   8   3        915.61        955.70         7.95 o                         
   2   8   3        214.45        232.01         3.72 o                         
   3   8   3          3.73          1.27         1.56 o                         
   4   8   3         20.64         23.17         2.01 o                         
   5   8   3          2.48          2.92         2.69 o                         
   6   8   3        105.23         96.28         4.00 o                         
   7   8   3        112.45        115.37         6.27 o                         
   8   8   3          1.21          7.82         5.52 o                         
   9   8   3         39.88         43.25         5.67 o                         
  10   8   3         12.23          4.20         8.55 o                         
 -10   9   3          6.07          6.85         7.21 o                         
  -9   9   3        111.57        111.47         8.78 o                         
  -8   9   3          0.60         -1.11         3.59 o                         
  -7   9   3         53.17         52.15         4.41 o                         
  -6   9   3        250.79        273.17         7.62 o                         
  -5   9   3        187.14        193.33         4.50 o                         
  -4   9   3        227.43        214.86         4.46 o                         
  -3   9   3          4.73          3.51         1.80 o                         
  -2   9   3        531.28        516.76         6.80 o                         
  -1   9   3         92.97         99.37         2.98 o                         
   0   9   3          0.07         -1.29         1.29 o                         
   1   9   3        134.89        133.82         3.76 o                         
   2   9   3        109.43        117.24         3.40 o                         
   3   9   3        744.10        730.07         8.26 o                         
   4   9   3         94.62         81.37         3.23 o                         
   5   9   3        398.22        400.56         6.65 o                         
   6   9   3        350.78        356.25         6.73 o                         
   7   9   3         36.92         41.43         5.91 o                         
   8   9   3         31.85         32.99         5.70 o                         
   9   9   3          6.26         13.28         7.02 o                         
  10   9   3          5.89          3.53        11.83 o                         
 -10  10   3          3.86          4.29         7.55 o                         
  -9  10   3         86.24         86.99         8.54 o                         
  -8  10   3          4.79         -1.90         7.67 o                         
  -7  10   3          0.06         -3.10         3.10 o                         
  -6  10   3         58.20         56.09         3.57 o                         
  -5  10   3         21.85         19.19         2.43 o                         
  -4  10   3         69.65         69.11         3.12 o                         
  -3  10   3        772.85        823.29         8.58 o                         
  -2  10   3        130.83        153.97         4.54 o                         
  -1  10   3         62.90         59.85         3.07 o                         
   0  10   3        864.97        860.91         8.77 o                         
   1  10   3         16.17         22.21         2.22 o                         
   2  10   3          2.04          3.19         1.75 o                         
   3  10   3        223.52        245.05         4.84 o                         
   4  10   3         17.03         12.70         2.47 o                         
   5  10   3        120.52        115.12         5.42 o                         
   6  10   3        169.91        165.69         6.04 o                         
   7  10   3         25.10         22.33         5.86 o                         
   8  10   3          2.89          3.57         5.74 o                         
   9  10   3          0.11         -1.98         6.77 o                         
  10  10   3         10.33          1.75        12.07 o                         
 -10  11   3         10.24         -1.99         7.10 o                         
  -9  11   3         26.12         34.09         7.63 o                         
  -8  11   3         34.33         36.34         9.01 o                         
  -7  11   3         48.57         31.69         5.52 o                         
  -6  11   3         93.79         97.71         4.90 o                         
  -5  11   3        182.42        193.45         6.14 o                         
  -4  11   3          0.37         -1.93         1.93 o                         
  -3  11   3        196.80        188.50         4.76 o                         
  -2  11   3          1.32         -2.00         2.00 o                         
  -1  11   3          6.87          2.53         2.17 o                         
   0  11   3        417.31        407.56         7.39 o                         
   1  11   3        264.33        320.93         5.75 o                         
   2  11   3         90.91        103.43         3.46 o                         
   3  11   3        347.88        409.91         7.58 o                         
   4  11   3        527.19        568.88         8.40 o                         
   5  11   3         15.71         26.54         3.23 o                         
   6  11   3        484.63        473.71        11.22 o                         
   7  11   3         52.72         39.62         6.39 o                         
   8  11   3         33.90         26.66         7.09 o                         
   9  11   3         13.38         21.88         6.53 o                         
  -9  12   3          5.89          7.54         6.43 o                         
  -8  12   3          0.79         -1.10         6.32 o                         
  -7  12   3          2.89         -4.88         4.88 o                         
  -6  12   3        190.81        194.97         6.72 o                         
  -5  12   3         15.87         13.05         2.45 o                         
  -4  12   3         14.49         14.80         2.49 o                         
  -3  12   3        648.26        666.67         8.20 o                         
  -2  12   3        584.40        569.03         7.92 o                         
  -1  12   3         31.99         30.76         3.25 o                         
   0  12   3        546.57        518.72         8.22 o                         
   1  12   3        458.25        408.44         7.75 o                         
   2  12   3        374.28        394.69         6.77 o                         
   3  12   3         10.18         10.31         2.21 o                         
   4  12   3         68.10         62.09         3.45 o                         
   5  12   3        133.46        138.78         5.81 o                         
   6  12   3         19.14         22.37         5.11 o                         
   7  12   3          3.49         -1.95         5.69 o                         
   8  12   3          0.68          1.35         6.01 o                         
   9  12   3         29.83         23.27         6.75 o                         
  -9  13   3         23.52          1.29         9.90 o                         
  -8  13   3         14.40          5.61         6.90 o                         
  -7  13   3          1.73          7.28         6.86 o                         
  -6  13   3          0.27          0.12         4.06 o                         
  -5  13   3        948.02        943.36        12.05 o                         
  -4  13   3         76.11         67.93         3.68 o                         
  -3  13   3        831.53        793.17         9.39 o                         
  -2  13   3        182.67        178.08         5.77 o                         
  -1  13   3         22.51         30.01         2.82 o                         
   0  13   3         46.20         34.08         3.42 o                         
   1  13   3        313.04        334.21         9.13 o                         
   2  13   3         11.89          7.06         2.48 o                         
   3  13   3        643.46        668.87        12.67 o                         
   4  13   3         23.35         28.49         3.90 o                         
   5  13   3        121.03        105.45         6.58 o                         
   6  13   3          0.02         -4.53         4.53 o                         
   7  13   3         16.39          2.60         5.76 o                         
   8  13   3        115.54        124.43        13.62 o                         
   9  13   3         17.00         24.88        11.94 o                         
  -9  14   3          5.46          5.57         9.55 o                         
  -8  14   3          2.65         -6.50         6.50 o                         
  -7  14   3         25.26         26.01         7.96 o                         
  -6  14   3        302.51        308.38        13.02 o                         
  -5  14   3        275.64        317.27        11.67 o                         
  -4  14   3         61.59         68.58         5.43 o                         
  -3  14   3         66.21         67.27         3.97 o                         
  -2  14   3        503.64        509.84         7.60 o                         
  -1  14   3        943.18        947.48        11.10 o                         
   0  14   3          4.72         -3.20         3.31 o                         
   1  14   3        406.81        379.80        13.82 o                         
   2  14   3         48.26         46.76         3.93 o                         
   3  14   3         87.19         74.88         5.46 o                         
   4  14   3        762.39        801.57        15.06 o                         
   5  14   3        163.58        146.50         8.15 o                         
   6  14   3         99.52         88.39         8.14 o                         
   7  14   3          4.91          5.05         9.22 o                         
   8  14   3          6.40         13.39         7.60 o                         
  -8  15   3          0.03          8.73         7.67 o                         
  -7  15   3          3.06          9.65         7.72 o                         
  -6  15   3         47.33         68.03         8.69 o                         
  -5  15   3         37.98         36.87         5.76 o                         
  -4  15   3          9.98         12.16         4.87 o                         
  -3  15   3          8.88          7.67         2.74 o                         
  -2  15   3         73.44         81.47         4.31 o                         
  -1  15   3        126.79        138.51         6.35 o                         
   0  15   3         22.66         25.28         3.28 o                         
   1  15   3          1.93         -2.76         3.26 o                         
   2  15   3          4.30          1.30         2.31 o                         
   3  15   3         83.36         89.87         7.03 o                         
   4  15   3         40.60         27.68         5.63 o                         
   5  15   3          3.86         -1.06         4.71 o                         
   6  15   3         79.14         69.62        12.30 o                         
   7  15   3         71.12         69.35         9.86 o                         
   8  15   3          0.75          0.91         7.11 o                         
  -8  16   3         10.38         13.15         8.62 o                         
  -7  16   3         34.32         36.70         9.91 o                         
  -6  16   3         15.20         12.66         8.31 o                         
  -5  16   3         82.74        102.14         7.32 o                         
  -4  16   3        403.80        415.96        13.69 o                         
  -3  16   3         55.43         52.67         6.71 o                         
  -2  16   3         32.34         42.56         3.83 o                         
  -1  16   3         49.69         61.75         5.73 o                         
   0  16   3         53.94         65.06         5.95 o                         
   1  16   3         16.94          5.84         3.89 o                         
   2  16   3        522.16        484.18        12.93 o                         
   3  16   3        196.96        159.44         8.69 o                         
   4  16   3         96.96         82.00         7.15 o                         
   5  16   3          1.00         -3.79         4.64 o                         
   6  16   3         85.23         77.22         9.60 o                         
   7  16   3        257.37        254.72        15.47 o                         
   8  16   3         55.24         77.05        10.89 o                         
  -7  17   3          0.87         -7.72         7.72 o                         
  -6  17   3         37.00         34.01         9.93 o                         
  -5  17   3          2.30          1.16         5.65 o                         
  -4  17   3         67.39         60.90         6.28 o                         
  -3  17   3         97.76         93.58         7.50 o                         
  -2  17   3          3.74         -1.67         3.56 o                         
  -1  17   3        909.25        964.71        14.91 o                         
   0  17   3       1330.54       1345.64        21.42 o                         
   1  17   3         74.23         76.07         6.99 o                         
   2  17   3        362.17        314.77        12.30 o                         
   3  17   3          6.27          4.14         5.57 o                         
   4  17   3          6.94          3.14         4.31 o                         
   5  17   3         77.68         81.19         9.60 o                         
   6  17   3         16.68          7.18         7.68 o                         
   7  17   3          0.45         -6.25         6.25 o                         
  -7  18   3          0.02          3.08         8.64 o                         
  -6  18   3          1.34         -0.88         8.88 o                         
  -5  18   3          0.37         -4.14         6.29 o                         
  -4  18   3         71.04         63.53         7.74 o                         
  -3  18   3          5.67          1.95         5.61 o                         
  -2  18   3        239.45        215.56         9.99 o                         
  -1  18   3        161.12        162.40         9.07 o                         
   0  18   3         69.51         74.93         6.12 o                         
   1  18   3        396.81        372.00        10.69 o                         
   2  18   3          0.26         -4.29         6.60 o                         
   3  18   3         52.95         63.47         6.81 o                         
   4  18   3         68.25         74.86         7.33 o                         
   5  18   3         18.29         23.61         7.15 o                         
   6  18   3          7.20         11.96        10.30 o                         
   7  18   3          1.83         -8.11         8.11 o                         
  -6  19   3         16.71         16.93         8.42 o                         
  -5  19   3          5.70          5.24         7.49 o                         
  -4  19   3          7.42          6.25         5.82 o                         
  -3  19   3         35.50         31.69        11.16 o                         
  -2  19   3          7.39         18.99         5.58 o                         
  -1  19   3          7.56          3.55         4.36 o                         
   0  19   3         30.97         40.52         6.48 o                         
   1  19   3         19.28         16.39         6.12 o                         
   2  19   3         65.27         60.00         8.35 o                         
   3  19   3         46.40         47.02         7.32 o                         
   4  19   3          1.78         -0.40         4.87 o                         
   5  19   3         30.79         46.86         9.61 o                         
   6  19   3          0.00         -7.28         7.28 o                         
  -6  20   3          3.83         -8.60         8.60 o                         
  -5  20   3         75.15         71.82         9.52 o                         
  -4  20   3         38.35         65.14         8.16 o                         
  -3  20   3         50.26         61.36         7.70 o                         
  -2  20   3         25.55         22.49         6.05 o                         
  -1  20   3          0.30         -2.98         5.10 o                         
   0  20   3          1.14         18.45         6.65 o                         
   1  20   3         20.79         33.33         6.86 o                         
   2  20   3          4.98         -1.53         6.84 o                         
   3  20   3          1.40         -2.95         6.30 o                         
   4  20   3          8.44         -0.49         6.16 o                         
   5  20   3         26.13         28.52        13.08 o                         
  -5  21   3         15.92         20.24         9.46 o                         
  -4  21   3         32.37         31.71         7.34 o                         
  -3  21   3          1.47         -0.29         5.66 o                         
  -2  21   3          7.91         17.17         6.75 o                         
  -1  21   3          0.03         -3.43         6.12 o                         
   0  21   3         18.19         16.78         6.59 o                         
   1  21   3          2.51         -4.10         5.55 o                         
   2  21   3         27.40         41.19         7.69 o                         
   3  21   3         11.50         16.04         6.74 o                         
   4  21   3          5.41          0.82         7.09 o                         
  -4  22   3          2.93          8.06         8.56 o                         
  -3  22   3          1.10          1.33         6.14 o                         
  -2  22   3          8.69         13.97        10.91 o                         
  -1  22   3          5.03         -6.11         6.11 o                         
   0  22   3         18.16         22.38        11.56 o                         
   1  22   3         12.96         14.68         8.38 o                         
   2  22   3         89.02        126.10        11.93 o                         
   3  22   3          8.25         24.32         6.98 o                         
  -2  23   3         13.27         -8.82         8.82 o                         
  -1  23   3         19.28         31.83         9.33 o                         
   0  23   3         34.10         44.56        10.00 o                         
   1  23   3         39.78         33.76        14.21 o                         
   2  23   3          2.72         25.52        12.93 o                         
 -11   0   4          1.51         11.70        13.33 o                         
 -10   0   4          4.00         -1.95        10.05 o                         
  -9   0   4         91.41         85.08         7.42 o                         
  -8   0   4        364.14        379.35        12.87 o                         
  -7   0   4        443.25        463.13        15.89 o                         
  -6   0   4          0.01          4.48         3.04 o                         
  -5   0   4       3183.14       3191.68        27.05 o                         
  -4   0   4          2.54          3.87         2.33 o                         
  -3   0   4        291.25        329.70         6.06 o                         
  -2   0   4       2104.04       2156.48        16.98 o                         
  -1   0   4         19.37         17.29         1.86 o                         
   0   0   4        130.99        148.94         3.38 o                         
   1   0   4          0.32          2.22         1.34 o                         
   2   0   4        702.43        706.23         8.98 o                         
   3   0   4         52.78         28.56         2.61 o                         
   4   0   4       1746.83       1776.60        17.21 o                         
   5   0   4       1256.68       1383.52        19.07 o                         
   6   0   4        406.73        394.85        12.82 o                         
   7   0   4         20.64         24.26         4.61 o                         
   8   0   4          7.81          4.77         6.68 o                         
   9   0   4        145.24        143.12        17.93 o                         
  10   0   4          7.94          6.15        24.35 o                         
 -11   1   4          5.52         -1.75         8.88 o                         
 -10   1   4         14.88         25.19         8.49 o                         
  -9   1   4         18.88         15.37         3.18 o                         
  -8   1   4         59.79         65.13         4.71 o                         
  -7   1   4        141.85        131.78         4.79 o                         
  -6   1   4         11.13         19.71         2.58 o                         
  -5   1   4        739.05        672.58         7.41 o                         
  -4   1   4       2726.61       2675.55        16.40 o                         
  -3   1   4        189.44        189.13         3.47 o                         
  -2   1   4        329.62        352.73         4.03 o                         
  -1   1   4       1140.93       1069.73         7.21 o                         
   0   1   4        908.79        925.39         6.60 o                         
   1   1   4        138.25        144.74         2.56 o                         
   2   1   4        134.42        127.88         2.47 o                         
   3   1   4        686.51        725.09         6.22 o                         
   4   1   4        546.87        467.53         5.44 o                         
   5   1   4         85.25         84.90         3.53 o                         
   6   1   4        607.27        577.08         8.23 o                         
   7   1   4          3.23          5.59         2.25 o                         
   8   1   4         14.87          6.80         3.44 o                         
   9   1   4         23.22         23.09        11.04 o                         
  10   1   4          3.87          0.72         6.24 o                         
 -11   2   4          7.95          7.80         7.45 o                         
 -10   2   4         56.17         48.26        14.08 o                         
  -9   2   4          2.37         -1.26         3.21 o                         
  -8   2   4          3.47          2.44         2.95 o                         
  -7   2   4         90.69        108.12         4.29 o                         
  -6   2   4         48.05         44.06         3.18 o                         
  -5   2   4        153.20        143.98         4.02 o                         
  -4   2   4       2678.57       2587.36        17.10 o                         
  -3   2   4       1822.32       1783.05        12.45 o                         
  -2   2   4          0.78          2.20         1.04 o                         
  -1   2   4        571.16        532.76         4.82 o                         
   0   2   4         35.46         28.95         1.49 o                         
   1   2   4       3643.90       3540.47        16.98 o                         
   2   2   4       1327.83       1417.29         9.54 o                         
   3   2   4       4417.37       4561.54        24.31 o                         
   4   2   4       2143.92       2231.49        14.86 o                         
   5   2   4          0.16         -1.60         1.60 o                         
   6   2   4        719.68        706.79         8.77 o                         
   7   2   4          9.41         23.45         3.40 o                         
   8   2   4          5.91         -3.06         3.06 o                         
   9   2   4         33.62         19.85         6.97 o                         
  10   2   4         21.73         31.39         7.87 o                         
 -11   3   4          1.27         10.43         9.70 o                         
 -10   3   4          0.49         -3.88         6.82 o                         
  -9   3   4         15.43          9.47         4.47 o                         
  -8   3   4         32.86         38.72         4.06 o                         
  -7   3   4        205.82        213.17         8.29 o                         
  -6   3   4          5.82          8.01         2.15 o                         
  -5   3   4          9.40          9.05         1.62 o                         
  -4   3   4       1477.64       1488.51        10.22 o                         
  -3   3   4       7290.29       7341.27        37.66 o                         
  -2   3   4        112.91        105.07         2.52 o                         
  -1   3   4        297.64        311.87         3.96 o                         
   0   3   4        307.26        270.75         3.61 o                         
   1   3   4        663.38        709.01         5.74 o                         
   2   3   4        960.62        912.95         7.18 o                         
   3   3   4         52.71         72.77         2.65 o                         
   4   3   4        262.04        305.96         5.22 o                         
   5   3   4         43.97         41.81         2.48 o                         
   6   3   4         21.15         26.72         2.83 o                         
   7   3   4         33.75         32.93         3.79 o                         
   8   3   4        138.38        143.34         9.00 o                         
   9   3   4         28.32         22.38         5.04 o                         
  10   3   4          0.15         -2.40         7.02 o                         
 -11   4   4          0.62          7.59         8.47 o                         
 -10   4   4          2.33          3.13         8.70 o                         
  -9   4   4         19.88         16.89         5.67 o                         
  -8   4   4         62.76         65.24         4.77 o                         
  -7   4   4          0.12         -2.15         2.15 o                         
  -6   4   4          0.11         -1.59         1.59 o                         
  -5   4   4        164.67        174.18         3.15 o                         
  -4   4   4         78.87         89.45         3.75 o                         
  -3   4   4          0.46          9.76         1.87 o                         
  -2   4   4        981.71        998.60         7.60 o                         
  -1   4   4       1355.50       1327.50         8.98 o                         
   0   4   4          2.68          2.04         1.26 o                         
   1   4   4        952.53       1003.85         7.61 o                         
   2   4   4        570.05        656.44         6.01 o                         
   3   4   4         51.51         48.57         2.44 o                         
   4   4   4        236.86        248.35         4.29 o                         
   5   4   4        995.64       1026.58        10.01 o                         
   6   4   4         28.42         44.45         3.00 o                         
   7   4   4        300.57        343.52        11.97 o                         
   8   4   4        165.51        180.90         8.17 o                         
   9   4   4          1.55          4.82         4.34 o                         
  10   4   4          1.98          2.70         7.62 o                         
 -11   5   4          9.12         16.21        11.55 o                         
 -10   5   4         54.35         55.34        11.15 o                         
  -9   5   4         98.90         87.39         6.00 o                         
  -8   5   4          0.56          4.22         3.73 o                         
  -7   5   4         34.96         28.53         3.17 o                         
  -6   5   4          0.56         -1.81         2.18 o                         
  -5   5   4         17.85         21.86         2.39 o                         
  -4   5   4        187.24        194.80         4.95 o                         
  -3   5   4        343.90        383.36         5.45 o                         
  -2   5   4        108.00        120.00         2.71 o                         
  -1   5   4         20.89         29.95         1.81 o                         
   0   5   4        136.33        139.98         3.27 o                         
   1   5   4        468.05        545.27         5.44 o                         
   2   5   4        146.75        160.99         2.88 o                         
   3   5   4         94.37         95.72         3.55 o                         
   4   5   4         54.66         44.59         2.51 o                         
   5   5   4          1.21          5.81         1.85 o                         
   6   5   4         20.96         22.70         2.75 o                         
   7   5   4         19.15         19.94         3.89 o                         
   8   5   4         86.05         69.00         5.97 o                         
   9   5   4         49.39         44.19         6.45 o                         
  10   5   4          0.96          9.07         7.82 o                         
 -10   6   4          1.05         10.71        10.47 o                         
  -9   6   4          1.40         -0.77         3.88 o                         
  -8   6   4          4.37         12.34         4.20 o                         
  -7   6   4         17.09         15.19         2.51 o                         
  -6   6   4          0.20         -1.46         2.28 o                         
  -5   6   4         57.44         57.08         3.30 o                         
  -4   6   4        202.57        230.93         5.12 o                         
  -3   6   4        157.98        157.60         4.15 o                         
  -2   6   4         40.00         25.03         1.57 o                         
  -1   6   4        205.35        235.03         4.19 o                         
   0   6   4        140.43        159.32         3.46 o                         
   1   6   4          5.57          6.76         1.47 o                         
   2   6   4         55.30         58.32         2.26 o                         
   3   6   4          4.19          9.36         2.02 o                         
   4   6   4         24.23         24.03         2.20 o                         
   5   6   4         79.21         84.42         3.46 o                         
   6   6   4          0.42          1.58         2.23 o                         
   7   6   4          1.14          8.04         4.85 o                         
   8   6   4         93.21         98.09         6.58 o                         
   9   6   4         55.29         60.00         5.86 o                         
  10   6   4          0.29          4.02         8.91 o                         
 -10   7   4         18.49         19.76         6.63 o                         
  -9   7   4         39.96         43.37         5.64 o                         
  -8   7   4         20.71         16.65         4.55 o                         
  -7   7   4          4.63         -0.17         2.87 o                         
  -6   7   4        211.03        208.54         5.41 o                         
  -5   7   4        116.94        103.16         4.12 o                         
  -4   7   4        431.50        420.62         7.03 o                         
  -3   7   4       1720.38       1795.48        14.84 o                         
  -2   7   4        161.15        147.08         4.01 o                         
  -1   7   4       3642.01       3709.75        20.87 o                         
   0   7   4        350.61        423.28         5.44 o                         
   1   7   4        479.94        472.12         5.50 o                         
   2   7   4        124.37        130.63         3.72 o                         
   3   7   4        475.77        500.01         6.53 o                         
   4   7   4         42.46         33.40         3.35 o                         
   5   7   4        392.71        392.91         6.47 o                         
   6   7   4        135.28        155.73         5.55 o                         
   7   7   4        329.33        328.03        15.05 o                         
   8   7   4         33.75         29.78         6.23 o                         
   9   7   4         30.44         27.97         5.12 o                         
  10   7   4          3.62         17.95        11.45 o                         
 -10   8   4         12.80         20.07         7.94 o                         
  -9   8   4         50.92         46.49         6.04 o                         
  -8   8   4          9.37          2.88         4.28 o                         
  -7   8   4          0.02         -3.37         3.37 o                         
  -6   8   4        116.08        119.74         4.87 o                         
  -5   8   4        206.03        209.03         5.34 o                         
  -4   8   4          0.04         -2.22         2.22 o                         
  -3   8   4          5.20          4.32         1.56 o                         
  -2   8   4          0.08         -1.50         1.50 o                         
  -1   8   4         23.07         18.48         2.24 o                         
   0   8   4        219.31        202.36         4.16 o                         
   1   8   4       1273.18       1384.08        11.17 o                         
   2   8   4        680.25        767.94         8.32 o                         
   3   8   4        200.61        207.90         4.70 o                         
   4   8   4        226.70        200.43         4.70 o                         
   5   8   4        586.82        600.30        13.34 o                         
   6   8   4        307.93        305.44         6.62 o                         
   7   8   4         66.84         54.83         6.13 o                         
   8   8   4         22.30         19.41         7.10 o                         
   9   8   4          8.13         16.56         5.04 o                         
  10   8   4         26.05         18.31        10.15 o                         
 -10   9   4          0.01         -5.08         7.10 o                         
  -9   9   4         12.67         13.22         8.43 o                         
  -8   9   4         14.98         12.66         4.50 o                         
  -7   9   4          1.92          2.70         3.82 o                         
  -6   9   4         27.25         24.45         3.00 o                         
  -5   9   4        167.62        150.30         4.91 o                         
  -4   9   4         59.35         53.10         3.53 o                         
  -3   9   4         35.07         41.38         2.64 o                         
  -2   9   4        131.18        104.70         3.62 o                         
  -1   9   4        183.34        178.12         4.73 o                         
   0   9   4        107.28        100.58         3.70 o                         
   1   9   4         59.11         56.93         2.99 o                         
   2   9   4        122.04        130.79         4.06 o                         
   3   9   4        945.46        942.64        10.73 o                         
   4   9   4         42.01         41.05         2.77 o                         
   5   9   4       1180.05       1277.44        12.38 o                         
   6   9   4        148.13        149.46         6.27 o                         
   7   9   4        161.30        156.84        12.46 o                         
   8   9   4        101.99        111.76        11.57 o                         
   9   9   4          0.11          3.23         7.71 o                         
 -10  10   4         16.03         15.58        19.29 o                         
  -9  10   4          2.20          1.35         4.90 o                         
  -8  10   4          0.67         -4.14         4.14 o                         
  -7  10   4          6.88         -1.30         3.98 o                         
  -6  10   4         61.65         58.78         4.00 o                         
  -5  10   4        202.72        191.53         5.60 o                         
  -4  10   4        903.38        926.53         9.46 o                         
  -3  10   4         11.67          7.72         2.31 o                         
  -2  10   4        514.05        551.41         7.58 o                         
  -1  10   4         68.61         64.53         3.62 o                         
   0  10   4        193.77        172.24         4.91 o                         
   1  10   4       1155.59       1238.47        12.53 o                         
   2  10   4          3.38          2.62         1.99 o                         
   3  10   4        143.40        157.66         4.87 o                         
   4  10   4        539.95        525.15         7.57 o                         
   5  10   4        133.04        139.24         6.22 o                         
   6  10   4          5.80          3.92         3.80 o                         
   7  10   4         45.19         55.48         8.01 o                         
   8  10   4          8.87          7.28         6.19 o                         
   9  10   4         19.74         12.00         7.91 o                         
  -9  11   4          3.06         -1.12         7.09 o                         
  -8  11   4         20.08         10.50         6.44 o                         
  -7  11   4          7.60          0.47         5.32 o                         
  -6  11   4        156.36        158.98         6.42 o                         
  -5  11   4        641.57        656.74         9.26 o                         
  -4  11   4        969.42        968.69        10.07 o                         
  -3  11   4        271.74        255.45         7.07 o                         
  -2  11   4         58.76         69.81         4.21 o                         
  -1  11   4        597.91        581.58         8.19 o                         
   0  11   4        585.62        590.39         8.62 o                         
   1  11   4          4.76          4.66         2.43 o                         
   2  11   4        367.75        388.00         6.89 o                         
   3  11   4        672.73        632.53         9.02 o                         
   4  11   4       1021.11        964.37        10.69 o                         
   5  11   4          7.56         14.46         3.20 o                         
   6  11   4         11.06         -1.47         4.47 o                         
   7  11   4        146.81        147.77        11.26 o                         
   8  11   4          8.68          9.27         6.62 o                         
   9  11   4          5.53          6.72         8.00 o                         
  -9  12   4          0.51         -6.56         6.56 o                         
  -8  12   4         19.30         27.07         7.05 o                         
  -7  12   4         46.95         51.96         7.44 o                         
  -6  12   4         91.50         92.20         5.77 o                         
  -5  12   4         41.70         36.54         3.54 o                         
  -4  12   4         91.91         97.35         4.09 o                         
  -3  12   4         52.33         45.24         3.55 o                         
  -2  12   4        522.97        548.89         9.36 o                         
  -1  12   4         16.71         22.22         3.12 o                         
   0  12   4        112.53        111.68         5.01 o                         
   1  12   4         78.77         74.04         4.21 o                         
   2  12   4        474.35        494.51         8.45 o                         
   3  12   4        702.70        717.08        10.06 o                         
   4  12   4       1066.27       1067.15        11.79 o                         
   5  12   4         14.21          5.17         3.97 o                         
   6  12   4         46.89         46.76         6.25 o                         
   7  12   4          1.51         -5.85         5.85 o                         
   8  12   4         76.78         92.44         9.85 o                         
   9  12   4          0.91         -5.45         5.45 o                         
  -9  13   4          4.30         13.86         8.22 o                         
  -8  13   4         42.69         27.17         7.19 o                         
  -7  13   4         19.28         13.78         5.85 o                         
  -6  13   4         37.94         51.61         5.42 o                         
  -5  13   4        131.10        146.05         6.85 o                         
  -4  13   4         48.23         39.61         3.53 o                         
  -3  13   4        138.08        150.60         5.32 o                         
  -2  13   4         92.20         89.97         4.78 o                         
  -1  13   4        422.14        405.15         9.04 o                         
   0  13   4        216.83        191.32         7.70 o                         
   1  13   4        171.74        152.76         5.54 o                         
   2  13   4        193.89        203.56         5.83 o                         
   3  13   4          0.10         -2.04         2.34 o                         
   4  13   4        973.45        911.83        15.84 o                         
   5  13   4        164.96        162.30         8.24 o                         
   6  13   4         94.13         83.30         9.53 o                         
   7  13   4         12.76          5.62         7.05 o                         
   8  13   4        101.56        112.99        11.37 o                         
  -8  14   4         29.55         41.02         9.37 o                         
  -7  14   4         32.76         34.19         8.87 o                         
  -6  14   4        205.41        212.56        10.63 o                         
  -5  14   4         15.20         17.13         4.42 o                         
  -4  14   4          2.72         -0.49         3.74 o                         
  -3  14   4        177.02        163.66         5.32 o                         
  -2  14   4         94.63         89.76         4.72 o                         
  -1  14   4         99.55         99.77         5.54 o                         
   0  14   4          6.33          3.58         3.99 o                         
   1  14   4         48.77         39.03         4.70 o                         
   2  14   4         70.13         72.16         6.74 o                         
   3  14   4         27.91         20.98         5.41 o                         
   4  14   4         48.29         42.08         5.56 o                         
   5  14   4          0.46          0.54         4.13 o                         
   6  14   4         78.23         65.19         9.29 o                         
   7  14   4          2.58          5.37         7.21 o                         
   8  14   4         18.68          6.27        12.85 o                         
  -8  15   4         49.29         32.13         9.85 o                         
  -7  15   4         63.59         77.41         9.12 o                         
  -6  15   4          3.59          7.16         5.46 o                         
  -5  15   4         26.95         25.33         5.50 o                         
  -4  15   4         42.08         53.54         5.31 o                         
  -3  15   4       1062.54       1091.06        14.90 o                         
  -2  15   4         78.73         76.96         4.79 o                         
  -1  15   4       1606.10       1610.45        21.38 o                         
   0  15   4         11.03          0.12         3.80 o                         
   1  15   4        131.82        117.10         6.18 o                         
   2  15   4         15.26          8.53         4.33 o                         
   3  15   4         19.32          6.81         5.06 o                         
   4  15   4        340.25        324.31        11.51 o                         
   5  15   4          2.29         -1.35         4.73 o                         
   6  15   4          0.47         -2.99         6.98 o                         
   7  15   4         79.34         78.94        10.65 o                         
   8  15   4          0.22          2.31         6.74 o                         
  -8  16   4          1.03          2.96         8.09 o                         
  -7  16   4         70.85         79.49        13.23 o                         
  -6  16   4         10.69          3.08         6.85 o                         
  -5  16   4         37.91         27.68         5.24 o                         
  -4  16   4         48.52         60.55         6.35 o                         
  -3  16   4          0.31          5.80         5.41 o                         
  -2  16   4        497.09        538.37        13.92 o                         
  -1  16   4         23.45         23.07         6.48 o                         
   0  16   4         21.20         14.34         4.83 o                         
   1  16   4         15.30         23.85         5.14 o                         
   2  16   4          6.69          6.97         5.00 o                         
   3  16   4        109.52        117.56         9.15 o                         
   4  16   4          4.52          2.71         5.83 o                         
   5  16   4         12.36         11.51         7.50 o                         
   6  16   4          4.38         -2.48         7.48 o                         
   7  16   4         10.13          7.38        10.28 o                         
  -7  17   4          1.53          8.84         9.15 o                         
  -6  17   4          0.21         -7.79         7.90 o                         
  -5  17   4          1.09         -5.88         5.88 o                         
  -4  17   4          0.66         -5.07         5.07 o                         
  -3  17   4         70.88         89.76         6.32 o                         
  -2  17   4        392.62        423.45        10.89 o                         
  -1  17   4          3.00         11.31         5.27 o                         
   0  17   4         39.88         42.20         6.13 o                         
   1  17   4         57.26         45.48         5.52 o                         
   2  17   4          2.41         -4.13         5.00 o                         
   3  17   4         44.91         37.37         6.32 o                         
   4  17   4         16.89          9.82         6.17 o                         
   5  17   4          7.84          8.27         6.63 o                         
   6  17   4         24.97          8.93        10.05 o                         
   7  17   4          2.69          7.61         8.98 o                         
  -7  18   4         41.26         50.04        11.36 o                         
  -6  18   4          0.16         -0.33         8.29 o                         
  -5  18   4          0.40         -6.57         6.57 o                         
  -4  18   4        108.95        121.42        10.75 o                         
  -3  18   4         17.69         30.17         6.84 o                         
  -2  18   4         90.43         68.62         7.19 o                         
  -1  18   4          1.04          2.72         4.67 o                         
   0  18   4          4.77          2.40         4.30 o                         
   1  18   4         16.93         21.00         5.89 o                         
   2  18   4         78.71         68.87         7.78 o                         
   3  18   4          0.36          2.55         5.75 o                         
   4  18   4          2.24         -5.91         6.43 o                         
   5  18   4         70.18         60.74        11.27 o                         
   6  18   4          4.91         -7.94         7.94 o                         
  -6  19   4          0.92          8.50         9.23 o                         
  -5  19   4          0.21         -3.81         8.60 o                         
  -4  19   4         32.86         31.75        10.66 o                         
  -3  19   4         38.74         25.24         7.66 o                         
  -2  19   4         39.30         42.81         6.87 o                         
  -1  19   4         57.87         48.20         6.86 o                         
   0  19   4         15.34         23.55         6.34 o                         
   1  19   4          0.29         -1.38         6.27 o                         
   2  19   4          2.46         -3.49         5.12 o                         
   3  19   4         17.99         16.90         6.74 o                         
   4  19   4         13.19          5.72         5.86 o                         
   5  19   4         27.77         30.07         9.16 o                         
  -5  20   4         54.66         36.68        13.15 o                         
  -4  20   4          0.91         12.67         9.98 o                         
  -3  20   4          2.22          1.28         7.96 o                         
  -2  20   4        100.64         85.24         9.02 o                         
  -1  20   4        138.30        135.44        10.57 o                         
   0  20   4         63.55         51.55         8.27 o                         
   1  20   4        106.43        126.03        10.15 o                         
   2  20   4          0.05         -4.55         5.59 o                         
   3  20   4         59.88         50.09         8.16 o                         
   4  20   4         57.96         59.96        10.08 o                         
   5  20   4          0.03         -8.98         8.98 o                         
  -4  21   4         70.38         82.75        11.15 o                         
  -3  21   4          4.24         -0.84         7.06 o                         
  -2  21   4          0.00        -12.97        12.97 o                         
  -1  21   4          2.04         -7.06         7.16 o                         
   0  21   4          4.19         -2.92         8.05 o                         
   1  21   4          0.33         -3.48         6.76 o                         
   2  21   4          5.98         -1.32         5.66 o                         
   3  21   4         23.50         28.47         7.77 o                         
   4  21   4         10.96          8.64         8.64 o                         
  -3  22   4          4.25         17.82         8.51 o                         
  -2  22   4         36.68         49.87        12.61 o                         
  -1  22   4         13.74          8.63        12.44 o                         
   0  22   4         15.75          9.56         8.49 o                         
   1  22   4         27.87         42.04         8.60 o                         
   2  22   4          0.65          2.09         6.26 o                         
 -10   1   5          0.30         -4.05         5.64 o                         
  -9   1   5         22.35         20.25         4.51 o                         
  -8   1   5         82.44         77.83         5.98 o                         
  -7   1   5          2.78          4.68         2.47 o                         
  -6   1   5        779.73        761.84         9.00 o                         
  -5   1   5        814.50        764.24         9.13 o                         
  -4   1   5        226.56        226.18         4.92 o                         
  -3   1   5       1219.54       1222.09        10.78 o                         
  -2   1   5        539.75        513.40         5.29 o                         
  -1   1   5         10.91         16.53         1.54 o                         
   0   1   5        177.91        160.13         2.94 o                         
   1   1   5        284.76        292.58         3.82 o                         
   2   1   5       1077.96       1172.63         8.93 o                         
   3   1   5         69.55         95.30         2.53 o                         
   4   1   5         44.54         47.21         2.71 o                         
   5   1   5        227.72        239.97         5.30 o                         
   6   1   5          1.60         -1.01         2.15 o                         
   7   1   5          0.36         -2.95         2.95 o                         
   8   1   5         51.20         47.35         5.67 o                         
   9   1   5         67.62         73.26         5.94 o                         
  10   1   5          5.73          9.64         8.04 o                         
 -10   2   5          0.00          6.35         5.53 o                         
  -9   2   5         36.30         51.44         5.35 o                         
  -8   2   5        135.16        138.58         7.25 o                         
  -7   2   5         95.56        110.50         4.65 o                         
  -6   2   5         52.00         54.34         3.27 o                         
  -5   2   5         84.34         97.93         3.95 o                         
  -4   2   5        351.55        310.43         5.63 o                         
  -3   2   5        198.07        199.73         4.45 o                         
  -2   2   5          3.95          1.77         1.28 o                         
  -1   2   5         90.16         89.69         2.58 o                         
   0   2   5        511.89        564.95         5.71 o                         
   1   2   5       3389.30       3451.69        18.28 o                         
   2   2   5          4.78          5.14         1.59 o                         
   3   2   5         86.15         85.37         3.53 o                         
   4   2   5          0.84         -1.10         1.89 o                         
   5   2   5       1322.08       1247.95        11.09 o                         
   6   2   5        136.72        124.31         4.06 o                         
   7   2   5        246.33        261.36         9.68 o                         
   8   2   5         38.26         40.58         5.42 o                         
   9   2   5         73.43         75.83         6.18 o                         
  10   2   5          4.31         19.57         7.61 o                         
 -10   3   5          0.34          0.37         5.33 o                         
  -9   3   5         16.42         12.88         4.34 o                         
  -8   3   5         59.34         44.25         5.54 o                         
  -7   3   5        645.02        626.84         8.70 o                         
  -6   3   5         30.26         29.11         2.25 o                         
  -5   3   5          9.18          8.71         1.61 o                         
  -4   3   5        249.90        238.47         7.06 o                         
  -3   3   5         85.61         93.95         3.84 o                         
  -2   3   5        291.06        283.63         4.17 o                         
  -1   3   5        382.22        350.45         4.59 o                         
   0   3   5        443.61        514.46         5.28 o                         
   1   3   5        132.55        127.53         2.94 o                         
   2   3   5        123.98        140.09         3.59 o                         
   3   3   5        387.99        373.01         6.35 o                         
   4   3   5        976.92        985.16        10.68 o                         
   5   3   5         42.77         54.49         2.36 o                         
   6   3   5         27.94         19.97         2.52 o                         
   7   3   5        154.66        149.36         6.93 o                         
   8   3   5         63.55         59.34         5.98 o                         
   9   3   5          1.50         -2.27         4.55 o                         
  10   3   5          2.38          3.84         8.51 o                         
 -10   4   5          4.38          6.17         4.83 o                         
  -9   4   5         20.53         13.92         5.00 o                         
  -8   4   5          6.74          3.82         4.51 o                         
  -7   4   5        148.47        155.23         6.65 o                         
  -6   4   5         99.40         97.46         4.76 o                         
  -5   4   5         67.98         68.99         4.18 o                         
  -4   4   5         67.44         71.44         4.73 o                         
  -3   4   5        300.50        322.80         6.29 o                         
  -2   4   5        629.90        614.52         6.47 o                         
  -1   4   5        288.57        309.02         4.43 o                         
   0   4   5       4198.02       4271.15        22.03 o                         
   1   4   5          2.09         -0.46         1.28 o                         
   2   4   5        302.20        336.43         5.39 o                         
   3   4   5        268.90        265.07         5.37 o                         
   4   4   5        323.05        330.99         6.32 o                         
   5   4   5        513.54        494.67         7.74 o                         
   6   4   5        101.32        105.65         4.02 o                         
   7   4   5        201.24        177.14         8.72 o                         
   8   4   5         46.77         48.46         5.96 o                         
   9   4   5         13.99         14.40         5.19 o                         
  10   4   5          9.53         -2.21         7.84 o                         
 -10   5   5          0.21         -0.92         5.29 o                         
  -9   5   5          9.30         -0.53         4.21 o                         
  -8   5   5         17.24         14.01         4.45 o                         
  -7   5   5         26.76         22.70         5.00 o                         
  -6   5   5         70.23         65.60         4.60 o                         
  -5   5   5        114.76        118.94         4.99 o                         
  -4   5   5        202.14        170.87         5.71 o                         
  -3   5   5          0.95         -0.39         2.16 o                         
  -2   5   5        174.01        179.88         4.75 o                         
  -1   5   5       1173.71       1290.10         9.65 o                         
   0   5   5        802.41        807.50         7.35 o                         
   1   5   5         93.13         91.99         3.20 o                         
   2   5   5       1994.79       2062.76        15.12 o                         
   3   5   5         30.17         28.69         2.67 o                         
   4   5   5         93.09         86.10         3.83 o                         
   5   5   5        362.83        352.83         7.15 o                         
   6   5   5          2.66          3.57         2.34 o                         
   7   5   5          2.39          3.06         4.61 o                         
   8   5   5        244.64        269.61        10.17 o                         
   9   5   5          0.42          3.45         5.62 o                         
  10   5   5          1.14          1.35         9.48 o                         
 -10   6   5          1.09          5.49         5.30 o                         
  -9   6   5          0.04         -1.98         4.22 o                         
  -8   6   5         49.58         44.15         5.54 o                         
  -7   6   5         15.37         22.91         4.40 o                         
  -6   6   5         12.14          5.10         2.96 o                         
  -5   6   5         12.86         12.51         2.98 o                         
  -4   6   5         14.41         16.52         3.44 o                         
  -3   6   5        244.53        255.42         5.68 o                         
  -2   6   5        287.00        288.86         5.04 o                         
  -1   6   5        451.08        498.38         6.42 o                         
   0   6   5        176.15        148.31         4.55 o                         
   1   6   5        303.45        330.53         5.35 o                         
   2   6   5        170.42        178.38         3.70 o                         
   3   6   5         43.17         41.82         3.03 o                         
   4   6   5        524.15        491.79         7.45 o                         
   5   6   5        278.42        257.80         6.04 o                         
   6   6   5       1462.52       1470.38        15.17 o                         
   7   6   5         58.75         58.38         6.03 o                         
   8   6   5          0.63         -0.09         6.56 o                         
   9   6   5          8.23          4.50         4.94 o                         
 -10   7   5         46.78         42.37         7.24 o                         
  -9   7   5          3.65          3.96         4.40 o                         
  -8   7   5         41.52         35.04         5.57 o                         
  -7   7   5         20.01         18.47         4.85 o                         
  -6   7   5          8.59          3.23         3.99 o                         
  -5   7   5         31.52         34.38         3.80 o                         
  -4   7   5        198.24        202.68         6.85 o                         
  -3   7   5         19.08         29.81         3.10 o                         
  -2   7   5          3.01          4.52         1.91 o                         
  -1   7   5         80.42        112.66         3.91 o                         
   0   7   5          0.08         -2.02         2.02 o                         
   1   7   5          9.26          6.14         2.09 o                         
   2   7   5          0.64         -0.82         1.66 o                         
   3   7   5         56.52         62.06         4.14 o                         
   4   7   5          5.80          2.35         3.47 o                         
   5   7   5        533.70        542.65         9.05 o                         
   6   7   5        243.64        260.79         7.60 o                         
   7   7   5        336.70        339.69        12.27 o                         
   8   7   5         25.62         34.95         6.93 o                         
   9   7   5          5.29         11.64         5.63 o                         
 -10   8   5          9.21          7.73        10.85 o                         
  -9   8   5          0.51         -3.63         4.68 o                         
  -8   8   5          1.27         -3.23         4.59 o                         
  -7   8   5         13.26         12.61         4.68 o                         
  -6   8   5        204.50        211.33         8.38 o                         
  -5   8   5        198.85        205.30         6.73 o                         
  -4   8   5        114.76        103.73         5.50 o                         
  -3   8   5          1.28         -0.27         3.01 o                         
  -2   8   5          0.73         -0.82         2.11 o                         
  -1   8   5          0.02         -2.49         2.49 o                         
   0   8   5         68.24         64.29         4.14 o                         
   1   8   5        207.80        196.77         6.45 o                         
   2   8   5          2.38         -0.36         1.85 o                         
   3   8   5          6.79          9.40         3.16 o                         
   4   8   5          0.72          1.44         2.43 o                         
   5   8   5          0.10         -1.19         2.86 o                         
   6   8   5        259.08        230.60         8.54 o                         
   7   8   5        172.85        166.21         9.98 o                         
   8   8   5         24.40         15.93         7.14 o                         
   9   8   5          9.67         12.87         5.79 o                         
 -10   9   5         11.13         20.24         7.65 o                         
  -9   9   5          0.40         -2.48         4.51 o                         
  -8   9   5         20.32         22.36         5.53 o                         
  -7   9   5         90.22         80.05         7.91 o                         
  -6   9   5         19.74         14.86         3.94 o                         
  -5   9   5        101.93         85.10         4.95 o                         
  -4   9   5        104.33        101.54         5.74 o                         
  -3   9   5          1.97          0.35         1.53 o                         
  -2   9   5          1.27         -1.73         2.17 o                         
  -1   9   5        341.24        361.91         8.39 o                         
   0   9   5        167.47        185.48         5.61 o                         
   1   9   5        152.81        146.17         5.09 o                         
   2   9   5          4.18          5.36         2.39 o                         
   3   9   5         20.10         25.45         2.78 o                         
   4   9   5        270.33        276.80         6.61 o                         
   5   9   5         38.82         32.12         3.46 o                         
   6   9   5        121.74        129.13         7.67 o                         
   7   9   5         30.16         36.33         7.45 o                         
   8   9   5         32.12         32.78         7.84 o                         
   9   9   5          9.15         -1.49         5.35 o                         
  -9  10   5         28.03         20.72         7.85 o                         
  -8  10   5         47.05         32.98         5.94 o                         
  -7  10   5          6.81          7.57         6.77 o                         
  -6  10   5        121.88        110.94         6.45 o                         
  -5  10   5        223.02        230.36         7.00 o                         
  -4  10   5         51.93         46.68         4.58 o                         
  -3  10   5          6.76          2.47         2.27 o                         
  -2  10   5          7.05          5.06         2.81 o                         
  -1  10   5         23.27         27.20         4.34 o                         
   0  10   5          1.68          2.55         2.59 o                         
   1  10   5        153.79        160.05         5.58 o                         
   2  10   5        195.47        187.07         5.69 o                         
   3  10   5          9.12         10.72         2.74 o                         
   4  10   5          7.20          6.91         2.61 o                         
   5  10   5        129.57        128.27         7.39 o                         
   6  10   5         59.42         52.35         6.92 o                         
   7  10   5        124.23        135.48        11.09 o                         
   8  10   5          3.49          7.00         7.33 o                         
   9  10   5         24.80         15.03         6.43 o                         
  -9  11   5         12.87         15.17         8.38 o                         
  -8  11   5          1.14         -4.31         5.09 o                         
  -7  11   5         25.65         27.59         5.70 o                         
  -6  11   5         28.63         38.59         4.96 o                         
  -5  11   5         39.41         39.42         4.70 o                         
  -4  11   5         31.42         26.36         4.44 o                         
  -3  11   5          1.78          0.20         2.73 o                         
  -2  11   5        232.16        241.37         7.55 o                         
  -1  11   5         92.66        103.62         6.43 o                         
   0  11   5        192.77        201.57         8.29 o                         
   1  11   5          5.69          6.05         2.74 o                         
   2  11   5         67.85         70.50         4.08 o                         
   3  11   5          1.45         -1.49         2.69 o                         
   4  11   5        376.72        367.47         7.58 o                         
   5  11   5          0.97         -4.15         4.15 o                         
   6  11   5        298.95        316.45        15.25 o                         
   7  11   5         42.45         56.66         9.09 o                         
   8  11   5         31.90         42.16         8.03 o                         
  -9  12   5          0.19         -0.30         5.98 o                         
  -8  12   5         20.32         35.75         6.89 o                         
  -7  12   5        117.14        128.76         9.35 o                         
  -6  12   5         25.50         15.78         4.73 o                         
  -5  12   5         63.32         59.28         5.54 o                         
  -4  12   5         14.17         14.76         3.68 o                         
  -3  12   5        231.89        254.12         8.63 o                         
  -2  12   5          0.81          3.59         3.85 o                         
  -1  12   5         27.37         28.36         4.81 o                         
   0  12   5         68.27         74.02         4.93 o                         
   1  12   5         67.18         68.58         4.36 o                         
   2  12   5        214.24        216.24         6.25 o                         
   3  12   5        679.68        699.04        11.15 o                         
   4  12   5        119.97        114.46         8.24 o                         
   5  12   5        142.16        137.54         8.82 o                         
   6  12   5         14.67          3.25         6.91 o                         
   7  12   5         22.91         25.93         8.53 o                         
   8  12   5          1.54         -5.68         6.74 o                         
  -8  13   5         11.87         19.55         7.40 o                         
  -7  13   5         58.28         64.79         7.45 o                         
  -6  13   5         14.93         10.83         4.61 o                         
  -5  13   5         97.23        112.42         6.62 o                         
  -4  13   5        197.20        203.44         7.14 o                         
  -3  13   5        524.74        528.09        10.30 o                         
  -2  13   5         34.46         44.98         4.98 o                         
  -1  13   5       1252.00       1285.13        17.13 o                         
   0  13   5         11.77         10.92         3.58 o                         
   1  13   5         91.99        104.32         5.28 o                         
   2  13   5        117.42        122.37         5.34 o                         
   3  13   5         32.21         37.54         5.05 o                         
   4  13   5          1.29          0.34         4.48 o                         
   5  13   5         50.07         44.20         6.45 o                         
   6  13   5         82.80         56.13         8.84 o                         
   7  13   5         12.56          8.29         9.07 o                         
   8  13   5          5.19         15.55         8.46 o                         
  -8  14   5         93.64         91.87        13.64 o                         
  -7  14   5          4.14          5.61         5.46 o                         
  -6  14   5         26.64         22.13         5.67 o                         
  -5  14   5        313.73        315.54         9.49 o                         
  -4  14   5         91.63         93.57         6.20 o                         
  -3  14   5        319.77        321.42        10.10 o                         
  -2  14   5         18.87         23.35         5.51 o                         
  -1  14   5          1.21          3.70         3.92 o                         
   0  14   5         29.07         31.16         4.42 o                         
   1  14   5        789.05        767.56        12.19 o                         
   2  14   5        349.36        344.33         9.68 o                         
   3  14   5         71.72         65.16         7.77 o                         
   4  14   5         23.50         21.72         6.18 o                         
   5  14   5          9.15         13.05         6.74 o                         
   6  14   5         43.52         35.29         8.61 o                         
   7  14   5         12.44         -3.53         7.34 o                         
   8  14   5          4.95         -6.81        12.04 o                         
  -8  15   5          2.83          7.69         7.22 o                         
  -7  15   5          0.26         -1.80         6.44 o                         
  -6  15   5          0.02          0.54         5.33 o                         
  -5  15   5         10.40         22.84         4.92 o                         
  -4  15   5          0.03         -3.39         3.39 o                         
  -3  15   5          1.91         -0.01         4.35 o                         
  -2  15   5         72.32         63.88         7.08 o                         
  -1  15   5          3.53         -4.43         6.36 o                         
   0  15   5        203.16        201.95        11.11 o                         
   1  15   5         22.08         14.29         4.88 o                         
   2  15   5        110.90        126.07         7.45 o                         
   3  15   5        146.68        152.60         9.80 o                         
   4  15   5         29.55         28.18         6.97 o                         
   5  15   5        314.40        340.02        15.04 o                         
   6  15   5         41.62         44.17         9.96 o                         
   7  15   5          8.15          2.51         8.19 o                         
  -7  16   5         20.79         12.74         8.50 o                         
  -6  16   5         50.08         36.35         7.83 o                         
  -5  16   5         46.21         49.86         6.60 o                         
  -4  16   5        136.57        136.11         7.12 o                         
  -3  16   5          3.55          4.01         4.47 o                         
  -2  16   5        332.77        359.74        10.26 o                         
  -1  16   5          0.84         -4.29         4.29 o                         
   0  16   5        829.87        824.90        17.19 o                         
   1  16   5         77.05         68.02         6.53 o                         
   2  16   5        286.58        322.85        12.09 o                         
   3  16   5          8.22         13.49         6.76 o                         
   4  16   5        377.24        422.64        14.75 o                         
   5  16   5          0.79         -4.34         6.06 o                         
   6  16   5         34.52         14.82         8.39 o                         
   7  16   5         31.68         52.08        10.28 o                         
  -7  17   5         37.05         33.94        10.81 o                         
  -6  17   5         23.33         15.43         9.35 o                         
  -5  17   5          0.22          1.82         8.77 o                         
  -4  17   5          2.45          6.69         6.96 o                         
  -3  17   5        137.51        167.25         8.37 o                         
  -2  17   5         75.40         91.89         7.97 o                         
  -1  17   5         12.12         14.56         5.54 o                         
   0  17   5         53.20         61.13         6.56 o                         
   1  17   5         58.34         55.37         7.16 o                         
   2  17   5         15.57         11.30         5.56 o                         
   3  17   5          8.95          7.29         5.62 o                         
   4  17   5         17.69         19.89         7.92 o                         
   5  17   5         22.50         22.77         8.61 o                         
   6  17   5          3.18         -2.50         7.35 o                         
  -6  18   5          0.36         -7.20         7.20 o                         
  -5  18   5          4.34          3.36         9.35 o                         
  -4  18   5          8.17         -0.10         6.49 o                         
  -3  18   5          0.21          4.88         5.59 o                         
  -2  18   5        312.91        330.03        12.49 o                         
  -1  18   5        114.05        104.51         8.67 o                         
   0  18   5        126.93         96.03         9.27 o                         
   1  18   5          4.60         -1.64         5.41 o                         
   2  18   5        191.47        175.71        11.07 o                         
   3  18   5         30.85         26.96         7.21 o                         
   4  18   5         14.48          5.82         5.69 o                         
   5  18   5         19.53          7.39        10.49 o                         
  -5  19   5         13.72         -3.23         7.43 o                         
  -4  19   5         19.57         15.00         7.67 o                         
  -3  19   5          3.12         -1.26         5.56 o                         
  -2  19   5        132.70        161.13        14.13 o                         
  -1  19   5         50.35         51.00         7.38 o                         
   0  19   5          2.14         -6.76         6.76 o                         
   1  19   5          5.93          5.94         5.61 o                         
   2  19   5         85.87         96.35         8.94 o                         
   3  19   5         24.71         18.31         7.66 o                         
   4  19   5          1.70         -6.22         7.39 o                         
   5  19   5          3.32          0.01         8.98 o                         
  -4  20   5          0.00         -4.94         6.78 o                         
  -3  20   5          2.62         -4.33         5.95 o                         
  -2  20   5         22.28         25.29         9.58 o                         
  -1  20   5         16.36          4.34         6.40 o                         
   0  20   5          3.81         -4.75         6.25 o                         
   1  20   5          1.38         -6.36         6.36 o                         
   2  20   5          8.74          4.10         6.37 o                         
   3  20   5          2.72          1.00         6.67 o                         
   4  20   5          0.44         -8.10         8.10 o                         
  -3  21   5          0.72         -2.55         9.10 o                         
  -2  21   5          5.96         -4.11        10.78 o                         
  -1  21   5          3.79         10.95        10.06 o                         
   0  21   5         10.79          5.90         7.59 o                         
   1  21   5          3.41          4.91         7.57 o                         
   2  21   5         74.66         64.89         9.16 o                         
   3  21   5          0.52         -2.81         7.68 o                         
  -1  22   5         24.05         11.00        13.77 o                         
   0  22   5         22.57         46.33        10.72 o                         
   1  22   5          3.40          0.15        10.00 o                         
 -10   0   6          0.82         -1.00         5.53 o                         
  -9   0   6          2.57         -5.99         6.65 o                         
  -8   0   6        302.28        328.15        14.94 o                         
  -7   0   6         39.46         33.92         6.29 o                         
  -6   0   6        664.96        650.70        14.14 o                         
  -5   0   6        482.88        463.91        10.71 o                         
  -4   0   6        719.90        763.56        16.78 o                         
  -3   0   6        793.15        762.15        16.00 o                         
  -2   0   6        729.79        838.32        12.54 o                         
  -1   0   6        481.15        456.53         8.61 o                         
   0   0   6        293.14        290.44         7.19 o                         
   1   0   6       1617.29       1704.84        18.26 o                         
   2   0   6        775.39        789.16        11.25 o                         
   3   0   6        553.76        530.55         9.92 o                         
   4   0   6        323.29        287.10         7.58 o                         
   5   0   6       1003.92       1044.29        15.68 o                         
   6   0   6         12.00         10.60         5.72 o                         
   7   0   6        386.73        329.45        16.21 o                         
   8   0   6          4.70         15.61        12.61 o                         
   9   0   6          5.92         34.04        11.11 o                         
 -10   1   6          1.07          8.25         5.16 o                         
  -9   1   6          1.36         -3.72         4.25 o                         
  -8   1   6          1.00          2.77         4.12 o                         
  -7   1   6          2.26          0.65         3.48 o                         
  -6   1   6         84.34        102.89         4.30 o                         
  -5   1   6        187.06        184.15         5.14 o                         
  -4   1   6         42.12         39.84         3.02 o                         
  -3   1   6          2.29          2.66         1.79 o                         
  -2   1   6         34.57         36.59         2.47 o                         
  -1   1   6        216.47        193.63         4.26 o                         
   0   1   6        141.05        146.07         3.69 o                         
   1   1   6        662.35        752.76         7.61 o                         
   2   1   6        912.84        917.54         9.33 o                         
   3   1   6        180.30        222.83         5.39 o                         
   4   1   6        233.21        193.80         5.42 o                         
   5   1   6         45.12         44.39         2.92 o                         
   6   1   6         60.84         60.80         4.14 o                         
   7   1   6        163.26        165.56         8.70 o                         
   8   1   6        121.02        108.75         7.83 o                         
   9   1   6          0.17         -0.95         4.54 o                         
 -10   2   6         12.10          2.53         5.07 o                         
  -9   2   6         12.82          7.36         4.75 o                         
  -8   2   6         24.85         25.55         5.18 o                         
  -7   2   6          2.41         -1.83         4.10 o                         
  -6   2   6        459.37        472.11         7.37 o                         
  -5   2   6          4.63          6.62         2.38 o                         
  -4   2   6         16.62         15.12         2.30 o                         
  -3   2   6         37.94         50.82         2.94 o                         
  -2   2   6         12.05          5.79         1.91 o                         
  -1   2   6          1.68          4.38         1.76 o                         
   0   2   6        908.30        895.50         8.81 o                         
   1   2   6          8.72          7.02         1.82 o                         
   2   2   6          1.28          6.91         2.14 o                         
   3   2   6        357.55        352.47         8.52 o                         
   4   2   6         11.28         14.86         2.77 o                         
   5   2   6         71.95         64.48         4.11 o                         
   6   2   6        201.79        222.71         7.76 o                         
   7   2   6         13.06         15.18         5.31 o                         
   8   2   6          8.24          9.34         5.35 o                         
   9   2   6         17.50         17.69         5.21 o                         
 -10   3   6          3.55          0.42         4.88 o                         
  -9   3   6          6.61          6.51         4.41 o                         
  -8   3   6         45.48         37.34         5.57 o                         
  -7   3   6         76.29         67.56         6.23 o                         
  -6   3   6        525.52        499.93         8.67 o                         
  -5   3   6        804.74        814.58        14.39 o                         
  -4   3   6          3.77          5.88         3.16 o                         
  -3   3   6          0.48         -0.23         2.35 o                         
  -2   3   6         38.96         37.84         2.93 o                         
  -1   3   6       1688.25       1796.67        15.08 o                         
   0   3   6        143.92        149.21         4.08 o                         
   1   3   6       1063.34       1043.30        10.21 o                         
   2   3   6         16.69         13.34         2.48 o                         
   3   3   6        153.62        162.06         5.35 o                         
   4   3   6        403.83        383.84         7.57 o                         
   5   3   6         88.80         86.53         4.58 o                         
   6   3   6        213.61        217.08         7.97 o                         
   7   3   6        301.48        315.39        11.24 o                         
   8   3   6          0.44         -4.17         4.56 o                         
   9   3   6          3.63          6.77         4.93 o                         
 -10   4   6          5.84          1.45         4.79 o                         
  -9   4   6         13.30          7.95         5.33 o                         
  -8   4   6          2.10          7.08         4.94 o                         
  -7   4   6          8.31         12.87         4.53 o                         
  -6   4   6        115.63        114.22         5.60 o                         
  -5   4   6        651.97        645.86        11.36 o                         
  -4   4   6          0.00         -0.68         3.12 o                         
  -3   4   6        613.35        624.61        10.61 o                         
  -2   4   6          0.33          1.37         2.25 o                         
  -1   4   6        156.39        142.87         4.44 o                         
   0   4   6          1.69          3.37         1.94 o                         
   1   4   6         11.48         20.93         2.32 o                         
   2   4   6         60.45         42.66         3.22 o                         
   3   4   6        267.27        284.02         6.91 o                         
   4   4   6         78.07         87.67         4.44 o                         
   5   4   6        537.71        486.71         8.91 o                         
   6   4   6         48.36         26.42         4.41 o                         
   7   4   6         14.77          3.43         5.20 o                         
   8   4   6          4.09          0.86         4.57 o                         
   9   4   6          9.47          6.26         7.39 o                         
 -10   5   6          1.34         -5.22         5.22 o                         
  -9   5   6         10.69          6.85         5.15 o                         
  -8   5   6          4.41         10.95         4.96 o                         
  -7   5   6        119.24        125.04         7.93 o                         
  -6   5   6         73.48         79.59         5.37 o                         
  -5   5   6         43.75         62.61         5.42 o                         
  -4   5   6        124.14        120.86         5.68 o                         
  -3   5   6          9.02          9.48         2.59 o                         
  -2   5   6        125.25        155.35         5.30 o                         
  -1   5   6        149.48        150.89         5.25 o                         
   0   5   6          9.52          6.44         2.45 o                         
   1   5   6         22.31         25.54         2.44 o                         
   2   5   6          0.33         -0.14         1.91 o                         
   3   5   6         23.50         17.45         2.94 o                         
   4   5   6         30.05         38.43         3.58 o                         
   5   5   6          0.53          6.20         3.07 o                         
   6   5   6         26.60         36.59         5.91 o                         
   7   5   6        130.77        110.13         8.41 o                         
   8   5   6         16.55          9.47         5.22 o                         
   9   5   6          1.61          2.10         5.69 o                         
 -10   6   6          0.17         -8.51         8.51 o                         
  -9   6   6          3.23          3.51         4.91 o                         
  -8   6   6          1.69         -0.79         4.74 o                         
  -7   6   6          5.58          3.68         4.73 o                         
  -6   6   6         17.92         21.05         4.15 o                         
  -5   6   6        421.29        440.40         9.91 o                         
  -4   6   6          3.81          3.48         3.37 o                         
  -3   6   6         36.61         41.22         3.92 o                         
  -2   6   6         26.57         27.38         2.88 o                         
  -1   6   6         22.26         24.97         3.39 o                         
   0   6   6        589.59        617.44         9.60 o                         
   1   6   6        303.10        354.38         6.71 o                         
   2   6   6        174.52        182.58         4.98 o                         
   3   6   6         16.25         11.59         2.78 o                         
   4   6   6        276.58        295.54         7.45 o                         
   5   6   6        320.53        292.40         8.25 o                         
   6   6   6        209.87        226.29         8.92 o                         
   7   6   6         20.18         28.76         5.84 o                         
   8   6   6         10.87          6.55         5.89 o                         
   9   6   6          0.38         -0.84         5.30 o                         
 -10   7   6          3.49         -3.01         6.05 o                         
  -9   7   6         39.36         29.38         6.05 o                         
  -8   7   6          0.55         -3.56         4.58 o                         
  -7   7   6        142.80        133.04         8.27 o                         
  -6   7   6         23.09         30.68         4.35 o                         
  -5   7   6         73.54         81.19         5.84 o                         
  -4   7   6        348.14        319.08         8.69 o                         
  -3   7   6        121.77        114.04         5.56 o                         
  -2   7   6         29.02         26.45         3.21 o                         
  -1   7   6         53.21         54.45         3.94 o                         
   0   7   6         59.47         57.46         4.40 o                         
   1   7   6        197.02        201.27         5.80 o                         
   2   7   6        207.72        185.19         5.04 o                         
   3   7   6          0.35         -2.40         2.52 o                         
   4   7   6         17.92         20.90         3.55 o                         
   5   7   6         78.69         92.54         5.31 o                         
   6   7   6          0.03          2.93         4.34 o                         
   7   7   6          3.65         -5.50         5.50 o                         
   8   7   6          8.85          8.50         7.79 o                         
   9   7   6         10.76          0.10         5.80 o                         
  -9   8   6          7.88         -1.09         5.30 o                         
  -8   8   6          0.26          1.36         5.48 o                         
  -7   8   6         46.55         40.81         5.95 o                         
  -6   8   6        138.05        132.38         6.89 o                         
  -5   8   6         31.57         15.91         4.39 o                         
  -4   8   6          8.19          3.59         3.72 o                         
  -3   8   6         92.75        100.50         5.82 o                         
  -2   8   6        125.98        130.60         5.27 o                         
  -1   8   6        140.34        157.91         6.04 o                         
   0   8   6         50.17         55.47         4.68 o                         
   1   8   6        589.87        574.81         9.21 o                         
   2   8   6        140.68        142.99         4.65 o                         
   3   8   6       1898.10       1901.74        17.77 o                         
   4   8   6         14.71         10.89         3.35 o                         
   5   8   6         47.75         53.02         4.60 o                         
   6   8   6        148.36        144.00         8.99 o                         
   7   8   6         68.99         69.41         9.45 o                         
   8   8   6          6.14          8.10         6.49 o                         
   9   8   6         17.83         25.91         6.94 o                         
  -9   9   6          0.37         -5.34         5.34 o                         
  -8   9   6          0.61          8.63         5.27 o                         
  -7   9   6         20.67         22.90         7.06 o                         
  -6   9   6        333.90        342.49        10.17 o                         
  -5   9   6         34.90         31.86         4.45 o                         
  -4   9   6          0.97         -3.88         3.88 o                         
  -3   9   6         82.33         74.79         6.01 o                         
  -2   9   6         38.56         40.96         3.71 o                         
  -1   9   6         83.39         82.99         5.07 o                         
   0   9   6        621.91        638.22        11.99 o                         
   1   9   6         14.76         13.54         3.55 o                         
   2   9   6       1181.65       1189.20        13.55 o                         
   3   9   6        104.67         97.75         5.71 o                         
   4   9   6        719.31        747.27        12.32 o                         
   5   9   6        243.15        248.74         9.30 o                         
   6   9   6        225.05        227.68        11.13 o                         
   7   9   6         44.59         54.27         9.42 o                         
   8   9   6          1.57          4.58         6.46 o                         
  -9  10   6          5.04          2.65         6.05 o                         
  -8  10   6          0.15         -4.77         4.77 o                         
  -7  10   6         11.04         11.05         4.78 o                         
  -6  10   6        203.71        241.09         9.23 o                         
  -5  10   6         28.76         31.37         4.90 o                         
  -4  10   6          1.42          3.43         4.30 o                         
  -3  10   6        206.08        221.31         8.83 o                         
  -2  10   6        256.15        280.94         6.91 o                         
  -1  10   6        206.30        232.74         8.55 o                         
   0  10   6         16.29         20.55         3.81 o                         
   1  10   6        429.85        446.48        10.16 o                         
   2  10   6        618.95        613.07         9.78 o                         
   3  10   6         16.92         13.59         2.86 o                         
   4  10   6          0.06         -0.23         3.65 o                         
   5  10   6         22.97         25.43         8.02 o                         
   6  10   6          2.11          9.19         7.01 o                         
   7  10   6          1.43          9.70         6.27 o                         
   8  10   6          4.34         -2.10         9.83 o                         
  -9  11   6          2.53         10.97         6.87 o                         
  -8  11   6          0.94         -2.09         4.94 o                         
  -7  11   6        120.80        126.67         8.47 o                         
  -6  11   6         85.40         91.19         6.95 o                         
  -5  11   6          8.11         12.39         4.28 o                         
  -4  11   6        120.84        126.80         8.07 o                         
  -3  11   6         31.67         26.59         2.92 o                         
  -2  11   6        289.04        297.26         9.95 o                         
  -1  11   6         62.73         61.83         5.82 o                         
   0  11   6         13.78         10.42         4.04 o                         
   1  11   6        387.92        421.12        10.12 o                         
   2  11   6         47.92         41.94         3.94 o                         
   3  11   6          1.76         -1.56         3.35 o                         
   4  11   6         23.90         19.96         5.62 o                         
   5  11   6         13.98         14.64         5.48 o                         
   6  11   6        141.24        143.70        12.40 o                         
   7  11   6          1.25         -6.66         6.66 o                         
   8  11   6         17.66         31.36         9.07 o                         
  -8  12   6         44.07         39.38         7.26 o                         
  -7  12   6          0.46         -5.11         5.11 o                         
  -6  12   6         29.08         33.01         5.50 o                         
  -5  12   6          7.31          1.76         3.95 o                         
  -4  12   6          1.11          2.32         4.21 o                         
  -3  12   6          2.52          1.22         2.78 o                         
  -2  12   6         66.72         59.13         5.01 o                         
  -1  12   6         20.79         21.08         5.11 o                         
   0  12   6        576.31        602.45        12.37 o                         
   1  12   6          1.05         -3.41         3.41 o                         
   2  12   6         28.44         27.70         3.61 o                         
   3  12   6         27.20         18.80         5.00 o                         
   4  12   6          1.10         -5.14         5.14 o                         
   5  12   6         76.48         54.60         7.40 o                         
   6  12   6        147.33        156.51        12.97 o                         
   7  12   6         21.81          7.92         8.24 o                         
   8  12   6          4.85         10.89         6.90 o                         
  -8  13   6         10.12         13.93         6.65 o                         
  -7  13   6        123.04        127.50         9.63 o                         
  -6  13   6          2.89          3.15         4.72 o                         
  -5  13   6         81.43         77.56         6.11 o                         
  -4  13   6        246.55        239.92         9.07 o                         
  -3  13   6         86.91         87.69         7.59 o                         
  -2  13   6        225.09        230.18         9.59 o                         
  -1  13   6          6.15          1.98         5.10 o                         
   0  13   6         39.60         35.88         5.82 o                         
   1  13   6         55.28         64.00         5.39 o                         
   2  13   6        824.75        837.73        19.32 o                         
   3  13   6        128.13        131.74         9.35 o                         
   4  13   6        155.24        160.44        10.08 o                         
   5  13   6          1.93         -7.53         7.53 o                         
   6  13   6          4.66         -5.02         7.11 o                         
   7  13   6        115.07        134.71        12.78 o                         
  -8  14   6         11.97          8.17         5.94 o                         
  -7  14   6         19.75         37.29         6.92 o                         
  -6  14   6          0.02          2.12         5.02 o                         
  -5  14   6         80.54         73.44         6.30 o                         
  -4  14   6         14.70         16.52         4.67 o                         
  -3  14   6         48.88         39.55         6.60 o                         
  -2  14   6         14.34         13.84         5.05 o                         
  -1  14   6          0.20         -4.92         4.92 o                         
   0  14   6        240.29        264.44        10.42 o                         
   1  14   6        229.97        233.73        11.45 o                         
   2  14   6        237.65        257.92        10.08 o                         
   3  14   6        291.18        301.40        12.60 o                         
   4  14   6          0.01          0.28         5.54 o                         
   5  14   6          8.42         -5.06         5.51 o                         
   6  14   6          0.01         -1.71         8.01 o                         
   7  14   6         13.32         15.89         9.75 o                         
  -7  15   6          9.62         14.05         6.69 o                         
  -6  15   6         41.13         38.61         7.24 o                         
  -5  15   6         33.39         43.41         6.20 o                         
  -4  15   6         33.20         31.87         5.85 o                         
  -3  15   6          0.05         -4.36         4.36 o                         
  -2  15   6        160.51        159.41         9.44 o                         
  -1  15   6        291.08        314.00        12.11 o                         
   0  15   6        139.43        136.01         8.16 o                         
   1  15   6        202.17        209.31        10.00 o                         
   2  15   6        487.02        482.52        12.66 o                         
   3  15   6          8.36         10.56         6.60 o                         
   4  15   6          0.74          6.44         5.21 o                         
   5  15   6         26.95         35.70        10.81 o                         
   6  15   6          4.18          4.52        11.04 o                         
  -7  16   6          7.14          2.36         7.29 o                         
  -6  16   6          1.65          1.16         7.39 o                         
  -5  16   6          6.38         12.37         8.99 o                         
  -4  16   6         79.10         96.65         7.68 o                         
  -3  16   6         60.23         48.62         7.03 o                         
  -2  16   6         12.58          8.25         5.92 o                         
  -1  16   6          0.02         -0.62         5.73 o                         
   0  16   6         50.05         46.37         7.05 o                         
   1  16   6          9.89         12.81         5.19 o                         
   2  16   6         24.89         29.03         6.64 o                         
   3  16   6          2.56          6.76         5.87 o                         
   4  16   6          0.75         -5.21         5.21 o                         
   5  16   6          5.09         -8.61         8.61 o                         
   6  16   6          0.01          1.02         8.09 o                         
  -6  17   6         51.88         41.84        11.63 o                         
  -5  17   6         47.17         52.94        10.00 o                         
  -4  17   6         16.47          9.95         5.63 o                         
  -3  17   6         15.23         13.28         7.43 o                         
  -2  17   6         56.65         52.38         7.60 o                         
  -1  17   6          7.59         -4.93         4.93 o                         
   0  17   6          3.82         -4.67         4.67 o                         
   1  17   6         22.27         30.90         6.85 o                         
   2  17   6         90.54         79.16         8.80 o                         
   3  17   6         20.24          9.50         6.67 o                         
   4  17   6         44.79         56.41         9.89 o                         
   5  17   6          7.17          4.89         7.02 o                         
  -5  18   6          1.50         -5.92         6.72 o                         
  -4  18   6          3.94          2.70         6.36 o                         
  -3  18   6         47.31         58.50         8.26 o                         
  -2  18   6          2.80         -0.29         5.23 o                         
  -1  18   6          9.40         -0.37         5.81 o                         
   0  18   6         30.82         22.36         7.18 o                         
   1  18   6         42.19         43.46         7.14 o                         
   2  18   6          0.01          0.98         6.03 o                         
   3  18   6        170.48        176.93        11.81 o                         
   4  18   6         76.84         96.21        10.08 o                         
   5  18   6         13.46          0.54        10.17 o                         
  -4  19   6          1.48          9.13         7.89 o                         
  -3  19   6          5.81         11.52         7.06 o                         
  -2  19   6         37.40         37.82        10.73 o                         
  -1  19   6          2.85         -3.28         6.34 o                         
   0  19   6          2.33         -4.77         6.02 o                         
   1  19   6         28.21         20.23         6.52 o                         
   2  19   6         14.98          6.98         7.00 o                         
   3  19   6         20.46         33.16         9.37 o                         
   4  19   6          4.02          4.90        11.66 o                         
  -3  20   6         64.71         57.36         8.59 o                         
  -2  20   6          0.23          1.25         8.31 o                         
  -1  20   6          1.33          1.28         7.33 o                         
   0  20   6          7.49         -7.00         7.00 o                         
   1  20   6          5.22         10.11         7.12 o                         
   2  20   6          2.23         -5.34         5.34 o                         
   3  20   6         14.55         18.52         8.59 o                         
  -2  21   6          0.13         22.52        19.38 o                         
  -1  21   6         14.74         24.59         9.40 o                         
   0  21   6         10.80          1.63         7.71 o                         
   1  21   6          6.10         -6.51         6.51 o                         
 -10   1   7          5.00          1.78         4.94 o                         
  -9   1   7          0.46          7.61         5.28 o                         
  -8   1   7         66.70         64.69         6.66 o                         
  -7   1   7         98.37         93.10         7.20 o                         
  -6   1   7          4.41          4.70         4.85 o                         
  -5   1   7          2.65         -2.52         2.52 o                         
  -4   1   7         53.19         52.30         3.47 o                         
  -3   1   7          0.33          0.37         2.01 o                         
  -2   1   7        247.61        266.00         5.77 o                         
  -1   1   7        599.86        590.38         7.99 o                         
   0   1   7        197.42        193.48         5.19 o                         
   1   1   7         19.31         17.47         2.53 o                         
   2   1   7        386.58        357.36         6.56 o                         
   3   1   7        370.83        356.43         7.40 o                         
   4   1   7        122.59        116.02         5.14 o                         
   5   1   7         25.82         15.11         3.78 o                         
   6   1   7        265.40        260.71        10.73 o                         
   7   1   7         78.82         83.59         7.73 o                         
   8   1   7         17.89         20.28         5.76 o                         
   9   1   7          7.23          7.90         5.56 o                         
 -10   2   7          7.53          0.03         4.88 o                         
  -9   2   7          4.50          0.61         5.03 o                         
  -8   2   7         43.49         49.44         6.47 o                         
  -7   2   7         25.22         30.12         5.84 o                         
  -6   2   7        382.35        387.21        13.00 o                         
  -5   2   7         50.14         56.26         3.46 o                         
  -4   2   7        416.34        390.69         7.28 o                         
  -3   2   7         71.54         67.00         3.43 o                         
  -2   2   7        298.51        323.93         6.22 o                         
  -1   2   7        180.66        193.01         5.04 o                         
   0   2   7         21.72         22.50         2.77 o                         
   1   2   7         68.20         73.90         4.18 o                         
   2   2   7        177.83        183.54         5.93 o                         
   3   2   7        667.21        667.31         9.89 o                         
   4   2   7         21.41         19.24         3.30 o                         
   5   2   7         57.05         54.79         4.92 o                         
   6   2   7         30.51         17.22         5.82 o                         
   7   2   7         58.01         55.99         7.17 o                         
   8   2   7         70.42         97.24        10.66 o                         
   9   2   7         19.59         19.93         6.22 o                         
 -10   3   7          5.14         22.03         8.42 o                         
  -9   3   7          0.02         -4.65         4.65 o                         
  -8   3   7          1.30         -0.85         4.51 o                         
  -7   3   7        451.96        475.03        13.07 o                         
  -6   3   7         53.88         45.36         5.36 o                         
  -5   3   7        446.03        469.09         9.47 o                         
  -4   3   7         83.42         79.45         4.78 o                         
  -3   3   7        203.30        213.25         5.85 o                         
  -2   3   7         42.66         53.08         3.83 o                         
  -1   3   7        208.86        195.97         5.53 o                         
   0   3   7         80.67         86.69         4.27 o                         
   1   3   7        347.41        361.97         6.69 o                         
   2   3   7        143.19        153.95         5.57 o                         
   3   3   7         21.02         23.08         3.33 o                         
   4   3   7          5.70          2.54         3.95 o                         
   5   3   7          3.45          0.80         3.74 o                         
   6   3   7          0.08         -3.98         4.49 o                         
   7   3   7         18.78         23.58         5.79 o                         
   8   3   7          4.25         -3.11         5.27 o                         
   9   3   7          8.24         14.66         5.75 o                         
  -9   4   7         35.05         25.04         6.46 o                         
  -8   4   7         60.40         62.76         6.92 o                         
  -7   4   7          0.30          2.87         4.17 o                         
  -6   4   7        119.79        115.39         7.39 o                         
  -5   4   7          8.03          9.45         3.62 o                         
  -4   4   7          8.19         11.75         3.73 o                         
  -3   4   7          9.45          7.17         2.69 o                         
  -2   4   7          0.01         -2.10         2.62 o                         
  -1   4   7         87.57         82.06         4.55 o                         
   0   4   7        349.72        343.02         6.80 o                         
   1   4   7          9.44         10.29         2.59 o                         
   2   4   7        205.97        220.59         6.74 o                         
   3   4   7        386.66        378.02         8.57 o                         
   4   4   7        216.59        248.34         7.22 o                         
   5   4   7         37.70         27.85         4.87 o                         
   6   4   7         56.65         59.01         6.95 o                         
   7   4   7          9.29         -5.05         5.43 o                         
   8   4   7         14.67          2.13         6.47 o                         
   9   4   7        147.16        150.05        10.40 o                         
  -9   5   7          6.87          8.71         5.14 o                         
  -8   5   7          9.55         15.07         5.57 o                         
  -7   5   7         60.87         78.36         7.57 o                         
  -6   5   7          0.59         -2.28         4.47 o                         
  -5   5   7          1.30          0.70         4.20 o                         
  -4   5   7        139.63        140.26         8.33 o                         
  -3   5   7         96.85        104.83         6.76 o                         
  -2   5   7        287.44        298.10         9.97 o                         
  -1   5   7          4.32         -0.28         2.54 o                         
   0   5   7          0.02         -0.67         2.53 o                         
   1   5   7          3.07          3.82         2.20 o                         
   2   5   7       1059.83       1076.47        13.40 o                         
   3   5   7          1.77          3.36         4.14 o                         
   4   5   7        429.02        450.71         9.06 o                         
   5   5   7        438.44        407.87        10.69 o                         
   6   5   7          1.78          0.81         9.05 o                         
   7   5   7         48.25         50.66         6.91 o                         
   8   5   7         91.19        103.03        10.36 o                         
  -9   6   7         18.00          5.31         5.12 o                         
  -8   6   7        119.01        122.19         8.86 o                         
  -7   6   7          0.08          0.67         4.96 o                         
  -6   6   7         80.21         90.67         7.51 o                         
  -5   6   7          0.37         -4.01         4.01 o                         
  -4   6   7         98.19         93.36         7.34 o                         
  -3   6   7         11.02          7.72         4.13 o                         
  -2   6   7         58.88         54.95         4.19 o                         
  -1   6   7         48.42         56.85         4.51 o                         
   0   6   7        614.34        612.67        11.25 o                         
   1   6   7          0.30          0.43         2.61 o                         
   2   6   7        117.33        123.23         5.48 o                         
   3   6   7       1127.85       1122.29        14.72 o                         
   4   6   7        646.04        659.36        11.99 o                         
   5   6   7          0.81          7.94         4.68 o                         
   6   6   7        178.24        169.90         9.83 o                         
   7   6   7          0.76         -3.19         4.87 o                         
   8   6   7         17.56         26.93         7.13 o                         
  -9   7   7          1.22         -3.25         5.09 o                         
  -8   7   7         12.14         13.71         5.66 o                         
  -7   7   7         78.01         73.73         7.58 o                         
  -6   7   7         57.89         63.56         6.20 o                         
  -5   7   7         48.44         61.42         5.79 o                         
  -4   7   7        154.16        164.51         8.98 o                         
  -3   7   7          0.08         -3.18         3.18 o                         
  -2   7   7          0.03         -2.98         2.98 o                         
  -1   7   7        167.87        181.78         6.76 o                         
   0   7   7          0.32          3.89         3.41 o                         
   1   7   7         43.96         41.96         4.58 o                         
   2   7   7         27.60         21.94         3.95 o                         
   3   7   7          5.29          3.96         4.30 o                         
   4   7   7         31.28         44.63         4.93 o                         
   5   7   7        193.67        185.48        12.29 o                         
   6   7   7         24.60         33.86         7.10 o                         
   7   7   7         86.65         86.41        10.42 o                         
   8   7   7          9.64          0.14         5.92 o                         
  -9   8   7         24.96         24.79         6.60 o                         
  -8   8   7         11.76          5.98         5.54 o                         
  -7   8   7          2.48         -3.14         4.75 o                         
  -6   8   7         20.54         12.01         4.77 o                         
  -5   8   7          3.38         -3.24         4.72 o                         
  -4   8   7          0.32         -0.39         4.55 o                         
  -3   8   7         19.12         14.26         4.54 o                         
  -2   8   7          0.22         -2.89         2.89 o                         
  -1   8   7          4.22          8.89         3.26 o                         
   0   8   7          4.49         -0.23         3.52 o                         
   1   8   7          3.88          4.16         3.33 o                         
   2   8   7         34.00         43.26         5.32 o                         
   3   8   7          6.22          8.36         4.32 o                         
   4   8   7        928.37        889.86        17.15 o                         
   5   8   7        345.97        358.17        10.55 o                         
   6   8   7          1.79         -3.56         6.78 o                         
   7   8   7          0.91         -5.99         5.99 o                         
   8   8   7         10.73          9.90         6.30 o                         
  -9   9   7          0.49          5.10         5.93 o                         
  -8   9   7          5.50          2.22         5.32 o                         
  -7   9   7         15.33         18.53         5.83 o                         
  -6   9   7          7.02         -0.89         4.37 o                         
  -5   9   7          0.34         -1.97         4.78 o                         
  -4   9   7          9.25          2.47         4.95 o                         
  -3   9   7         45.96         49.93         5.44 o                         
  -2   9   7        149.37        149.34         6.41 o                         
  -1   9   7          3.04          7.48         3.76 o                         
   0   9   7        107.70        123.17         6.79 o                         
   1   9   7         38.60         38.48         4.10 o                         
   2   9   7        200.84        199.42         4.98 o                         
   3   9   7        141.62        158.50         8.11 o                         
   4   9   7         52.73         53.91         5.67 o                         
   5   9   7        478.13        507.10        12.21 o                         
   6   9   7         32.72         30.72         7.82 o                         
   7   9   7          3.10         -4.43         6.13 o                         
   8   9   7          0.03         -5.83         5.83 o                         
  -8  10   7          5.25          7.26         5.66 o                         
  -7  10   7          0.80          3.79         5.21 o                         
  -6  10   7          5.18         -4.16         4.35 o                         
  -5  10   7         22.78         33.67         6.36 o                         
  -4  10   7         37.83         26.42         5.99 o                         
  -3  10   7         35.10         28.63         5.03 o                         
  -2  10   7         11.06         11.73         3.46 o                         
  -1  10   7         97.85         92.09         5.84 o                         
   0  10   7          1.62          6.85         3.74 o                         
   1  10   7         26.97         27.94         4.13 o                         
   2  10   7        114.70        109.69         7.08 o                         
   3  10   7          0.72          0.03         4.02 o                         
   4  10   7         24.26         15.16         4.96 o                         
   5  10   7          0.57          5.14         5.50 o                         
   6  10   7          8.75          8.33         6.42 o                         
   7  10   7          0.11         -4.55         6.60 o                         
  -8  11   7          5.97          7.05         6.77 o                         
  -7  11   7         13.24          9.08         6.09 o                         
  -6  11   7          3.76         -2.64         4.99 o                         
  -5  11   7        108.90         90.86         7.26 o                         
  -4  11   7          6.80          2.67         4.71 o                         
  -3  11   7         36.64         26.26         5.55 o                         
  -2  11   7        206.57        210.36         7.77 o                         
  -1  11   7          4.82          2.38         4.91 o                         
   0  11   7          7.51         -3.18         3.42 o                         
   1  11   7        316.97        352.80        10.54 o                         
   2  11   7         25.93         26.39         5.87 o                         
   3  11   7         25.09         29.12         6.02 o                         
   4  11   7         11.98          5.69         4.74 o                         
   5  11   7         27.91         28.29         7.26 o                         
   6  11   7          5.82         -7.17         7.17 o                         
   7  11   7         10.03         14.66         9.69 o                         
  -8  12   7          0.09          3.82         6.43 o                         
  -7  12   7          0.17          4.69         5.56 o                         
  -6  12   7         44.27         40.56         6.81 o                         
  -5  12   7         36.28         21.22         5.45 o                         
  -4  12   7         31.07         21.19         5.47 o                         
  -3  12   7         43.53         41.69         6.26 o                         
  -2  12   7         27.11         22.02         4.31 o                         
  -1  12   7        109.66         94.97         6.27 o                         
   0  12   7        202.69        196.57         8.46 o                         
   1  12   7          6.62          8.85         5.21 o                         
   2  12   7         33.17         23.25         5.12 o                         
   3  12   7          1.43          0.61         5.06 o                         
   4  12   7         28.65         37.10         6.70 o                         
   5  12   7         28.77         40.77         7.72 o                         
   6  12   7          0.90         -6.70         6.70 o                         
   7  12   7         13.99         21.34         8.06 o                         
  -7  13   7          0.36          6.83         5.81 o                         
  -6  13   7          1.34          8.32         5.59 o                         
  -5  13   7         10.83          7.44         5.26 o                         
  -4  13   7         11.58         11.32         5.45 o                         
  -3  13   7         29.10         16.24         6.39 o                         
  -2  13   7         68.07         65.33         6.64 o                         
  -1  13   7        248.51        291.30        10.85 o                         
   0  13   7        211.75        213.18         9.69 o                         
   1  13   7        231.36        253.90        11.83 o                         
   2  13   7         41.05         36.34         5.86 o                         
   3  13   7         14.64         24.51         6.04 o                         
   4  13   7          9.74         -3.03         8.18 o                         
   5  13   7         14.24         14.86         9.04 o                         
   6  13   7         44.60         47.22        10.48 o                         
  -7  14   7         95.66        103.87         9.82 o                         
  -6  14   7          0.05         -5.59         5.59 o                         
  -5  14   7          2.37         -4.45         4.45 o                         
  -4  14   7         48.04         62.73         9.14 o                         
  -3  14   7         38.36         47.59         7.36 o                         
  -2  14   7         14.01         12.77         5.39 o                         
  -1  14   7        331.13        327.78        11.88 o                         
   0  14   7         97.14         73.44         7.61 o                         
   1  14   7        100.37        113.29         8.01 o                         
   2  14   7         25.12         24.08         5.74 o                         
   3  14   7         91.62        114.97         9.82 o                         
   4  14   7         15.72         15.56         6.12 o                         
   5  14   7         18.39         22.33         9.47 o                         
   6  14   7         53.28         65.80        11.02 o                         
  -6  15   7          1.64         -5.37         5.37 o                         
  -5  15   7          8.12          2.70         5.92 o                         
  -4  15   7         13.46          5.71         5.76 o                         
  -3  15   7         12.47          7.80         5.65 o                         
  -2  15   7        195.43        208.98        11.68 o                         
  -1  15   7         38.47         32.12         8.69 o                         
   0  15   7         31.57         34.45         6.74 o                         
   1  15   7         98.71        102.62         7.95 o                         
   2  15   7        146.98        161.50        10.22 o                         
   3  15   7         27.50         31.25         7.07 o                         
   4  15   7         98.95         98.22        13.04 o                         
   5  15   7         38.94         68.32        18.52 o                         
   6  15   7         54.66         67.88        13.79 o                         
  -6  16   7         12.77         23.77         8.00 o                         
  -5  16   7         19.24         19.03         6.39 o                         
  -4  16   7         16.22         11.09         7.69 o                         
  -3  16   7         11.04          7.76         6.51 o                         
  -2  16   7          8.81          1.56         5.69 o                         
  -1  16   7         10.67         -2.62         5.22 o                         
   0  16   7        305.89        345.19        12.03 o                         
   1  16   7         62.00         59.95         7.31 o                         
   2  16   7        370.85        380.36        17.56 o                         
   3  16   7         18.96         12.43         7.32 o                         
   4  16   7          1.14          1.95         7.60 o                         
   5  16   7         17.60         14.14         9.16 o                         
  -5  17   7         35.72         37.14        11.32 o                         
  -4  17   7          2.61          0.23         6.91 o                         
  -3  17   7          7.31         -1.77         5.62 o                         
  -2  17   7         16.68          9.87         7.12 o                         
  -1  17   7          2.21         -5.74         5.74 o                         
   0  17   7         62.42         54.52         8.76 o                         
   1  17   7          1.73         -5.69         5.69 o                         
   2  17   7        106.98        107.44         9.19 o                         
   3  17   7          5.06         -5.49         5.49 o                         
   4  17   7         31.61         21.46         7.87 o                         
  -4  18   7         19.55          8.68         7.74 o                         
  -3  18   7          8.08         11.22         7.54 o                         
  -2  18   7          1.92          4.65         6.00 o                         
  -1  18   7         29.59         24.91         6.67 o                         
   0  18   7          1.37         -5.40         5.40 o                         
   1  18   7         33.23         31.04         7.47 o                         
   2  18   7          3.77         -6.72         6.72 o                         
   3  18   7          9.53         19.00         7.10 o                         
  -3  19   7         47.07         58.31        11.11 o                         
  -2  19   7          7.81         -7.37         7.37 o                         
  -1  19   7          1.60         -7.03         7.03 o                         
   0  19   7         74.01         56.28         8.63 o                         
   1  19   7          6.67         18.72         7.42 o                         
   2  19   7          0.18         -5.94         5.94 o                         
  -1  20   7          2.53          2.60         8.22 o                         
   0  20   7          1.99          3.52         7.18 o                         
  -9   0   8        118.56        141.59        14.44 o                         
  -8   0   8          3.72          1.70         7.00 o                         
  -7   0   8         39.20         29.96         8.72 o                         
  -6   0   8        169.33        165.52        12.37 o                         
  -5   0   8         56.37         61.45         8.78 o                         
  -4   0   8        680.21        697.33        16.07 o                         
  -3   0   8         55.69         54.14         5.78 o                         
  -2   0   8          9.58         10.01         3.82 o                         
  -1   0   8        633.37        687.37        13.21 o                         
   0   0   8         23.15         31.08         4.94 o                         
   1   0   8        237.50        240.21         9.57 o                         
   2   0   8        237.11        209.65         9.53 o                         
   3   0   8        244.34        219.37        12.54 o                         
   4   0   8         61.19         53.60         8.13 o                         
   5   0   8        118.64        130.32        12.32 o                         
   6   0   8          9.17         11.87         8.16 o                         
   7   0   8         38.97         73.10        11.52 o                         
   8   0   8          0.91         -6.39         6.39 o                         
  -9   1   8          2.47         -0.41         4.96 o                         
  -8   1   8          0.16         -5.03         5.03 o                         
  -7   1   8          0.04         -1.05         6.09 o                         
  -6   1   8          6.12          4.87         4.51 o                         
  -5   1   8         61.71         69.25         6.41 o                         
  -4   1   8         91.50        104.45         6.09 o                         
  -3   1   8        269.52        272.22         6.63 o                         
  -2   1   8        272.37        314.61         8.13 o                         
  -1   1   8        100.96         88.95         4.47 o                         
   0   1   8        636.40        633.13         9.92 o                         
   1   1   8         91.11         83.68         4.72 o                         
   2   1   8         45.12         41.51         3.86 o                         
   3   1   8        184.86        191.03         8.40 o                         
   4   1   8         56.77         52.77         5.98 o                         
   5   1   8        153.36        164.32         8.49 o                         
   6   1   8          0.85         -4.62         4.62 o                         
   7   1   8         77.89         91.98         8.47 o                         
   8   1   8          5.23         -0.81         5.27 o                         
  -9   2   8         33.03         38.87         6.60 o                         
  -8   2   8          1.84          9.19         5.34 o                         
  -7   2   8          0.07          5.74         5.23 o                         
  -6   2   8          0.02         -3.60         4.08 o                         
  -5   2   8          0.35          3.84         4.34 o                         
  -4   2   8         31.52         33.73         4.57 o                         
  -3   2   8        120.89        117.14         4.89 o                         
  -2   2   8        109.17        112.38         4.76 o                         
  -1   2   8         89.24         93.12         5.18 o                         
   0   2   8        402.61        434.84         8.52 o                         
   1   2   8         49.72         47.54         3.57 o                         
   2   2   8        450.82        437.61         7.37 o                         
   3   2   8        692.54        708.79        13.82 o                         
   4   2   8         89.85         80.77         6.72 o                         
   5   2   8         15.15         13.73         4.70 o                         
   6   2   8         33.72         21.68         6.41 o                         
   7   2   8          5.91          4.64         5.60 o                         
   8   2   8        139.70        174.74        10.88 o                         
  -9   3   8          3.33         -2.56         5.44 o                         
  -8   3   8         98.01        103.97         8.26 o                         
  -7   3   8          0.51         -2.36         4.90 o                         
  -6   3   8         55.68         60.01         6.52 o                         
  -5   3   8         19.04         10.66         5.07 o                         
  -4   3   8          4.78          2.14         3.76 o                         
  -3   3   8        202.50        192.56         6.81 o                         
  -2   3   8          2.59          2.03         3.46 o                         
  -1   3   8          1.23         -2.50         3.50 o                         
   0   3   8        140.33        130.87         5.27 o                         
   1   3   8        287.82        282.56         6.77 o                         
   2   3   8        503.35        519.78         9.61 o                         
   3   3   8        479.20        479.59        12.15 o                         
   4   3   8         23.38         13.26         4.08 o                         
   5   3   8        223.97        191.94         8.84 o                         
   6   3   8         11.02         -2.35         4.53 o                         
   7   3   8         16.10         16.06         6.20 o                         
   8   3   8          0.03         -1.47         5.92 o                         
  -9   4   8          8.81         15.18         6.70 o                         
  -8   4   8         21.71         29.49         6.34 o                         
  -7   4   8        170.90        159.80         9.44 o                         
  -6   4   8          5.05          3.28         4.66 o                         
  -5   4   8         54.77         69.54         7.72 o                         
  -4   4   8         23.36         24.17         5.13 o                         
  -3   4   8         31.59         33.76         4.07 o                         
  -2   4   8         41.78         29.29         3.93 o                         
  -1   4   8        126.11        125.48         5.84 o                         
   0   4   8         24.45         19.76         3.64 o                         
   1   4   8         45.11         42.94         3.95 o                         
   2   4   8          4.06          3.49         3.30 o                         
   3   4   8        196.99        170.35         8.50 o                         
   4   4   8          0.00         -4.00         4.00 o                         
   5   4   8          2.02          0.04         4.19 o                         
   6   4   8          1.00         -4.69         5.45 o                         
   7   4   8          0.75          4.86         5.65 o                         
   8   4   8          3.57          9.30         6.32 o                         
  -9   5   8          3.63         -4.10         5.12 o                         
  -8   5   8        103.47        107.75         8.34 o                         
  -7   5   8         27.36         34.15         6.15 o                         
  -6   5   8         75.22         76.45         6.92 o                         
  -5   5   8         22.04         18.85         5.13 o                         
  -4   5   8          0.13         -0.23         4.75 o                         
  -3   5   8          0.63         -3.10         3.10 o                         
  -2   5   8          7.64          3.30         3.47 o                         
  -1   5   8         14.52         17.09         3.76 o                         
   0   5   8          9.28          9.67         3.48 o                         
   1   5   8         39.27         31.92         3.84 o                         
   2   5   8        379.99        370.92         9.27 o                         
   3   5   8          1.40          7.69         4.45 o                         
   4   5   8          8.02          9.49         4.53 o                         
   5   5   8        163.11        159.58         8.32 o                         
   6   5   8          0.37          7.37         5.69 o                         
   7   5   8          2.56         -3.14         5.39 o                         
   8   5   8          0.01          5.37         6.31 o                         
  -9   6   8          1.54          9.31         7.63 o                         
  -8   6   8          0.05          1.53         5.10 o                         
  -7   6   8        106.14        107.73         8.38 o                         
  -6   6   8          2.06          2.06         4.56 o                         
  -5   6   8         42.81         31.15         6.60 o                         
  -4   6   8          0.02         -0.86         4.68 o                         
  -3   6   8          1.53         -2.43         2.43 o                         
  -2   6   8         28.48         25.60         3.68 o                         
  -1   6   8         12.36         13.02         3.52 o                         
   0   6   8          7.35          4.99         3.33 o                         
   1   6   8         15.23         11.40         4.33 o                         
   2   6   8         15.23         13.10         4.41 o                         
   3   6   8        148.43        157.39         7.95 o                         
   4   6   8        366.10        397.50        11.37 o                         
   5   6   8          2.60         -2.34         4.39 o                         
   6   6   8         13.12         24.45         6.57 o                         
   7   6   8          0.16         -4.60         5.87 o                         
   8   6   8         15.69         24.17         8.29 o                         
  -8   7   8          6.20         -4.05         6.54 o                         
  -7   7   8         41.31         40.31         6.79 o                         
  -6   7   8         70.40         66.16         8.70 o                         
  -5   7   8          7.59         -0.61         5.14 o                         
  -4   7   8          3.58         -5.35         5.35 o                         
  -3   7   8          2.41          3.83         4.34 o                         
  -2   7   8          0.52         -1.61         3.59 o                         
  -1   7   8         29.01         24.52         3.92 o                         
   0   7   8          1.72          0.45         3.70 o                         
   1   7   8        369.05        382.17         8.08 o                         
   2   7   8         85.35         85.72         6.06 o                         
   3   7   8         28.79         28.94         5.01 o                         
   4   7   8         24.61         23.85         5.59 o                         
   5   7   8         10.82         19.03         5.13 o                         
   6   7   8          1.01          4.83         5.49 o                         
   7   7   8         16.93          8.06         7.12 o                         
  -8   8   8         25.10         27.05         6.79 o                         
  -7   8   8          6.87         -0.13         6.04 o                         
  -6   8   8         18.64         15.96         6.06 o                         
  -5   8   8          0.28          1.56         4.64 o                         
  -4   8   8         89.16         80.19         7.40 o                         
  -3   8   8         21.74         13.93         4.68 o                         
  -2   8   8         38.36         34.45         5.52 o                         
  -1   8   8          3.05         -3.70         3.70 o                         
   0   8   8        616.14        659.63        11.68 o                         
   1   8   8        241.73        246.11         8.79 o                         
   2   8   8        107.78        118.68         7.23 o                         
   3   8   8        136.27        127.49         8.53 o                         
   4   8   8        171.44        160.52        10.20 o                         
   5   8   8         58.02         50.75         7.30 o                         
   6   8   8         32.99         20.19         8.62 o                         
   7   8   8          1.68         -7.31         7.31 o                         
  -8   9   8         37.91         36.62         6.90 o                         
  -7   9   8         10.03          5.85         5.87 o                         
  -6   9   8          2.35          4.19         6.10 o                         
  -5   9   8        157.50        147.13        14.42 o                         
  -4   9   8          0.16          1.57         5.23 o                         
  -3   9   8         37.68         20.15         5.58 o                         
  -2   9   8         63.98         55.84         4.89 o                         
  -1   9   8        186.85        228.15        11.61 o                         
   0   9   8        278.74        287.80        11.24 o                         
   1   9   8        327.78        336.02        11.89 o                         
   2   9   8          9.98          3.44         4.73 o                         
   3   9   8         58.41         64.37         6.49 o                         
   4   9   8          0.26         13.49         4.97 o                         
   5   9   8          1.55         -2.12         5.15 o                         
   6   9   8         17.02         29.23         8.37 o                         
   7   9   8         17.17         17.76         8.70 o                         
  -8  10   8          8.73          3.73         5.95 o                         
  -7  10   8          9.85          6.33         5.84 o                         
  -6  10   8          6.68         -0.33         6.27 o                         
  -5  10   8          0.04         -4.73         4.73 o                         
  -4  10   8         40.08         40.91         7.50 o                         
  -3  10   8          1.48         -2.82         4.30 o                         
  -2  10   8         65.22         56.54         6.28 o                         
  -1  10   8        236.41        244.75         8.86 o                         
   0  10   8          2.88         -1.87         4.30 o                         
   1  10   8         41.26         38.11         5.34 o                         
   2  10   8         99.79         92.06         7.06 o                         
   3  10   8         53.10         59.37         6.48 o                         
   4  10   8          1.51          6.29         5.19 o                         
   5  10   8          0.14         -2.10         6.92 o                         
   6  10   8         10.33         12.27         8.40 o                         
   7  10   8          0.54         -0.50         7.42 o                         
  -7  11   8          6.00         12.98         6.04 o                         
  -6  11   8          1.33         -1.01         6.75 o                         
  -5  11   8          0.22         -2.24         5.39 o                         
  -4  11   8         32.68         38.34         6.47 o                         
  -3  11   8         13.26         13.21         5.52 o                         
  -2  11   8         11.97          9.45         5.03 o                         
  -1  11   8          3.05          0.87         3.98 o                         
   0  11   8          1.22         -4.17         4.17 o                         
   1  11   8          1.84         -4.88         4.88 o                         
   2  11   8          8.87          7.86         4.63 o                         
   3  11   8         23.76         22.84         5.63 o                         
   4  11   8        238.16        255.79        11.78 o                         
   5  11   8          1.57         -4.87         6.38 o                         
   6  11   8         55.23         61.14        14.02 o                         
  -7  12   8         13.64          6.15         9.13 o                         
  -6  12   8         11.02          4.35         6.30 o                         
  -5  12   8          0.81          7.54         5.84 o                         
  -4  12   8        137.04        130.48        10.39 o                         
  -3  12   8          6.27          5.42         5.76 o                         
  -2  12   8        199.41        186.37         9.81 o                         
  -1  12   8          4.30          5.62         4.44 o                         
   0  12   8        195.30        202.91         9.02 o                         
   1  12   8          0.34          6.80         5.02 o                         
   2  12   8        137.45        135.02         8.02 o                         
   3  12   8         10.63         14.72         5.39 o                         
   4  12   8          1.96          2.88         4.83 o                         
   5  12   8         51.33         44.56         9.94 o                         
   6  12   8         11.44          9.73         9.13 o                         
  -6  13   8         19.06          5.24         5.78 o                         
  -5  13   8          2.02         -4.88         4.88 o                         
  -4  13   8          1.77          1.83         4.77 o                         
  -3  13   8          7.07          7.25         6.04 o                         
  -2  13   8         94.93        103.55         8.20 o                         
  -1  13   8         15.00         12.87         5.50 o                         
   0  13   8        245.90        239.87         9.82 o                         
   1  13   8         25.09         26.49         5.42 o                         
   2  13   8         71.67         54.32         6.74 o                         
   3  13   8         51.82         64.30         7.65 o                         
   4  13   8          4.26          0.56         5.81 o                         
   5  13   8         24.71         18.44         7.72 o                         
   6  13   8         11.05          2.09        16.76 o                         
  -6  14   8          2.56         -1.67         7.98 o                         
  -5  14   8          0.15         -6.25         6.25 o                         
  -4  14   8          5.52          6.28         6.29 o                         
  -3  14   8          0.00          1.19         6.32 o                         
  -2  14   8          6.86          1.37         5.62 o                         
  -1  14   8          1.32         -5.04         5.04 o                         
   0  14   8         11.72         14.76         5.44 o                         
   1  14   8          6.56          1.50         4.86 o                         
   2  14   8          1.02          0.48         4.71 o                         
   3  14   8         27.92         14.56         5.53 o                         
   4  14   8         24.67         24.80         7.58 o                         
   5  14   8         61.44         76.95        13.46 o                         
  -5  15   8         16.01         23.36         7.62 o                         
  -4  15   8          0.01          0.31         6.55 o                         
  -3  15   8         74.43         78.05         8.36 o                         
  -2  15   8         28.94         19.49         7.40 o                         
  -1  15   8          2.25         -2.82         5.22 o                         
   0  15   8         15.35         11.35         6.90 o                         
   1  15   8        162.32        162.28        10.00 o                         
   2  15   8         80.85         92.93         9.17 o                         
   3  15   8         44.66         45.15         8.43 o                         
   4  15   8         71.42         86.98         9.56 o                         
  -5  16   8         28.49         23.47         8.32 o                         
  -4  16   8         39.71         40.32         9.10 o                         
  -3  16   8          0.47         -4.85         7.26 o                         
  -2  16   8         30.97         17.73         7.09 o                         
  -1  16   8          1.83         -0.25         5.34 o                         
   0  16   8         45.41         64.50        10.22 o                         
   1  16   8         17.70          8.53         6.60 o                         
   2  16   8          3.35         13.27         6.91 o                         
   3  16   8         15.38          5.71         7.06 o                         
   4  16   8          0.89        -11.15        11.31 o                         
  -4  17   8          7.64         12.38         8.40 o                         
  -3  17   8         40.44         41.42         8.33 o                         
  -2  17   8          2.18         -3.30         8.73 o                         
  -1  17   8          4.73         -2.09         7.42 o                         
   0  17   8         50.62         45.47         8.11 o                         
   1  17   8         34.47         31.06         7.31 o                         
   2  17   8          0.65         -9.34         9.34 o                         
   3  17   8          0.25         -7.43         7.43 o                         
  -2  18   8          1.11         -6.25         6.25 o                         
  -1  18   8          4.90         -4.14         6.40 o                         
   0  18   8          1.10         -6.38         6.38 o                         
   1  18   8          2.15         -6.31         6.31 o                         
  -8   1   9         25.55         33.02         7.16 o                         
  -7   1   9          0.04         -6.20         6.20 o                         
  -6   1   9          0.51         -5.14         5.14 o                         
  -5   1   9         14.30         12.20         5.62 o                         
  -4   1   9         26.96         17.63         5.36 o                         
  -3   1   9        252.95        272.73         9.61 o                         
  -2   1   9         61.76         64.83         4.64 o                         
  -1   1   9         26.60         27.22         4.01 o                         
   0   1   9        268.88        272.56         7.73 o                         
   1   1   9        748.26        776.11        11.62 o                         
   2   1   9         29.54         30.07         4.22 o                         
   3   1   9         61.09         48.38         5.75 o                         
   4   1   9          1.31         -0.28         4.85 o                         
   5   1   9          3.47         -5.55         5.55 o                         
   6   1   9          6.64         -3.07         5.76 o                         
   7   1   9          2.63         -6.00         6.69 o                         
  -8   2   9          1.31         -1.72         5.54 o                         
  -7   2   9          0.76         -4.36         5.97 o                         
  -6   2   9         29.41         22.84         7.43 o                         
  -5   2   9          0.12         -5.17         5.17 o                         
  -4   2   9         46.28         50.94         6.20 o                         
  -3   2   9        132.13        131.48         6.60 o                         
  -2   2   9         40.73         50.09         4.80 o                         
  -1   2   9        100.86        105.10         5.79 o                         
   0   2   9         22.71         22.64         3.96 o                         
   1   2   9         15.83         19.61         3.48 o                         
   2   2   9         24.76         24.55         4.79 o                         
   3   2   9          9.39         -0.93         4.19 o                         
   4   2   9         63.77         58.49         6.29 o                         
   5   2   9         72.91         87.26         8.58 o                         
   6   2   9          9.00         12.10         6.60 o                         
   7   2   9          1.54         -5.65         6.11 o                         
  -8   3   9          0.11          0.12         5.96 o                         
  -7   3   9          3.85          8.06         6.18 o                         
  -6   3   9         15.08         14.27         6.75 o                         
  -5   3   9          3.41         -0.81         5.31 o                         
  -4   3   9          8.96          5.85         4.90 o                         
  -3   3   9        191.14        178.87         7.44 o                         
  -2   3   9          4.69          9.98         4.43 o                         
  -1   3   9        256.09        284.07         8.49 o                         
   0   3   9         88.79         88.12         5.27 o                         
   1   3   9        137.33        143.82         6.92 o                         
   2   3   9        106.66        105.93         6.25 o                         
   3   3   9         23.08         17.18         4.91 o                         
   4   3   9         71.40         72.01         6.74 o                         
   5   3   9          0.34         -5.57         5.57 o                         
   6   3   9         44.97         30.49         8.31 o                         
   7   3   9         22.20         13.73         7.91 o                         
  -8   4   9         31.85         30.18         7.16 o                         
  -7   4   9          2.34          1.98         6.47 o                         
  -6   4   9         19.59         26.37         7.83 o                         
  -5   4   9         18.56          2.63         5.20 o                         
  -4   4   9         11.25         18.12         5.55 o                         
  -3   4   9         25.25         20.23         4.24 o                         
  -2   4   9          1.06          0.08         3.58 o                         
  -1   4   9        103.47        100.10         5.80 o                         
   0   4   9         10.77         10.58         3.58 o                         
   1   4   9          1.86         -1.14         3.21 o                         
   2   4   9        484.47        516.16        11.58 o                         
   3   4   9          4.33         -4.24         4.24 o                         
   4   4   9          3.59         -3.60         3.60 o                         
   5   4   9         15.76         17.62         7.61 o                         
   6   4   9         27.55         29.14         6.90 o                         
   7   4   9        110.11        140.85        10.89 o                         
  -8   5   9          7.20          6.07         6.30 o                         
  -7   5   9          0.01         -2.24         6.25 o                         
  -6   5   9         13.20          5.99         6.60 o                         
  -5   5   9          1.62          0.70         5.10 o                         
  -4   5   9          6.23          5.23         5.24 o                         
  -3   5   9         11.58          8.88         4.69 o                         
  -2   5   9        261.78        266.29         8.01 o                         
  -1   5   9         95.55         98.70         5.76 o                         
   0   5   9        318.86        329.75         8.70 o                         
   1   5   9        115.35        112.21         8.39 o                         
   2   5   9         18.39         -3.26         4.46 o                         
   3   5   9         79.30         68.69         6.91 o                         
   4   5   9        224.59        236.37         9.73 o                         
   5   5   9          0.63         -2.72         5.40 o                         
   6   5   9        181.75        177.60        11.25 o                         
   7   5   9         22.45          7.71         6.78 o                         
  -8   6   9          3.18          5.99         5.81 o                         
  -7   6   9         10.79          8.12         8.14 o                         
  -6   6   9          3.48         -4.15         9.26 o                         
  -5   6   9          0.36         -5.12         5.12 o                         
  -4   6   9         39.56         53.83         6.86 o                         
  -3   6   9          8.06          0.37         5.03 o                         
  -2   6   9         61.41         54.01         5.08 o                         
  -1   6   9          0.73         -3.49         3.49 o                         
   0   6   9         92.84         95.02         6.64 o                         
   1   6   9        349.28        382.31        11.52 o                         
   2   6   9         81.93         68.20         5.62 o                         
   3   6   9         54.55         53.48         5.48 o                         
   4   6   9        122.48        125.33         8.21 o                         
   5   6   9         50.14         44.61         7.48 o                         
   6   6   9          4.69          2.83         6.05 o                         
   7   6   9          1.53         10.73         6.94 o                         
  -7   7   9          7.26          9.27         6.08 o                         
  -6   7   9         42.21         25.17         7.71 o                         
  -5   7   9          2.49         -2.54         7.77 o                         
  -4   7   9         25.75         21.64         5.91 o                         
  -3   7   9         14.57          7.19         4.56 o                         
  -2   7   9          0.62         -3.19         3.97 o                         
  -1   7   9         44.46         45.52         5.06 o                         
   0   7   9         76.69         80.94         5.69 o                         
   1   7   9          1.07         15.03         5.36 o                         
   2   7   9          5.41         15.97         5.67 o                         
   3   7   9         17.64         13.56         5.07 o                         
   4   7   9         10.23          1.11         5.22 o                         
   5   7   9          5.25          5.91         6.32 o                         
   6   7   9         14.55          6.53         7.18 o                         
  -7   8   9          0.00         -2.84         5.10 o                         
  -6   8   9         25.72         28.00        12.02 o                         
  -5   8   9          1.25         -5.76         5.76 o                         
  -4   8   9          2.18         -1.37         5.61 o                         
  -3   8   9          0.99         -4.49         4.49 o                         
  -2   8   9          0.02         -4.19         4.19 o                         
  -1   8   9         44.30         32.32         4.69 o                         
   0   8   9         18.90         13.17         4.34 o                         
   1   8   9        171.22        171.69         8.42 o                         
   2   8   9        367.55        364.68        10.79 o                         
   3   8   9         40.92         37.73         6.23 o                         
   4   8   9         16.68         11.01         5.47 o                         
   5   8   9         48.76         59.82         8.00 o                         
   6   8   9          0.08          5.45         7.17 o                         
  -7   9   9          2.21         -5.29         5.71 o                         
  -6   9   9          0.41         -4.26         9.66 o                         
  -5   9   9         14.45         10.18         5.72 o                         
  -4   9   9         73.31         71.83         7.69 o                         
  -3   9   9         16.22          9.93         5.34 o                         
  -2   9   9          5.86         -3.47         4.81 o                         
  -1   9   9         27.94         28.97         5.87 o                         
   0   9   9         72.75         90.31         6.98 o                         
   1   9   9         42.91         39.95         5.63 o                         
   2   9   9         35.63         34.50         6.96 o                         
   3   9   9        329.91        332.37        11.63 o                         
   4   9   9         12.17         13.79         6.42 o                         
   5   9   9          1.19          3.04         7.95 o                         
   6   9   9          0.01         -6.90         6.90 o                         
  -7  10   9          0.00          7.71         6.33 o                         
  -6  10   9          4.25         -5.75         5.75 o                         
  -5  10   9          2.35          7.06         6.51 o                         
  -4  10   9         11.72         11.19         6.15 o                         
  -3  10   9          0.12         -2.82         4.89 o                         
  -2  10   9          4.53          1.31         5.79 o                         
  -1  10   9         38.49         38.42         6.66 o                         
   0  10   9          0.72         -1.36         4.54 o                         
   1  10   9          0.65          0.69         5.02 o                         
   2  10   9          1.79          4.59         4.94 o                         
   3  10   9        129.48         93.74         7.90 o                         
   4  10   9          4.98         -2.12         5.10 o                         
   5  10   9          9.09          2.04         9.42 o                         
   6  10   9          5.02          1.30         7.32 o                         
  -6  11   9          1.96         -5.43         5.43 o                         
  -5  11   9          0.01          1.78         6.83 o                         
  -4  11   9         10.19         16.17         9.14 o                         
  -3  11   9        111.77         96.47         9.43 o                         
  -2  11   9        216.06        224.14        11.29 o                         
  -1  11   9          8.77          1.15         4.92 o                         
   0  11   9         66.79         53.98         6.32 o                         
   1  11   9          1.70         -4.89         4.89 o                         
   2  11   9          0.69         -4.85         4.85 o                         
   3  11   9         48.96         63.27         7.50 o                         
   4  11   9         17.28         13.67         8.77 o                         
   5  11   9         44.15         34.46        16.25 o                         
  -6  12   9          4.59          0.45         7.42 o                         
  -5  12   9          1.11          5.13         6.62 o                         
  -4  12   9          1.59          4.77         5.52 o                         
  -3  12   9         35.68         39.12         7.27 o                         
  -2  12   9        113.80        132.93         9.03 o                         
  -1  12   9          5.42          2.30         5.84 o                         
   0  12   9         12.80          1.77         6.56 o                         
   1  12   9         24.77         26.76         6.29 o                         
   2  12   9         40.64         39.64         6.24 o                         
   3  12   9         99.82        104.51         8.17 o                         
   4  12   9          0.13         -3.11         5.99 o                         
   5  12   9         74.03        106.49        10.86 o                         
  -5  13   9          0.40          5.83         7.74 o                         
  -4  13   9        143.48        165.28        11.00 o                         
  -3  13   9         80.41        104.58         9.91 o                         
  -2  13   9          9.89          9.64         5.81 o                         
  -1  13   9          7.15          5.93         5.90 o                         
   0  13   9          2.01         -4.13         5.19 o                         
   1  13   9          3.15          4.41         5.33 o                         
   2  13   9         11.46          0.52         5.43 o                         
   3  13   9          5.98          6.46         8.35 o                         
   4  13   9          6.77          7.23         7.02 o                         
  -5  14   9         13.35         -0.62         6.72 o                         
  -4  14   9         14.78         20.01         7.71 o                         
  -3  14   9          4.51         -4.41         6.49 o                         
  -2  14   9         28.73         24.19         7.05 o                         
  -1  14   9        108.92        122.52         9.17 o                         
   0  14   9          9.45          3.71         6.25 o                         
   1  14   9         50.92         34.65         7.40 o                         
   2  14   9          0.80         -4.14         5.32 o                         
   3  14   9         32.85         38.11         7.05 o                         
   4  14   9          5.95         -2.77         9.10 o                         
  -4  15   9         52.36         58.14         9.59 o                         
  -3  15   9          2.94         -0.38         5.96 o                         
  -2  15   9          8.39         -6.79         6.79 o                         
  -1  15   9          0.12         -5.84         5.84 o                         
   0  15   9         91.07        104.96         8.97 o                         
   1  15   9         35.33         25.17         8.10 o                         
   2  15   9          1.38         -5.68         5.68 o                         
   3  15   9         49.49         51.86         8.45 o                         
  -3  16   9         44.37         31.68         7.85 o                         
  -2  16   9         14.06         -1.19         7.26 o                         
  -1  16   9          3.61         -5.80         5.80 o                         
   0  16   9          0.09         -8.93         8.93 o                         
   1  16   9         13.29         -4.97         6.90 o                         
   2  16   9          5.52         -0.59         6.57 o                         
  -7   0  10          0.05          1.43         9.80 o                         
  -6   0  10          0.77          5.93        10.20 o                         
  -5   0  10          0.43         -6.36         7.50 o                         
  -4   0  10        138.60        116.58        12.93 o                         
  -3   0  10        222.97        234.28        12.44 o                         
  -2   0  10        198.03        222.44        15.83 o                         
  -1   0  10        111.10         93.61         8.22 o                         
   0   0  10          2.46         -2.85         6.13 o                         
   1   0  10         99.21         84.76         8.91 o                         
   2   0  10          4.71         -6.65         7.38 o                         
   3   0  10        187.11        166.18        13.41 o                         
   4   0  10          1.17         -6.39         6.39 o                         
   5   0  10         45.93         41.19        10.91 o                         
   6   0  10         25.00         30.15        11.29 o                         
  -7   1  10          0.73         -1.61         7.52 o                         
  -6   1  10          8.34          4.70         6.41 o                         
  -5   1  10         19.73         12.79         5.35 o                         
  -4   1  10          3.74         -1.99         5.18 o                         
  -3   1  10         13.52         18.70         4.53 o                         
  -2   1  10          8.01         15.29         4.49 o                         
  -1   1  10         13.37         19.30         4.38 o                         
   0   1  10        281.87        323.63         8.99 o                         
   1   1  10          2.45          8.07         3.84 o                         
   2   1  10        189.52        190.10         9.68 o                         
   3   1  10          0.04         -3.87         4.62 o                         
   4   1  10          5.00         -4.61         4.61 o                         
   5   1  10         21.77         19.90         7.51 o                         
   6   1  10         28.48         25.02         7.77 o                         
  -7   2  10          0.03         -6.70         6.70 o                         
  -6   2  10          6.04          4.48         6.47 o                         
  -5   2  10         15.00          2.91         5.16 o                         
  -4   2  10          6.47         10.09         5.52 o                         
  -3   2  10         15.64         14.40         4.94 o                         
  -2   2  10        178.68        184.95         8.07 o                         
  -1   2  10        146.46        140.30         7.08 o                         
   0   2  10        130.16        133.15         6.34 o                         
   1   2  10        550.80        622.83        13.07 o                         
   2   2  10          3.13         -4.30         4.80 o                         
   3   2  10         22.40         15.55         5.43 o                         
   4   2  10         45.24         41.53         6.42 o                         
   5   2  10         54.73         60.43         8.90 o                         
   6   2  10         76.57        101.01        14.72 o                         
  -7   3  10         17.10         24.66         7.92 o                         
  -6   3  10          2.23          9.97         6.84 o                         
  -5   3  10          1.02         -4.52         5.26 o                         
  -4   3  10          0.07         -4.95         4.95 o                         
  -3   3  10         35.79         30.82         6.22 o                         
  -2   3  10        103.74        126.74         6.79 o                         
  -1   3  10         72.28         59.60         5.43 o                         
   0   3  10         24.31         20.66         4.68 o                         
   1   3  10          2.54          6.85         4.22 o                         
   2   3  10          3.38          0.86         4.95 o                         
   3   3  10         81.93         90.41         7.53 o                         
   4   3  10          6.03          7.06         5.20 o                         
   5   3  10          2.35         -2.70         5.84 o                         
   6   3  10         36.52         39.93         7.85 o                         
  -7   4  10          2.44          4.57         7.61 o                         
  -6   4  10          0.09         -0.95         6.89 o                         
  -5   4  10          1.26         -5.42         5.42 o                         
  -4   4  10          0.51         -2.71         5.56 o                         
  -3   4  10          2.15          6.87         4.60 o                         
  -2   4  10        102.60        101.54         6.46 o                         
  -1   4  10          3.88         -3.92         3.92 o                         
   0   4  10          1.73         -3.91         3.91 o                         
   1   4  10          0.12         -1.37         4.18 o                         
   2   4  10          0.31         -3.79         3.79 o                         
   3   4  10          4.82          5.53         4.84 o                         
   4   4  10          0.06         -3.10         5.25 o                         
   5   4  10          4.19         -5.55         5.57 o                         
   6   4  10          3.23          6.41         7.14 o                         
  -7   5  10          2.49          6.01         7.93 o                         
  -6   5  10          0.00         -6.60         6.60 o                         
  -5   5  10         11.77         13.53         5.98 o                         
  -4   5  10          1.52         -3.51         5.00 o                         
  -3   5  10          0.00         -5.15         6.79 o                         
  -2   5  10         81.83         83.06         6.73 o                         
  -1   5  10         24.11         19.78         4.39 o                         
   0   5  10         24.89         24.83         5.11 o                         
   1   5  10         14.42          8.84         6.54 o                         
   2   5  10         24.53         15.54         6.04 o                         
   3   5  10         23.81         36.04         6.55 o                         
   4   5  10          0.04         -1.62         4.30 o                         
   5   5  10          2.66         -8.27         8.27 o                         
   6   5  10          0.58         -4.06         8.08 o                         
  -7   6  10         13.54          4.74         6.58 o                         
  -6   6  10          5.65         -2.98         7.03 o                         
  -5   6  10          1.44         -5.49         5.49 o                         
  -4   6  10          0.00         -5.55         5.55 o                         
  -3   6  10          1.31         -4.45         4.45 o                         
  -2   6  10         80.00         77.46         6.67 o                         
  -1   6  10          8.83         15.42         4.33 o                         
   0   6  10        129.06        131.28         7.81 o                         
   1   6  10         81.20         85.90         9.55 o                         
   2   6  10         43.94         44.32         5.59 o                         
   3   6  10         63.06         59.86         6.93 o                         
   4   6  10         17.87         15.68         6.15 o                         
   5   6  10         29.41         21.26         7.26 o                         
  -6   7  10          0.38         -1.72         7.79 o                         
  -5   7  10         13.22         19.83         6.19 o                         
  -4   7  10          0.04         -3.93         4.68 o                         
  -3   7  10         19.17         24.14         6.37 o                         
  -2   7  10         16.41         15.63         5.53 o                         
  -1   7  10        171.30        209.09        10.69 o                         
   0   7  10         17.69         18.91         5.42 o                         
   1   7  10         46.70         49.36         6.05 o                         
   2   7  10         23.11         18.46         5.34 o                         
   3   7  10          0.14         -4.99         4.99 o                         
   4   7  10          0.54         -1.18         5.67 o                         
   5   7  10          3.75          3.46         7.34 o                         
  -6   8  10          0.73          0.42         7.25 o                         
  -5   8  10          2.51         -2.60         8.34 o                         
  -4   8  10          6.79         12.24         6.35 o                         
  -3   8  10         87.08         85.85         7.41 o                         
  -2   8  10        174.28        180.28         9.25 o                         
  -1   8  10        138.42        149.74        12.68 o                         
   0   8  10          3.92          0.52         5.62 o                         
   1   8  10        118.36        123.59         8.51 o                         
   2   8  10         53.43         39.23         6.35 o                         
   3   8  10         10.44         -2.92         5.31 o                         
   4   8  10          5.84          5.49         5.42 o                         
   5   8  10         29.62         25.19         8.85 o                         
  -6   9  10          4.89          0.87         8.07 o                         
  -5   9  10          1.43         -6.11         7.49 o                         
  -4   9  10          0.47         -6.28         6.28 o                         
  -3   9  10         56.90         54.02         6.35 o                         
  -2   9  10          2.93         -1.71         5.33 o                         
  -1   9  10         73.65         84.84         8.25 o                         
   0   9  10          0.01         -7.92         7.92 o                         
   1   9  10          0.55          3.20         4.89 o                         
   2   9  10         24.66         28.69         6.72 o                         
   3   9  10         48.49         61.23         9.36 o                         
   4   9  10         45.41         37.63         8.28 o                         
   5   9  10          8.28          6.55        12.22 o                         
  -5  10  10          1.88         -5.99         7.12 o                         
  -4  10  10          8.30          2.07         6.29 o                         
  -3  10  10         10.32         -0.01         5.19 o                         
  -2  10  10          2.71         -1.82         6.27 o                         
  -1  10  10          6.23         -5.17         5.17 o                         
   0  10  10         16.99          9.06         5.91 o                         
   1  10  10          0.55         -4.53         5.14 o                         
   2  10  10         20.08         15.04         5.84 o                         
   3  10  10         24.31          9.79         5.78 o                         
   4  10  10          9.91          6.08         9.30 o                         
  -5  11  10          0.00         -8.47         8.47 o                         
  -4  11  10          7.75          2.77         6.90 o                         
  -3  11  10         22.37         18.88         6.06 o                         
  -2  11  10         24.81         13.81         7.08 o                         
  -1  11  10          0.25         -6.32         6.32 o                         
   0  11  10         94.08         96.23         8.71 o                         
   1  11  10          0.19         -5.20         5.20 o                         
   2  11  10          5.17         -4.07         5.06 o                         
   3  11  10         12.86         29.50         7.15 o                         
   4  11  10          0.43          3.11         7.76 o                         
  -4  12  10          0.06         -2.59         7.88 o                         
  -3  12  10          0.49         -1.75         6.16 o                         
  -2  12  10         45.88         48.49         7.78 o                         
  -1  12  10          0.29         -2.48         9.27 o                         
   0  12  10         12.56         17.45         6.96 o                         
   1  12  10         38.22         26.80         8.21 o                         
   2  12  10         78.96         67.08         7.62 o                         
   3  12  10          6.95          3.26         6.39 o                         
  -3  13  10          2.29         -6.68         6.68 o                         
  -2  13  10          2.63         -5.62         5.62 o                         
  -1  13  10          0.14         -5.86         5.86 o                         
   0  13  10         38.07         43.21         7.17 o                         
   1  13  10          3.02         -0.78         6.46 o                         
   2  13  10         31.73         15.23         6.42 o                         
  -2  14  10          6.67         -2.39         6.36 o                         
  -1  14  10          1.42         -5.99         5.99 o                         
   0  14  10          3.41          3.48         6.18 o                         
   1  14  10          1.43         -7.25         7.25 o                         
  -6   1  11          6.44          2.47         7.63 o                         
  -5   1  11          0.21         -6.39         6.84 o                         
  -4   1  11          0.52         -4.91         4.91 o                         
  -3   1  11         41.17         36.21         7.03 o                         
  -2   1  11         24.91         10.91         4.97 o                         
  -1   1  11        179.00        181.87         8.73 o                         
   0   1  11         96.12         99.70         7.40 o                         
   1   1  11          1.25          0.79         5.47 o                         
   2   1  11          0.09         -5.54         5.54 o                         
   3   1  11          5.54          4.39         6.15 o                         
   4   1  11          3.02         -5.26         7.06 o                         
   5   1  11          0.08        -15.65        18.85 o                         
  -6   2  11          8.22         -6.87         6.87 o                         
  -5   2  11         22.13         21.13         6.84 o                         
  -4   2  11          1.95         -5.23         6.16 o                         
  -3   2  11          4.78         -0.83         5.32 o                         
  -2   2  11          2.55         -4.02         5.33 o                         
  -1   2  11        107.41        113.23        10.58 o                         
   0   2  11         42.81         40.95         5.97 o                         
   1   2  11        103.61        108.06         7.84 o                         
   2   2  11          1.26         -5.34         5.34 o                         
   3   2  11         21.32         12.15         6.19 o                         
   4   2  11          1.97          2.05         6.75 o                         
  -6   3  11          0.00         -7.50         7.50 o                         
  -5   3  11          0.01         -5.93         5.93 o                         
  -4   3  11          1.17         -0.40         7.87 o                         
  -3   3  11          4.76         -1.57         5.08 o                         
  -2   3  11          4.95          0.44         5.27 o                         
  -1   3  11         39.55         37.75         6.39 o                         
   0   3  11          5.71          8.95         5.52 o                         
   1   3  11         30.62         38.29         6.23 o                         
   2   3  11          0.64         -3.96         5.67 o                         
   3   3  11         36.89         32.57         8.96 o                         
   4   3  11          8.81          2.96         6.11 o                         
  -6   4  11         16.14         19.12         9.92 o                         
  -5   4  11          1.97         -5.73         7.11 o                         
  -4   4  11         27.41         19.27         6.50 o                         
  -3   4  11          1.91          7.71         5.62 o                         
  -2   4  11          1.69         -4.37         5.35 o                         
  -1   4  11          0.07         -2.22         5.17 o                         
   0   4  11         58.01         41.23         6.12 o                         
   1   4  11          0.41         -5.12         5.12 o                         
   2   4  11         56.64         69.70         7.46 o                         
   3   4  11          4.34          5.75         5.71 o                         
   4   4  11         62.83         55.81         8.56 o                         
  -5   5  11         36.41         27.48         7.77 o                         
  -4   5  11         45.90         49.62         7.51 o                         
  -3   5  11         66.17         62.39         6.88 o                         
  -2   5  11         11.13          0.87         5.36 o                         
  -1   5  11        173.74        178.61        10.03 o                         
   0   5  11         14.79          5.75         5.16 o                         
   1   5  11         48.00         37.47         6.76 o                         
   2   5  11         28.99         29.23         6.77 o                         
   3   5  11         47.14         47.43         6.95 o                         
   4   5  11          0.03          1.67         6.89 o                         
  -5   6  11          1.77         -7.73         7.73 o                         
  -4   6  11          0.36         -6.16         6.16 o                         
  -3   6  11          0.81         -3.52         5.12 o                         
  -2   6  11        159.38        156.86         9.81 o                         
  -1   6  11         44.01         34.10         6.92 o                         
   0   6  11         27.77         13.89         7.74 o                         
   1   6  11         17.83         11.61         6.28 o                         
   2   6  11          6.34         -5.42         5.42 o                         
   3   6  11          4.38         -0.23         5.27 o                         
   4   6  11         93.97         95.19         9.97 o                         
  -5   7  11          4.14          2.84         7.19 o                         
  -4   7  11         12.59         10.26         6.30 o                         
  -3   7  11          1.87         -5.63         5.63 o                         
  -2   7  11          0.02         -4.66         5.69 o                         
  -1   7  11         18.21         13.01         6.07 o                         
   0   7  11          1.15         -5.49         5.81 o                         
   1   7  11          0.00         -5.59         5.59 o                         
   2   7  11         43.07         32.41         6.77 o                         
   3   7  11          1.76         -5.28         5.28 o                         
  -4   8  11          1.58         -6.68         6.68 o                         
  -3   8  11         56.97         60.83         8.02 o                         
  -2   8  11         11.50          4.25         6.10 o                         
  -1   8  11         36.57         39.49         7.62 o                         
   0   8  11         44.10         43.30         7.28 o                         
   1   8  11          2.83         -1.71         5.51 o                         
   2   8  11          2.94         -5.42         5.42 o                         
   3   8  11          1.00          0.98         6.49 o                         
  -4   9  11         47.38         28.06        11.41 o                         
  -3   9  11          0.39          2.18        10.90 o                         
  -2   9  11          2.67          1.34         5.81 o                         
  -1   9  11          1.43         -2.08         5.93 o                         
   0   9  11         79.34         82.80         9.71 o                         
   1   9  11         44.30         40.13         8.21 o                         
   2   9  11          0.45         -5.75         5.75 o                         
   3   9  11         22.06         25.98        10.75 o                         
  -3  10  11         59.44         50.07         8.58 o                         
  -2  10  11         23.59         18.70         7.32 o                         
  -1  10  11         24.09         21.79         7.49 o                         
   0  10  11         12.06         13.28         6.87 o                         
   1  10  11        115.40        101.68        11.91 o                         
   2  10  11          2.63         -7.13         7.13 o                         
  -2  11  11          6.64         -7.35         7.35 o                         
  -1  11  11          5.83          1.93         8.01 o                         
   0  11  11         31.98         18.90         7.34 o                         
   1  11  11         22.46         15.39         7.26 o                         
  -4   0  12          5.05         10.64        13.15 o                         
  -3   0  12         19.81         31.40        15.27 o                         
  -2   0  12         46.01         33.03        13.06 o                         
  -1   0  12         12.70          3.84        14.03 o                         
   0   0  12        117.94        114.40        11.49 o                         
   1   0  12        123.69        131.90        13.36 o                         
   2   0  12          3.16         -3.06         6.92 o                         
  -4   1  12          7.16          2.78         6.27 o                         
  -3   1  12          6.19         -1.43         7.24 o                         
  -2   1  12          0.80          1.73         8.09 o                         
  -1   1  12          3.41         -6.46         6.46 o                         
   0   1  12          9.40         -2.01         6.31 o                         
   1   1  12          0.49          2.07         5.31 o                         
   2   1  12         40.67         33.05         7.00 o                         
  -4   2  12          0.45         -6.41         6.41 o                         
  -3   2  12         60.77         47.70         8.14 o                         
  -2   2  12          0.35         -6.24         6.99 o                         
  -1   2  12         14.33          5.29         6.36 o                         
   0   2  12          1.46         -5.89         5.89 o                         
   1   2  12         42.52         38.74         7.24 o                         
   2   2  12          1.81          1.93         5.80 o                         
  -4   3  12          9.97          2.09        19.38 o                         
  -3   3  12          4.33          4.53         7.89 o                         
  -2   3  12          2.73         -5.96         7.78 o                         
  -1   3  12         41.83         40.27         8.08 o                         
   0   3  12          0.72         -6.14         6.14 o                         
   1   3  12         14.73         12.26         6.20 o                         
   2   3  12          1.16         -0.06         5.93 o                         
  -3   4  12          1.09         -6.49         6.49 o                         
  -2   4  12          3.04         -2.16         6.03 o                         
  -1   4  12         11.76         -6.15         6.15 o                         
   0   4  12          0.47         -2.14         5.94 o                         
   1   4  12          3.49         -5.50         5.50 o                         
   2   4  12          7.72         15.39         6.78 o                         
  -3   5  12          0.37         -3.23         7.41 o                         
  -2   5  12          4.04         -6.47         6.47 o                         
  -1   5  12          8.20         -6.15         6.15 o                         
   0   5  12         17.95          0.25         6.63 o                         
   1   5  12          1.53         -6.09         6.09 o                         
  -2   6  12         25.72         28.31         7.12 o                         
  -1   6  12          6.78         -7.01         7.01 o                         
   0   6  12          4.34         -3.80         5.75 o                         
   1   6  12          0.17         -0.93         7.55 o                         
  -1   7  12         20.78          8.58         9.62 o                         
   0   7  12          0.20         -6.96         6.96 o                         
                                                                                
