# Supplementary material for: Two isostructural 3-(5-ar­yloxy-3-methyl-1-phenyl-1H-pyrazol-4-yl)-1-(thio­phen-2-yl)prop-2-en-1-ones: disorder and supra­molecular assembly
Source: Acta Crystallogr E Crystallogr Commun. 2020 Jan 1;76(Pt 1):48–52. doi: 10.1107/S205698901901658X (PMC6944090; doi:10.1107/S205698901901658X)
Supplement: Supplementary file 3 [file e-76-00048-IIsup3.hkl]

data_II                                                                         
_shelx_title ' a1cg'                                                            
_shelx_refln_list_code          4                                               
_shelx_F_calc_maximum      303.29                                               
_exptl_crystal_F_000       840.00                                               
_reflns_d_resolution_high  0.7683                                               
                                                                                
loop_                                                                           
 _space_group_symop_operation_xyz                                               
 'x, y, z'                                                                      
 '-x, y+1/2, -z+1/2'                                                            
 '-x, -y, -z'                                                                   
 'x, -y-1/2, z-1/2'                                                             
                                                                                
_cell_length_a     9.4336                                                       
_cell_length_b    20.6071                                                       
_cell_length_c    10.5866                                                       
_cell_angle_alpha  90.000                                                       
_cell_angle_beta   93.106                                                       
_cell_angle_gamma  90.000                                                       
                                                                                
_shelx_F_squared_multiplier     1.000                                           
                                                                                
loop_                                                                           
 _refln_index_h                                                                 
 _refln_index_k                                                                 
 _refln_index_l                                                                 
 _refln_F_squared_calc                                                          
 _refln_F_squared_meas                                                          
 _refln_F_squared_sigma                                                         
 _refln_observed_status                                                         
   1   0   0       1180.20        777.30        12.58 o                         
   2   0   0      13580.90      12963.76        80.59 o                         
   3   0   0        124.59        105.06         2.08 o                         
   4   0   0         55.14         63.62         2.47 o                         
   5   0   0         21.09         21.54         2.04 o                         
   6   0   0        414.14        414.10         6.68 o                         
   7   0   0        106.90        111.93         6.66 o                         
   8   0   0        150.59        165.69         8.12 o                         
   9   0   0        440.61        480.46        13.48 o                         
  10   0   0          2.88         -0.65         6.23 o                         
  11   0   0        131.42        131.21        14.17 o                         
  12   0   0         17.90         -4.27        10.00 o                         
   1   1   0        582.70        498.72        17.64 o                         
   2   1   0       2499.34       2505.02        12.52 o                         
   3   1   0       2694.63       2636.81        12.93 o                         
   4   1   0       1135.18       1093.21         7.24 o                         
   5   1   0         57.83         57.49         2.05 o                         
   6   1   0         12.58          8.38         1.52 o                         
   7   1   0        276.04        299.73         5.04 o                         
   8   1   0         70.52         74.87         4.70 o                         
   9   1   0        198.40        240.35         8.69 o                         
  10   1   0          0.34         -2.97         4.86 o                         
  11   1   0         18.51         19.38         6.69 o                         
  12   1   0          0.37          3.44         7.19 o                         
   0   2   0       2166.21       1344.46        67.64 o                         
   1   2   0       3044.31       2908.87        14.03 o                         
   2   2   0      10481.23       9926.59        42.84 o                         
   3   2   0         10.69          9.78         0.84 o                         
   4   2   0        119.75        105.87         3.30 o                         
   5   2   0         50.26         55.99         2.60 o                         
   6   2   0         60.00         50.84         2.64 o                         
   7   2   0         11.76          7.87         1.93 o                         
   8   2   0         40.44         46.88         3.64 o                         
   9   2   0        354.41        407.96         8.80 o                         
  10   2   0          1.56         -0.27         4.72 o                         
  11   2   0         12.83          6.44         6.49 o                         
  12   2   0         81.36         89.82         9.29 o                         
   1   3   0       1288.22       1244.45         6.43 o                         
   2   3   0       1370.09       1339.75         7.73 o                         
   3   3   0          6.82          4.80         0.73 o                         
   4   3   0          3.07          1.10         0.99 o                         
   5   3   0        873.06        865.30         7.48 o                         
   6   3   0        528.89        537.74         6.95 o                         
   7   3   0        241.29        250.50         5.21 o                         
   8   3   0         45.18         44.88         3.60 o                         
   9   3   0          1.69          6.38         3.60 o                         
  10   3   0         20.96          7.98         5.46 o                         
  11   3   0        104.60        108.02         9.96 o                         
  12   3   0         35.25         43.82         8.20 o                         
   0   4   0      10355.74       9512.07        55.02 o                         
   1   4   0         40.94         34.15         1.03 o                         
   2   4   0       2426.91       2331.20        14.29 o                         
   3   4   0        613.91        624.54         4.89 o                         
   4   4   0         31.04         13.97         1.19 o                         
   5   4   0        117.72        114.02         3.76 o                         
   6   4   0         82.22         92.06         3.56 o                         
   7   4   0         24.08         26.02         3.01 o                         
   8   4   0         41.41         39.96         4.40 o                         
   9   4   0         25.88         31.66         4.10 o                         
  10   4   0          5.51          4.81         5.06 o                         
  11   4   0          0.06          7.49         6.69 o                         
  12   4   0         78.69         73.58         9.20 o                         
   1   5   0        645.57        660.32         4.38 o                         
   2   5   0        978.95        972.34         6.14 o                         
   3   5   0          1.36          1.18         1.05 o                         
   4   5   0        438.88        494.90         5.05 o                         
   5   5   0        278.02        281.45         4.89 o                         
   6   5   0         23.14         16.11         2.87 o                         
   7   5   0         57.19         45.38         4.08 o                         
   8   5   0        151.27        143.76         8.05 o                         
   9   5   0         21.71         14.54         4.32 o                         
  10   5   0         13.12         13.35         5.65 o                         
  11   5   0         85.67         78.47         8.39 o                         
  12   5   0         13.44         15.30         8.12 o                         
   0   6   0       4238.47       4037.46        25.24 o                         
   1   6   0        211.09        181.38         2.17 o                         
   2   6   0        575.33        572.77         4.27 o                         
   3   6   0       1161.63       1182.22         9.75 o                         
   4   6   0        503.03        541.03         6.41 o                         
   5   6   0        359.84        353.19         5.89 o                         
   6   6   0        133.59        124.74         6.69 o                         
   7   6   0          0.01         -2.72         2.72 o                         
   8   6   0        112.45        115.36         7.10 o                         
   9   6   0         11.95          7.46         4.49 o                         
  10   6   0         45.81         47.32         6.87 o                         
  11   6   0          3.35          1.36         5.71 o                         
   1   7   0       3751.94       3783.79        17.89 o                         
   2   7   0         88.18         91.90         2.16 o                         
   3   7   0         28.07         29.52         1.60 o                         
   4   7   0        446.09        431.07         5.88 o                         
   5   7   0        119.06        114.42         4.13 o                         
   6   7   0        142.96        169.50         6.80 o                         
   7   7   0        225.74        224.45         7.32 o                         
   8   7   0          8.66          6.34         3.43 o                         
   9   7   0          9.84          9.78         4.42 o                         
  10   7   0         31.34         32.33         6.75 o                         
  11   7   0          3.37          3.06         6.31 o                         
   0   8   0        296.62        264.69         4.06 o                         
   1   8   0       1014.20       1103.71         7.60 o                         
   2   8   0          3.74          3.49         1.08 o                         
   3   8   0         41.77         27.87         1.86 o                         
   4   8   0        545.16        551.98         7.75 o                         
   5   8   0        462.58        489.72         7.13 o                         
   6   8   0        195.81        192.31         5.15 o                         
   7   8   0         43.74         33.21         4.46 o                         
   8   8   0         54.78         55.30         5.00 o                         
   9   8   0         52.89         67.98         6.05 o                         
  10   8   0          0.13          0.67         5.85 o                         
  11   8   0         42.54         45.23         7.60 o                         
   1   9   0       5305.74       5519.44        32.30 o                         
   2   9   0         62.00         49.40         2.46 o                         
   3   9   0       2124.08       2275.64        19.27 o                         
   4   9   0         51.73         45.27         3.25 o                         
   5   9   0          7.17          4.09         2.09 o                         
   6   9   0          0.33          2.12         1.62 o                         
   7   9   0         70.49         65.70         5.37 o                         
   8   9   0         57.25         65.47         5.63 o                         
   9   9   0         45.03         33.25         6.04 o                         
  10   9   0         21.57         31.22         6.66 o                         
  11   9   0          0.27         -5.26         6.35 o                         
   0  10   0       1355.38       1453.13        15.81 o                         
   1  10   0        417.44        496.62         8.10 o                         
   2  10   0       1188.82       1361.30        12.02 o                         
   3  10   0       1250.38       1228.55        12.64 o                         
   4  10   0        304.71        288.67         6.63 o                         
   5  10   0          6.97          5.45         2.30 o                         
   6  10   0         31.39         30.31         2.90 o                         
   7  10   0          4.05          5.28         4.11 o                         
   8  10   0        363.30        395.69        11.04 o                         
   9  10   0          0.14         -3.19         4.09 o                         
  10  10   0        149.13        133.62         9.86 o                         
  11  10   0         36.08         26.95         7.55 o                         
   1  11   0        138.22        117.44         3.31 o                         
   2  11   0       1244.80       1313.84        11.59 o                         
   3  11   0          0.24         -0.12         2.16 o                         
   4  11   0        147.42        128.23         8.22 o                         
   5  11   0        116.34        119.10         4.71 o                         
   6  11   0          8.70          2.70         2.62 o                         
   7  11   0          3.93          2.73         3.98 o                         
   8  11   0        145.43        130.82         8.41 o                         
   9  11   0         72.39         78.91         7.82 o                         
  10  11   0          6.40          8.17         6.04 o                         
  11  11   0          3.89         -0.40         7.63 o                         
   0  12   0       1675.34       1768.30        20.71 o                         
   1  12   0        207.18        246.33         4.95 o                         
   2  12   0         74.50         76.79         3.08 o                         
   3  12   0         78.32         80.96         3.79 o                         
   4  12   0         11.18          8.96         2.25 o                         
   5  12   0        364.90        391.08         9.96 o                         
   6  12   0         31.13         33.26         4.14 o                         
   7  12   0        140.91        117.88         6.98 o                         
   8  12   0         55.74         64.84         7.14 o                         
   9  12   0          0.47         -3.23         5.43 o                         
  10  12   0         33.70         46.34         8.62 o                         
   1  13   0        483.29        457.44         7.07 o                         
   2  13   0          0.41         -1.11         1.66 o                         
   3  13   0         86.43         78.95         3.61 o                         
   4  13   0        337.70        328.38         7.08 o                         
   5  13   0          5.60          2.07         3.21 o                         
   6  13   0         35.09         44.33         4.78 o                         
   7  13   0        589.75        648.40        14.26 o                         
   8  13   0         10.18         16.57         5.74 o                         
   9  13   0          3.21         -2.06         5.96 o                         
  10  13   0          6.89          1.74         6.38 o                         
   0  14   0          8.92          0.92         3.14 o                         
   1  14   0       1727.61       1757.81        16.01 o                         
   2  14   0        577.07        586.98         8.39 o                         
   3  14   0        247.19        262.32         5.99 o                         
   4  14   0        242.06        277.43         7.44 o                         
   5  14   0         28.27         40.51         5.03 o                         
   6  14   0        385.60        404.56        12.83 o                         
   7  14   0         11.35         14.83         5.21 o                         
   8  14   0        130.01        124.44         9.93 o                         
   9  14   0          1.22          1.49         8.53 o                         
  10  14   0         13.81         10.07         7.74 o                         
   1  15   0         26.91         41.34         3.27 o                         
   2  15   0        123.52        120.99         4.38 o                         
   3  15   0         42.41         54.12         3.57 o                         
   4  15   0        155.24        162.09         8.01 o                         
   5  15   0        355.36        385.43        10.78 o                         
   6  15   0        335.05        342.19        10.87 o                         
   7  15   0          0.83         -4.41         4.41 o                         
   8  15   0          3.40          5.66         6.24 o                         
   9  15   0          0.75         -7.54         7.54 o                         
  10  15   0          0.44         -6.95         7.26 o                         
   0  16   0        176.46        168.18        11.51 o                         
   1  16   0         21.60         13.03         2.75 o                         
   2  16   0        214.47        220.98         6.20 o                         
   3  16   0        391.25        361.13         8.31 o                         
   4  16   0        338.15        352.59         8.34 o                         
   5  16   0        166.66        155.84         8.04 o                         
   6  16   0        204.91        240.61        13.10 o                         
   7  16   0          0.93         -4.61         4.61 o                         
   8  16   0          2.52         -6.74         6.74 o                         
   9  16   0          4.38          2.82         8.58 o                         
   1  17   0          0.02         -2.15         2.62 o                         
   2  17   0        123.83        121.52         5.24 o                         
   3  17   0        245.65        228.81        10.03 o                         
   4  17   0          2.34          0.43         3.18 o                         
   5  17   0          1.25          4.31         4.80 o                         
   6  17   0        105.91         99.88         7.33 o                         
   7  17   0         25.18         42.32         6.67 o                         
   8  17   0          8.75         -5.47         7.68 o                         
   9  17   0          3.73         -9.00         9.00 o                         
   0  18   0          2.76         -1.27         4.14 o                         
   1  18   0        237.41        232.38         7.04 o                         
   2  18   0         48.98         52.66         4.09 o                         
   3  18   0        137.99        144.48         6.34 o                         
   4  18   0        116.20        120.17         6.66 o                         
   5  18   0         15.92         23.81         5.03 o                         
   6  18   0          4.35          3.57         5.41 o                         
   7  18   0         15.19         10.83         6.89 o                         
   8  18   0          4.02         -3.52         6.52 o                         
   9  18   0          1.40          4.32         8.13 o                         
   1  19   0         89.07        104.26         5.27 o                         
   2  19   0         69.94         59.93         4.52 o                         
   3  19   0        105.81         89.26         5.44 o                         
   4  19   0         73.76         73.83         6.69 o                         
   5  19   0          9.17         11.33         5.05 o                         
   6  19   0         28.95         31.18         9.25 o                         
   7  19   0         48.16         46.67         9.32 o                         
   8  19   0         18.96         13.88         7.97 o                         
   0  20   0        488.72        492.25        15.55 o                         
   1  20   0        100.87         98.71         6.08 o                         
   2  20   0          2.17          2.73         3.70 o                         
   3  20   0          0.85         -3.55         3.55 o                         
   4  20   0         50.34         61.49         7.25 o                         
   5  20   0         30.75         34.16         6.03 o                         
   6  20   0         12.53         13.85         5.23 o                         
   7  20   0          1.93         -0.36         5.58 o                         
   8  20   0          0.80         -3.07         6.55 o                         
   1  21   0          0.77          0.78         4.09 o                         
   2  21   0        132.72        122.53         7.02 o                         
   3  21   0          5.95          0.62         4.32 o                         
   4  21   0          8.48          1.93         4.68 o                         
   5  21   0         17.35          9.74         6.10 o                         
   6  21   0         62.92         63.35         8.03 o                         
   7  21   0         10.39          6.88         8.38 o                         
   0  22   0        236.75        285.31        13.82 o                         
   1  22   0         11.30          3.65         4.59 o                         
   2  22   0        282.77        331.68        11.10 o                         
   3  22   0         46.07         57.54         6.46 o                         
   4  22   0          2.16         -5.19         5.19 o                         
   5  22   0          0.06         -5.11         5.11 o                         
   6  22   0         28.98         36.82         8.02 o                         
   7  22   0         28.25         10.74        12.32 o                         
   1  23   0          3.08          0.27         4.32 o                         
   2  23   0          0.02         -3.76         4.38 o                         
   3  23   0         30.93         26.03         5.76 o                         
   4  23   0          1.99         -3.65         5.60 o                         
   5  23   0         17.15         14.94         5.81 o                         
   6  23   0         11.30         13.87         6.88 o                         
   0  24   0         19.61         27.86         7.96 o                         
   1  24   0         10.64          6.42         4.87 o                         
   2  24   0          0.02         -6.65         6.65 o                         
   3  24   0         14.11          1.80         7.01 o                         
   4  24   0         10.57         -0.77        10.05 o                         
   5  24   0          3.03         -8.03         8.85 o                         
   1  25   0          0.84         -6.21         6.21 o                         
   2  25   0         18.62         13.00         8.53 o                         
   3  25   0          8.94         10.46         7.57 o                         
   4  25   0         42.64         39.75         8.49 o                         
   0  26   0          4.26         -9.85         9.85 o                         
   1  26   0          6.50         -6.50         6.50 o                         
   2  26   0          4.20         -8.35         8.35 o                         
   3  26   0          3.40         -7.43         7.43 o                         
 -12   1   1         33.81         28.13         7.87 o                         
 -11   1   1          9.57         18.31         6.23 o                         
 -10   1   1         69.12         74.13         5.76 o                         
  -9   1   1        183.11        180.19         5.89 o                         
  -8   1   1          0.31         -2.42         2.42 o                         
  -7   1   1         67.11         63.29         2.76 o                         
  -6   1   1        579.96        570.82         5.65 o                         
  -5   1   1        133.04        120.85         2.43 o                         
  -4   1   1          2.62          4.28         1.41 o                         
  -3   1   1         37.36         38.87         1.18 o                         
  -2   1   1       3064.46       2857.03        13.22 o                         
  -1   1   1       5173.94       4841.01        19.95 o                         
   0   1   1       2353.55       1550.97        48.77 o                         
   1   1   1       1825.57       1916.81        12.52 o                         
   2   1   1       1389.25       1404.91         8.79 o                         
   3   1   1       2418.07       2371.84        13.49 o                         
   4   1   1        768.19        758.39         5.67 o                         
   5   1   1        461.97        440.48         4.28 o                         
   6   1   1        174.28        181.81         2.81 o                         
   7   1   1        336.36        354.36         5.48 o                         
   8   1   1        286.53        301.87         7.02 o                         
   9   1   1          4.82          1.36         3.18 o                         
  10   1   1        264.81        321.47        13.30 o                         
  11   1   1         40.30         53.56         9.79 o                         
  12   1   1         24.28         24.73         7.27 o                         
 -12   2   1          6.04          8.49         7.38 o                         
 -11   2   1          3.49          5.06         6.32 o                         
 -10   2   1        124.23        123.61         6.97 o                         
  -9   2   1          0.89         -2.45         2.98 o                         
  -8   2   1          1.02          5.24         2.61 o                         
  -7   2   1        168.99        185.87         4.54 o                         
  -6   2   1         68.89         66.18         2.71 o                         
  -5   2   1         19.72         23.15         1.44 o                         
  -4   2   1        771.67        724.55         5.62 o                         
  -3   2   1        564.61        562.78         4.13 o                         
  -2   2   1        353.47        308.21         2.73 o                         
  -1   2   1       6717.67       6342.37        30.82 o                         
   0   2   1       1674.93       1588.70        20.03 o                         
   1   2   1       2476.65       2335.29        13.79 o                         
   2   2   1       9055.57       8787.87        43.56 o                         
   3   2   1          0.45         -0.53         0.53 o                         
   4   2   1        510.74        544.28         4.39 o                         
   5   2   1         75.78         75.70         3.04 o                         
   6   2   1        519.90        558.43         6.14 o                         
   7   2   1         13.22         12.16         1.98 o                         
   8   2   1         14.94         14.36         2.87 o                         
   9   2   1          0.25         -1.83         3.12 o                         
  10   2   1          5.47         11.15         4.85 o                         
  11   2   1          0.89         -0.73         5.87 o                         
  12   2   1         19.86         18.55         6.93 o                         
 -12   3   1         52.25         55.30         8.86 o                         
 -11   3   1          6.20         -0.32         5.93 o                         
 -10   3   1         37.80         32.82         5.23 o                         
  -9   3   1         32.29         29.78         4.67 o                         
  -8   3   1        136.66        147.42         6.67 o                         
  -7   3   1          0.31         -0.28         1.95 o                         
  -6   3   1         73.03         53.64         2.74 o                         
  -5   3   1          0.07         -0.39         0.92 o                         
  -4   3   1         61.47         59.77         1.86 o                         
  -3   3   1        422.99        485.47         4.05 o                         
  -2   3   1      14431.91      13943.27        66.74 o                         
  -1   3   1       2670.99       2576.57        13.19 o                         
   0   3   1      15357.75      14567.07        63.42 o                         
   1   3   1       9955.50       9701.62        49.77 o                         
   2   3   1       2298.31       2343.94        12.93 o                         
   3   3   1        589.94        635.84         4.72 o                         
   4   3   1        126.02        108.87         2.55 o                         
   5   3   1          2.11          3.44         1.35 o                         
   6   3   1        608.23        674.50         7.60 o                         
   7   3   1        281.12        294.95         5.61 o                         
   8   3   1        134.12        129.00         6.33 o                         
   9   3   1          4.57          1.66         3.32 o                         
  10   3   1        186.20        184.91        12.06 o                         
  11   3   1          6.24          7.96         6.25 o                         
  12   3   1          0.43          3.56         6.60 o                         
 -12   4   1         11.27         13.11         7.59 o                         
 -11   4   1          0.43         -1.15         5.86 o                         
 -10   4   1          4.89          7.17         4.73 o                         
  -9   4   1         15.80         16.58         4.29 o                         
  -8   4   1         92.22         86.61         7.36 o                         
  -7   4   1         72.84         81.10         3.90 o                         
  -6   4   1        402.50        406.38         7.85 o                         
  -5   4   1        157.49        156.13         2.96 o                         
  -4   4   1       2774.75       2829.37        18.73 o                         
  -3   4   1       2774.06       2672.29        14.76 o                         
  -2   4   1       2482.98       2500.13        13.96 o                         
  -1   4   1       4621.98       4436.73        21.92 o                         
   0   4   1        698.72        679.62         4.05 o                         
   1   4   1         17.19         12.51         0.74 o                         
   2   4   1        195.55        159.49         2.08 o                         
   3   4   1        403.74        393.53         3.45 o                         
   4   4   1        235.43        253.66         3.73 o                         
   5   4   1       1330.79       1340.99        11.40 o                         
   6   4   1         26.64         29.50         2.25 o                         
   7   4   1        235.63        244.64         6.02 o                         
   8   4   1        318.67        339.27         7.20 o                         
   9   4   1         31.62         34.16         4.90 o                         
  10   4   1         92.45         88.25         7.58 o                         
  11   4   1          1.90          9.09         6.85 o                         
  12   4   1          3.08          9.50         7.91 o                         
 -12   5   1         18.72         20.54         7.57 o                         
 -11   5   1         32.77         33.50         7.96 o                         
 -10   5   1          0.71         -1.05         4.94 o                         
  -9   5   1          7.74         -3.60         4.07 o                         
  -8   5   1         10.02          5.15         3.28 o                         
  -7   5   1        175.51        182.61         5.48 o                         
  -6   5   1        349.83        381.43         7.33 o                         
  -5   5   1        722.75        776.81         6.95 o                         
  -4   5   1         30.12         22.51         1.27 o                         
  -3   5   1         59.49         52.03         2.17 o                         
  -2   5   1       5166.22       5184.95        25.14 o                         
  -1   5   1       1323.51       1251.82         7.46 o                         
   0   5   1        707.99        676.05         4.16 o                         
   1   5   1       1596.81       1494.26         8.56 o                         
   2   5   1       2038.70       1940.70        11.16 o                         
   3   5   1        116.71        142.59         2.55 o                         
   4   5   1       2402.32       2385.30        16.08 o                         
   5   5   1        564.56        577.66         6.84 o                         
   6   5   1          2.98          4.08         1.87 o                         
   7   5   1        106.23        108.46         5.11 o                         
   8   5   1        118.49        125.23         7.70 o                         
   9   5   1         11.01          6.14         4.31 o                         
  10   5   1         57.22         74.36         7.52 o                         
  11   5   1         45.59         42.01         7.39 o                         
 -11   6   1         45.58         38.54         7.17 o                         
 -10   6   1          0.44         -5.00         5.00 o                         
  -9   6   1         21.44         20.39         4.46 o                         
  -8   6   1          4.32          1.38         2.96 o                         
  -7   6   1          3.45          1.40         2.07 o                         
  -6   6   1        421.36        450.54         6.80 o                         
  -5   6   1        548.71        583.52         6.04 o                         
  -4   6   1       1002.88        962.05         9.02 o                         
  -3   6   1          0.86          0.36         1.03 o                         
  -2   6   1        460.85        490.78         4.38 o                         
  -1   6   1       1640.88       1640.57         9.24 o                         
   0   6   1        691.02        642.97         4.27 o                         
   1   6   1        292.67        309.07         2.90 o                         
   2   6   1       3429.11       3515.68        18.37 o                         
   3   6   1        391.91        450.55         5.55 o                         
   4   6   1        193.37        194.34         3.58 o                         
   5   6   1        254.62        248.18         5.32 o                         
   6   6   1        281.98        281.69         6.07 o                         
   7   6   1          1.04          0.97         2.63 o                         
   8   6   1         46.83         51.13         4.77 o                         
   9   6   1          1.97          0.96         3.94 o                         
  10   6   1         14.28         17.88         5.25 o                         
  11   6   1          0.02          3.56         5.82 o                         
 -11   7   1         18.34         19.51         6.83 o                         
 -10   7   1          0.94         -4.76         4.76 o                         
  -9   7   1          0.16         -3.91         3.91 o                         
  -8   7   1         42.08         49.08         4.45 o                         
  -7   7   1          0.95         -1.37         2.71 o                         
  -6   7   1        110.91        122.71         5.57 o                         
  -5   7   1        451.69        466.18         5.25 o                         
  -4   7   1       1196.12       1233.29        10.16 o                         
  -3   7   1        202.23        198.16         4.15 o                         
  -2   7   1       4968.75       5052.06        31.54 o                         
  -1   7   1       1264.80       1235.69         7.71 o                         
   0   7   1        369.91        377.64         3.22 o                         
   1   7   1        406.82        390.43         3.47 o                         
   2   7   1        108.18        118.72         2.45 o                         
   3   7   1        263.95        281.12         3.93 o                         
   4   7   1          9.37          9.87         1.64 o                         
   5   7   1          0.87          0.63         1.49 o                         
   6   7   1        189.66        200.71         5.89 o                         
   7   7   1         91.59         85.39         5.34 o                         
   8   7   1        225.82        246.07         8.22 o                         
   9   7   1         18.91         11.90         4.96 o                         
  10   7   1          4.26          7.31         4.90 o                         
  11   7   1          7.38          7.42         6.09 o                         
 -11   8   1          1.61         -1.14         5.94 o                         
 -10   8   1          5.16         -4.97         5.76 o                         
  -9   8   1         12.72          9.59         4.71 o                         
  -8   8   1          8.64          2.04         3.68 o                         
  -7   8   1          0.78         -2.62         2.75 o                         
  -6   8   1         26.65         31.51         2.16 o                         
  -5   8   1        141.82        160.14         4.50 o                         
  -4   8   1        142.02        148.66         3.57 o                         
  -3   8   1         29.67         17.43         2.03 o                         
  -2   8   1         11.58         10.16         1.77 o                         
  -1   8   1         44.94         26.18         1.36 o                         
   0   8   1        273.63        278.21         3.20 o                         
   1   8   1        634.56        633.93         5.70 o                         
   2   8   1        160.52        172.08         3.16 o                         
   3   8   1       1442.21       1499.49        12.41 o                         
   4   8   1         82.62         81.83         3.40 o                         
   5   8   1         20.26         11.69         2.35 o                         
   6   8   1          2.38          2.28         2.47 o                         
   7   8   1         42.20         43.70         5.01 o                         
   8   8   1          0.91         -2.26         3.70 o                         
   9   8   1         20.80         19.22         5.57 o                         
  10   8   1          6.51          2.60         5.04 o                         
  11   8   1         40.38         38.41         7.32 o                         
 -11   9   1         22.30         15.50         7.38 o                         
 -10   9   1         10.97         14.44         5.96 o                         
  -9   9   1          1.60         -4.08         4.51 o                         
  -8   9   1          0.35          3.33         3.44 o                         
  -7   9   1        207.19        223.81         6.92 o                         
  -6   9   1          9.20         14.46         2.03 o                         
  -5   9   1        214.66        223.72         5.33 o                         
  -4   9   1       1378.22       1449.02        14.14 o                         
  -3   9   1        272.09        306.89         5.63 o                         
  -2   9   1         94.58         97.71         3.11 o                         
  -1   9   1         30.59         27.23         1.79 o                         
   0   9   1         68.37         70.11         2.41 o                         
   1   9   1          9.87         10.87         1.41 o                         
   2   9   1       1744.88       1853.40        13.82 o                         
   3   9   1        264.57        278.37         4.65 o                         
   4   9   1        366.66        399.86         7.89 o                         
   5   9   1         11.20         19.44         2.57 o                         
   6   9   1         60.64         52.17         4.19 o                         
   7   9   1         54.90         57.68         4.39 o                         
   8   9   1         32.79         38.97         5.13 o                         
   9   9   1          8.61          7.64         5.19 o                         
  10   9   1          0.00         -5.07         5.07 o                         
  11   9   1          0.13         -6.27         6.27 o                         
 -11  10   1         15.52         19.79         7.19 o                         
 -10  10   1         20.26         17.21         6.55 o                         
  -9  10   1         59.13         58.13         6.18 o                         
  -8  10   1         21.32         15.55         4.11 o                         
  -7  10   1        211.21        224.21         7.33 o                         
  -6  10   1          8.39          4.80         2.49 o                         
  -5  10   1        172.50        181.57         5.65 o                         
  -4  10   1          5.37          5.93         1.86 o                         
  -3  10   1          7.34          5.68         2.12 o                         
  -2  10   1        339.64        332.21         5.84 o                         
  -1  10   1          0.09          1.85         1.42 o                         
   0  10   1       4545.72       4838.33        32.02 o                         
   1  10   1         92.40         85.94         3.23 o                         
   2  10   1       2857.74       3122.69        22.62 o                         
   3  10   1         40.28         40.57         2.60 o                         
   4  10   1         36.50         32.74         2.81 o                         
   5  10   1        317.96        334.21         7.24 o                         
   6  10   1         22.86         19.62         2.81 o                         
   7  10   1        134.02        132.12         7.90 o                         
   8  10   1         13.42         17.98         5.01 o                         
   9  10   1         19.46         25.37         5.86 o                         
  10  10   1          0.11          0.39         5.58 o                         
  11  10   1          1.29          6.05         6.49 o                         
 -11  11   1          0.19         -1.75         7.06 o                         
 -10  11   1         12.88         12.11         6.51 o                         
  -9  11   1          3.17          5.18         4.45 o                         
  -8  11   1         14.07         10.36         3.92 o                         
  -7  11   1        204.92        223.17         8.20 o                         
  -6  11   1          0.62         -0.62         2.60 o                         
  -5  11   1        109.54        109.63         4.78 o                         
  -4  11   1          6.07          2.20         2.22 o                         
  -3  11   1        362.62        396.26         7.77 o                         
  -2  11   1        526.64        548.15         7.23 o                         
  -1  11   1          0.62          2.35         1.87 o                         
   0  11   1         36.55         60.13         6.42 o                         
   1  11   1       1803.09       1970.09        15.36 o                         
   2  11   1         47.86         47.27         2.44 o                         
   3  11   1        238.38        236.94         4.94 o                         
   4  11   1          5.00          6.07         2.65 o                         
   5  11   1        125.97        131.86         5.13 o                         
   6  11   1          0.06         -1.26         3.81 o                         
   7  11   1         88.65         92.85         6.86 o                         
   8  11   1         34.01         44.26         6.54 o                         
   9  11   1        157.34        173.21        16.54 o                         
  10  11   1          0.37         -5.53         6.10 o                         
  11  11   1         10.87         15.61         8.07 o                         
 -10  12   1          0.73         -1.35         7.62 o                         
  -9  12   1        151.11        149.40         9.42 o                         
  -8  12   1         36.29         37.58         5.12 o                         
  -7  12   1         36.31         26.68         4.76 o                         
  -6  12   1         75.75         82.17         5.83 o                         
  -5  12   1         13.83          9.41         3.21 o                         
  -4  12   1         20.10         20.21         2.97 o                         
  -3  12   1         20.48         26.01         3.06 o                         
  -2  12   1        374.28        430.47         6.70 o                         
  -1  12   1        812.30        891.39        10.34 o                         
   0  12   1          0.29          2.03         1.75 o                         
   1  12   1         50.73         73.15         3.92 o                         
   2  12   1          5.81          4.64         2.00 o                         
   3  12   1        100.14         72.48         3.35 o                         
   4  12   1          8.83          8.09         2.75 o                         
   5  12   1          4.59          7.34         3.75 o                         
   6  12   1          4.21          2.77         3.80 o                         
   7  12   1        129.42        143.08         9.67 o                         
   8  12   1         34.77         39.19         6.49 o                         
   9  12   1          6.74          9.21         7.59 o                         
  10  12   1          8.01         12.62         7.88 o                         
 -10  13   1         53.77         55.68         9.12 o                         
  -9  13   1          7.35         10.76         6.24 o                         
  -8  13   1         10.30         18.25         5.03 o                         
  -7  13   1         15.70          7.50         4.03 o                         
  -6  13   1        137.21        135.84         6.90 o                         
  -5  13   1        287.97        303.54         9.11 o                         
  -4  13   1        110.72        112.55         4.94 o                         
  -3  13   1        152.88        167.59         5.87 o                         
  -2  13   1         15.74         17.36         2.42 o                         
  -1  13   1         27.49         30.32         2.77 o                         
   0  13   1         66.77         68.40         3.42 o                         
   1  13   1        822.64        880.95        10.47 o                         
   2  13   1         38.92         26.58         2.36 o                         
   3  13   1         45.96         33.34         2.68 o                         
   4  13   1          9.20          5.69         3.93 o                         
   5  13   1        564.46        595.12        13.56 o                         
   6  13   1        385.75        421.19        11.17 o                         
   7  13   1        251.53        289.64        13.74 o                         
   8  13   1        213.20        202.29        14.85 o                         
   9  13   1          1.06         -7.31         7.31 o                         
  10  13   1         25.19         25.43         7.90 o                         
 -10  14   1          0.34         -7.88         7.88 o                         
  -9  14   1          2.49         -6.16         6.16 o                         
  -8  14   1         27.51         23.81         6.02 o                         
  -7  14   1         23.31         24.81         5.25 o                         
  -6  14   1         10.96         13.69         4.54 o                         
  -5  14   1          7.16          7.05         4.10 o                         
  -4  14   1         13.75         14.49         3.29 o                         
  -3  14   1        529.58        543.29         9.32 o                         
  -2  14   1         97.84         97.94         4.28 o                         
  -1  14   1         12.11         17.20         2.62 o                         
   0  14   1        850.51        867.58        10.72 o                         
   1  14   1         40.78         44.63         3.20 o                         
   2  14   1        283.97        277.78         6.99 o                         
   3  14   1        249.68        259.70         5.78 o                         
   4  14   1        223.89        223.69         7.65 o                         
   5  14   1         51.11         52.19         5.42 o                         
   6  14   1          1.11          1.40         3.87 o                         
   7  14   1          8.65          4.50         5.22 o                         
   8  14   1         40.53         39.31         8.05 o                         
   9  14   1          5.11          8.69         7.50 o                         
  10  14   1          7.89         14.37         7.69 o                         
 -10  15   1          0.24         -7.84         8.00 o                         
  -9  15   1          3.83         -6.19         6.19 o                         
  -8  15   1          0.09         -2.31         4.82 o                         
  -7  15   1        133.75        145.04         7.70 o                         
  -6  15   1         20.54         18.44         4.47 o                         
  -5  15   1          4.31         -3.27         3.95 o                         
  -4  15   1        528.03        559.81        10.65 o                         
  -3  15   1         78.31         60.77         4.12 o                         
  -2  15   1         26.22         30.24         3.24 o                         
  -1  15   1         48.95         40.89         3.27 o                         
   0  15   1          3.40         10.19         2.55 o                         
   1  15   1        917.36        860.42        11.17 o                         
   2  15   1        131.28        140.57         5.28 o                         
   3  15   1        270.00        285.40         6.40 o                         
   4  15   1         13.08         11.62         3.37 o                         
   5  15   1        322.63        360.08        11.52 o                         
   6  15   1         40.86         37.93         5.27 o                         
   7  15   1          0.29         -4.58         4.58 o                         
   8  15   1          0.63         -5.38         6.05 o                         
   9  15   1         13.36         12.16         7.84 o                         
  10  15   1          0.54         -7.20         7.20 o                         
  -9  16   1          4.18         -7.14         7.14 o                         
  -8  16   1          4.86         -5.43         5.43 o                         
  -7  16   1          6.01          5.36         7.48 o                         
  -6  16   1        133.50        135.76         7.50 o                         
  -5  16   1        144.22        155.75         8.09 o                         
  -4  16   1        849.49        860.58        15.81 o                         
  -3  16   1         29.61         32.23         3.85 o                         
  -2  16   1         21.65         23.28         3.16 o                         
  -1  16   1        239.08        229.02         6.44 o                         
   0  16   1          0.96         -0.92         2.36 o                         
   1  16   1         11.62         13.75         2.98 o                         
   2  16   1       1019.93       1053.42        12.98 o                         
   3  16   1         29.85         29.35         3.55 o                         
   4  16   1         28.27         24.70         4.59 o                         
   5  16   1        139.29        127.75         7.75 o                         
   6  16   1         33.36         33.67         5.29 o                         
   7  16   1          2.93         -1.48         5.85 o                         
   8  16   1          6.08         -6.19         7.61 o                         
   9  16   1         17.13          6.76         8.90 o                         
  -9  17   1          1.71         -7.16         7.16 o                         
  -8  17   1          0.28         -4.82         4.82 o                         
  -7  17   1          0.67          3.74         5.27 o                         
  -6  17   1          0.04          4.69         4.28 o                         
  -5  17   1         24.85         18.64         5.21 o                         
  -4  17   1          3.13          7.55         3.33 o                         
  -3  17   1         16.74         12.88         3.39 o                         
  -2  17   1        136.17        125.83         5.35 o                         
  -1  17   1         14.90          9.98         3.21 o                         
   0  17   1          0.18         -2.93         2.93 o                         
   1  17   1          0.24         -2.62         2.62 o                         
   2  17   1        626.40        641.63        10.42 o                         
   3  17   1        256.84        237.58         8.35 o                         
   4  17   1        340.25        347.35        10.61 o                         
   5  17   1        161.28        148.30         9.48 o                         
   6  17   1          1.84         -4.81         4.81 o                         
   7  17   1         76.41         58.03         8.10 o                         
   8  17   1          0.92         -6.70         6.70 o                         
   9  17   1          3.76         -3.12        12.45 o                         
  -9  18   1         11.16          0.50         8.86 o                         
  -8  18   1          0.87         -6.82         6.87 o                         
  -7  18   1          1.15         -4.19         4.19 o                         
  -6  18   1        388.24        437.49        12.63 o                         
  -5  18   1          8.75          5.22         3.98 o                         
  -4  18   1        532.07        571.70        12.09 o                         
  -3  18   1          0.03         -3.12         3.12 o                         
  -2  18   1        230.92        232.56         7.38 o                         
  -1  18   1        434.18        432.16         9.00 o                         
   0  18   1        264.85        271.79         7.74 o                         
   1  18   1        217.65        231.67         6.79 o                         
   2  18   1         62.45         71.82         4.42 o                         
   3  18   1        134.30        105.43         5.42 o                         
   4  18   1        299.83        322.71        10.62 o                         
   5  18   1          2.44         -4.18         4.18 o                         
   6  18   1         59.59         52.74         6.81 o                         
   7  18   1          2.32          0.94         5.59 o                         
   8  18   1         45.41         39.97        11.53 o                         
  -8  19   1          2.22          4.15         6.29 o                         
  -7  19   1          0.36         -4.40         5.92 o                         
  -6  19   1        120.65        130.56         7.37 o                         
  -5  19   1        105.84         99.16         6.85 o                         
  -4  19   1          1.09         -1.35         4.14 o                         
  -3  19   1         85.79         80.74         5.81 o                         
  -2  19   1         61.94         53.19         4.39 o                         
  -1  19   1          2.72          5.78         3.61 o                         
   0  19   1         28.87         28.55         3.91 o                         
   1  19   1        445.58        435.72         9.04 o                         
   2  19   1         16.82         21.12         3.41 o                         
   3  19   1        262.30        241.15         7.69 o                         
   4  19   1          0.48          1.83         4.07 o                         
   5  19   1          3.11         -4.40         4.40 o                         
   6  19   1         68.39         72.59         7.49 o                         
   7  19   1          0.06         -3.77         6.22 o                         
   8  19   1         33.16         12.59        11.08 o                         
  -8  20   1          0.02         -7.18         7.18 o                         
  -7  20   1          6.18          0.70         5.54 o                         
  -6  20   1         26.55         28.51         5.49 o                         
  -5  20   1         24.32         19.40         5.24 o                         
  -4  20   1          0.76         -5.35         5.35 o                         
  -3  20   1         22.92         21.19         4.22 o                         
  -2  20   1          1.92         -0.10         3.12 o                         
  -1  20   1          0.74         -3.34         3.34 o                         
   0  20   1        114.88        111.98         5.85 o                         
   1  20   1          1.69          5.02         3.88 o                         
   2  20   1         21.38         21.08         4.10 o                         
   3  20   1         12.10          0.11         3.96 o                         
   4  20   1         31.06         22.93         5.37 o                         
   5  20   1          2.43          1.05         5.14 o                         
   6  20   1          0.01         -4.04         5.75 o                         
   7  20   1          9.98         18.09         6.33 o                         
   8  20   1          1.28         -8.28         8.28 o                         
  -7  21   1          1.77         -4.63         6.15 o                         
  -6  21   1          6.81          4.24         5.92 o                         
  -5  21   1         10.21         11.73         6.26 o                         
  -4  21   1          0.31         -3.78         4.56 o                         
  -3  21   1          9.33          0.77         4.26 o                         
  -2  21   1          2.97          1.46         3.38 o                         
  -1  21   1          2.71         -3.69         3.69 o                         
   0  21   1         22.73         15.48         3.97 o                         
   1  21   1         12.12         11.69         4.14 o                         
   2  21   1          1.58          2.47         3.58 o                         
   3  21   1         44.57         41.54         5.88 o                         
   4  21   1          3.74          7.62         5.29 o                         
   5  21   1          2.04          4.06         5.21 o                         
   6  21   1          0.07          2.51         6.09 o                         
   7  21   1          3.73          5.83         6.58 o                         
  -7  22   1          0.14         -3.72        11.46 o                         
  -6  22   1          0.37         -6.78         6.78 o                         
  -5  22   1          0.50         -4.94         4.94 o                         
  -4  22   1         10.43          6.55         4.92 o                         
  -3  22   1         17.90         17.84         5.19 o                         
  -2  22   1         19.84         14.42         4.26 o                         
  -1  22   1          0.47          0.56         3.84 o                         
   0  22   1          9.23          1.91         3.69 o                         
   1  22   1          5.95          8.20         4.00 o                         
   2  22   1         47.92         42.10         5.53 o                         
   3  22   1         10.98          5.18         4.98 o                         
   4  22   1          0.61         -1.71         4.38 o                         
   5  22   1          8.29          3.76         6.70 o                         
   6  22   1          1.27         -7.80         7.80 o                         
  -6  23   1          6.02          6.96         6.75 o                         
  -5  23   1         13.51         12.26         6.98 o                         
  -4  23   1          0.81         -5.50         5.50 o                         
  -3  23   1         13.28          6.07         5.49 o                         
  -2  23   1         28.75         28.66         5.48 o                         
  -1  23   1         22.55         15.65         4.97 o                         
   0  23   1         23.69         34.41         5.41 o                         
   1  23   1         17.13         16.14         5.64 o                         
   2  23   1         28.98         27.62         6.96 o                         
   3  23   1          1.00         -4.86         4.86 o                         
   4  23   1          6.47          8.30         8.61 o                         
   5  23   1          0.29         -6.05         6.05 o                         
   6  23   1          6.87         10.92         7.46 o                         
  -5  24   1          0.43         -6.70         6.70 o                         
  -4  24   1          0.61         -6.66         6.66 o                         
  -3  24   1         25.63         20.46         6.68 o                         
  -2  24   1          6.85         14.27         6.02 o                         
  -1  24   1         99.76        113.57         9.58 o                         
   0  24   1         13.94          5.62         5.81 o                         
   1  24   1         35.78         32.95         6.42 o                         
   2  24   1         31.38         15.87         7.07 o                         
   3  24   1         39.11         52.93         7.53 o                         
   4  24   1         26.36         31.47         8.69 o                         
   5  24   1         27.22          9.97         8.13 o                         
  -4  25   1         26.60         22.37         8.08 o                         
  -3  25   1         15.25         15.02         7.02 o                         
  -2  25   1         34.20         40.04         8.74 o                         
  -1  25   1         11.91         12.38         9.41 o                         
   0  25   1          8.88         -5.42         5.42 o                         
   1  25   1         27.23         16.94         7.03 o                         
   2  25   1          7.56         10.74         9.30 o                         
   3  25   1         31.51         29.81         7.51 o                         
   4  25   1         10.79         12.01         7.70 o                         
  -2  26   1          0.70         -3.22         9.40 o                         
  -1  26   1          8.34          3.81         8.01 o                         
   0  26   1          2.91          5.62         7.01 o                         
   1  26   1         19.13          7.07         7.11 o                         
   2  26   1          2.28         -8.41         8.41 o                         
 -12   0   2          1.91          5.24        10.89 o                         
 -11   0   2        231.39        261.38        18.77 o                         
 -10   0   2        328.75        440.88        17.82 o                         
  -9   0   2        131.35        153.16        11.67 o                         
  -8   0   2        214.54        250.74         7.35 o                         
  -7   0   2         14.57         18.24         2.58 o                         
  -6   0   2        622.24        620.50        10.46 o                         
  -5   0   2       2811.54       2940.45        28.07 o                         
  -4   0   2        597.83        606.48         7.32 o                         
  -3   0   2      22510.04      21631.80       123.10 o                         
  -2   0   2      91986.48      78114.59       470.46 o                         
  -1   0   2        552.11        531.36         4.71 o                         
   0   0   2       1459.95       1284.54        11.57 o                         
   1   0   2       3099.00       3233.87        57.36 o                         
   2   0   2      20844.88      19786.72       142.60 o                         
   3   0   2        401.03        382.40         8.33 o                         
   4   0   2       3647.67       3786.15        31.16 o                         
   5   0   2        130.94        121.42         4.86 o                         
   6   0   2        271.68        287.69         6.06 o                         
   7   0   2          0.67         -1.97         1.97 o                         
   8   0   2         10.03         -2.61         5.20 o                         
   9   0   2        205.87        193.46        19.11 o                         
  10   0   2        147.28        118.81        12.27 o                         
  11   0   2          0.56         -3.72         6.69 o                         
  12   0   2          1.50         -1.15         7.33 o                         
 -12   1   2          8.04          1.21         7.15 o                         
 -11   1   2         11.18         12.52         7.69 o                         
 -10   1   2          0.20          7.66         4.83 o                         
  -9   1   2         36.51         33.41         4.19 o                         
  -8   1   2          0.13         -0.11         2.19 o                         
  -7   1   2         20.47         18.07         1.77 o                         
  -6   1   2         52.86         59.47         2.43 o                         
  -5   1   2        132.96        140.24         3.33 o                         
  -4   1   2       1655.21       1605.74        11.03 o                         
  -3   1   2       1971.82       1994.65        10.19 o                         
  -2   1   2      28856.86      27143.22       111.70 o                         
  -1   1   2       6056.14       5772.76        25.58 o                         
   0   1   2        490.79        473.99         3.59 o                         
   1   1   2      16733.67      15547.40       110.45 o                         
   2   1   2       1147.85       1090.83         7.38 o                         
   3   1   2       1167.33       1271.59         9.11 o                         
   4   1   2         87.82         81.93         2.10 o                         
   5   1   2         91.53         93.27         2.55 o                         
   6   1   2        783.92        800.82         7.19 o                         
   7   1   2         75.89         83.09         2.25 o                         
   8   1   2         68.89         63.59         4.09 o                         
   9   1   2        119.17        126.83         6.17 o                         
  10   1   2          1.51          4.37         5.34 o                         
  11   1   2          9.71          1.26         6.07 o                         
  12   1   2          0.12         -5.95         5.95 o                         
 -12   2   2         13.87         12.08         7.53 o                         
 -11   2   2         66.20         46.80         7.75 o                         
 -10   2   2         12.36         15.81         5.69 o                         
  -9   2   2         46.03         51.33         4.94 o                         
  -8   2   2          1.02          4.81         2.94 o                         
  -7   2   2          5.38          5.18         1.78 o                         
  -6   2   2        144.41        169.47         3.90 o                         
  -5   2   2        103.18         95.95         2.84 o                         
  -4   2   2        171.55        140.78         2.99 o                         
  -3   2   2          4.64         10.31         1.02 o                         
  -2   2   2       6618.38       6857.96        30.17 o                         
  -1   2   2       9826.34       9544.88        40.61 o                         
   0   2   2        636.11        597.24         4.24 o                         
   1   2   2        196.26        199.27         3.58 o                         
   2   2   2       7140.22       6849.85        49.72 o                         
   3   2   2       4993.43       4977.09        28.45 o                         
   4   2   2        853.68        810.36         6.61 o                         
   5   2   2        934.09       1003.91         8.44 o                         
   6   2   2          8.94         11.19         1.19 o                         
   7   2   2        459.16        481.20         7.28 o                         
   8   2   2          1.21         -2.25         2.25 o                         
   9   2   2          9.01         11.59         4.09 o                         
  10   2   2        107.14        117.97         8.49 o                         
  11   2   2         14.91          6.11         6.73 o                         
 -12   3   2          0.21          0.68         6.70 o                         
 -11   3   2         16.19         12.69         6.79 o                         
 -10   3   2         63.68         67.78         5.83 o                         
  -9   3   2          0.63          4.89         4.28 o                         
  -8   3   2        128.92        120.01         5.48 o                         
  -7   3   2          6.83          8.62         1.77 o                         
  -6   3   2         71.10         87.05         4.08 o                         
  -5   3   2        609.79        666.22         6.92 o                         
  -4   3   2        668.81        707.59         7.39 o                         
  -3   3   2        199.88        209.83         2.81 o                         
  -2   3   2       2043.76       2054.63        10.56 o                         
  -1   3   2          6.38         13.30         0.90 o                         
   0   3   2       8042.85       7824.85        40.63 o                         
   1   3   2          0.04          1.04         0.53 o                         
   2   3   2        326.78        344.94         3.85 o                         
   3   3   2       1859.55       1968.60        12.76 o                         
   4   3   2        107.67        128.42         2.59 o                         
   5   3   2       1424.86       1428.50        10.68 o                         
   6   3   2        464.64        499.23         4.88 o                         
   7   3   2        367.11        377.03         6.00 o                         
   8   3   2        161.78        158.30         5.42 o                         
   9   3   2         77.56         67.73         5.66 o                         
  10   3   2          5.15          2.90         4.50 o                         
  11   3   2          5.15          3.91         5.79 o                         
 -12   4   2          2.05          5.96         6.57 o                         
 -11   4   2          1.89         -5.04         5.04 o                         
 -10   4   2         16.14         17.41         5.09 o                         
  -9   4   2          3.37         -3.51         3.51 o                         
  -8   4   2          2.88         -2.24         3.01 o                         
  -7   4   2         95.42         78.15         4.02 o                         
  -6   4   2         55.81         65.85         2.85 o                         
  -5   4   2        156.43        190.96         4.89 o                         
  -4   4   2       1275.96       1220.00        10.61 o                         
  -3   4   2       1126.71       1131.71         8.03 o                         
  -2   4   2       5326.13       5133.47        25.01 o                         
  -1   4   2       2343.93       2309.00        12.71 o                         
   0   4   2        263.45        297.73         2.82 o                         
   1   4   2       1169.99       1136.75         7.75 o                         
   2   4   2        156.23        155.31         2.34 o                         
   3   4   2        321.75        313.19         3.64 o                         
   4   4   2        391.97        354.79         5.25 o                         
   5   4   2         51.59         49.34         2.08 o                         
   6   4   2        461.51        525.16         7.57 o                         
   7   4   2        199.78        217.65         5.08 o                         
   8   4   2          9.78         -1.65         2.55 o                         
   9   4   2         50.58         46.86         5.39 o                         
  10   4   2          4.70          5.71         4.38 o                         
  11   4   2          0.83         -2.19         5.61 o                         
 -12   5   2          0.20         -3.90         5.95 o                         
 -11   5   2         12.74          8.35         6.71 o                         
 -10   5   2         14.80         20.66         5.27 o                         
  -9   5   2          5.46         -0.11         3.67 o                         
  -8   5   2          1.81         -3.14         3.14 o                         
  -7   5   2         71.75         68.11         3.78 o                         
  -6   5   2         43.43         36.49         2.45 o                         
  -5   5   2        357.46        347.14         5.36 o                         
  -4   5   2        275.89        235.41         4.49 o                         
  -3   5   2         24.09         35.40         1.94 o                         
  -2   5   2       2565.98       2705.86        15.41 o                         
  -1   5   2        123.56        131.07         2.07 o                         
   0   5   2         57.05         57.46         1.52 o                         
   1   5   2        343.62        395.82         3.68 o                         
   2   5   2       1265.51       1254.55         8.52 o                         
   3   5   2        303.68        300.36         4.06 o                         
   4   5   2         68.22         64.76         2.21 o                         
   5   5   2         12.19         11.58         1.39 o                         
   6   5   2        585.27        608.95         7.74 o                         
   7   5   2         30.00         23.17         2.65 o                         
   8   5   2         15.83         12.39         3.33 o                         
   9   5   2        189.90        209.35         8.77 o                         
  10   5   2         75.57         65.41         6.56 o                         
  11   5   2          2.95         -1.99         6.11 o                         
 -11   6   2          0.05         -5.71         5.71 o                         
 -10   6   2         11.89          5.87         5.07 o                         
  -9   6   2          9.07         11.60         4.00 o                         
  -8   6   2          3.14         -2.41         3.19 o                         
  -7   6   2         34.90         30.37         3.08 o                         
  -6   6   2          3.72          1.54         1.50 o                         
  -5   6   2        315.32        313.03         5.67 o                         
  -4   6   2         82.18         80.02         3.54 o                         
  -3   6   2        175.07        172.01         4.87 o                         
  -2   6   2        580.62        592.51         6.59 o                         
  -1   6   2       1039.55       1049.98         6.94 o                         
   0   6   2        396.40        464.75         3.84 o                         
   1   6   2        172.30        190.27         2.45 o                         
   2   6   2        973.66       1077.98         9.38 o                         
   3   6   2        624.78        753.58         7.53 o                         
   4   6   2          7.40          5.75         1.10 o                         
   5   6   2         24.96         25.16         1.70 o                         
   6   6   2        493.88        510.76         6.90 o                         
   7   6   2          1.06         -0.20         1.85 o                         
   8   6   2        429.94        422.83        10.03 o                         
   9   6   2         90.90        102.07         8.35 o                         
  10   6   2         11.13         16.60         5.14 o                         
  11   6   2         10.98         11.14         6.06 o                         
 -11   7   2          0.97         -5.07         6.09 o                         
 -10   7   2         27.59         20.72         5.70 o                         
  -9   7   2         10.64          5.19         4.01 o                         
  -8   7   2         49.59         49.39         4.49 o                         
  -7   7   2         42.20         42.14         3.12 o                         
  -6   7   2          4.26          3.27         1.49 o                         
  -5   7   2        706.68        713.37         8.04 o                         
  -4   7   2        731.58        696.02         9.46 o                         
  -3   7   2        952.78        997.48        11.05 o                         
  -2   7   2        486.83        447.78         5.78 o                         
  -1   7   2         76.41         75.44         2.24 o                         
   0   7   2        568.31        594.68         4.85 o                         
   1   7   2       5372.67       5211.49        28.97 o                         
   2   7   2        640.24        616.28         6.14 o                         
   3   7   2        273.57        250.25         4.15 o                         
   4   7   2        281.67        329.91         4.19 o                         
   5   7   2         21.68         17.79         2.00 o                         
   6   7   2         11.16          6.83         2.36 o                         
   7   7   2        451.97        469.25         9.16 o                         
   8   7   2        182.94        181.93         9.46 o                         
   9   7   2        150.41        152.82        10.57 o                         
  10   7   2        133.00        143.03         9.77 o                         
  11   7   2         24.64         26.21         6.38 o                         
 -11   8   2         11.52          3.48         7.43 o                         
 -10   8   2         21.74         23.58         5.76 o                         
  -9   8   2          3.45         -3.87         3.87 o                         
  -8   8   2          6.07          5.54         3.33 o                         
  -7   8   2         22.59         21.17         2.32 o                         
  -6   8   2         45.99         53.43         2.88 o                         
  -5   8   2        326.22        321.14         6.30 o                         
  -4   8   2        518.60        555.31         7.87 o                         
  -3   8   2          2.29          1.04         1.84 o                         
  -2   8   2         34.24         36.10         1.95 o                         
  -1   8   2       1518.98       1580.16        11.87 o                         
   0   8   2        756.37        806.40         6.78 o                         
   1   8   2       1761.07       1725.09        12.00 o                         
   2   8   2        663.07        623.85         6.65 o                         
   3   8   2       1462.96       1549.64        12.61 o                         
   4   8   2        520.05        609.51         8.87 o                         
   5   8   2        651.08        617.49         7.59 o                         
   6   8   2        170.66        195.46         6.12 o                         
   7   8   2        317.36        343.36         8.23 o                         
   8   8   2        165.99        172.82         9.08 o                         
   9   8   2         68.82         69.36         7.17 o                         
  10   8   2          1.69         14.92         5.23 o                         
  11   8   2          3.71          0.49         6.12 o                         
 -11   9   2         38.74         40.42         7.70 o                         
 -10   9   2          0.00          2.14         5.15 o                         
  -9   9   2         99.65        109.56         6.58 o                         
  -8   9   2          6.04          4.55         3.62 o                         
  -7   9   2          3.92          2.67         2.15 o                         
  -6   9   2         28.39         30.85         2.76 o                         
  -5   9   2        420.71        449.37         6.13 o                         
  -4   9   2          0.86          5.06         2.25 o                         
  -3   9   2       3507.88       3512.61        30.37 o                         
  -2   9   2        629.59        638.28         8.01 o                         
  -1   9   2         41.99         42.48         2.18 o                         
   0   9   2        714.71        759.31         7.27 o                         
   1   9   2          0.92          5.09         1.09 o                         
   2   9   2         84.77         75.24         3.05 o                         
   3   9   2        254.90        223.66         5.15 o                         
   4   9   2          2.96          1.48         1.21 o                         
   5   9   2         90.70         81.75         3.54 o                         
   6   9   2         28.29         24.12         3.58 o                         
   7   9   2          0.26          1.02         3.23 o                         
   8   9   2         20.20         14.91         5.07 o                         
   9   9   2         14.10          4.28         4.86 o                         
  10   9   2         27.45         29.29         5.70 o                         
  11   9   2          1.84          1.96         5.95 o                         
 -11  10   2          8.07          1.29         6.77 o                         
 -10  10   2         36.41         38.40         6.81 o                         
  -9  10   2         35.75         39.43         5.41 o                         
  -8  10   2         26.83         35.23         4.32 o                         
  -7  10   2         10.05          2.84         3.29 o                         
  -6  10   2        363.19        367.89         5.22 o                         
  -5  10   2          3.52          6.70         2.16 o                         
  -4  10   2       1375.00       1500.54        17.98 o                         
  -3  10   2        616.61        638.24        10.45 o                         
  -2  10   2         15.17         15.10         2.10 o                         
  -1  10   2       1799.40       1845.37        15.38 o                         
   0  10   2         17.96         26.24         1.87 o                         
   1  10   2       2066.69       2037.37        14.38 o                         
   2  10   2          0.62          2.06         1.36 o                         
   3  10   2        546.71        572.71         7.84 o                         
   4  10   2         90.35        103.31         4.89 o                         
   5  10   2        213.00        211.87         5.42 o                         
   6  10   2        244.87        231.01        11.63 o                         
   7  10   2        739.76        822.35        15.76 o                         
   8  10   2        103.97         90.80        13.19 o                         
   9  10   2          1.06          2.76         5.66 o                         
  10  10   2         37.14         38.35         7.14 o                         
  11  10   2          2.09         -4.35         8.58 o                         
 -11  11   2          2.15         -2.01         6.73 o                         
 -10  11   2          3.49          0.08         6.73 o                         
  -9  11   2         25.78         14.92         4.81 o                         
  -8  11   2         27.01         24.39         4.03 o                         
  -7  11   2          1.71         -0.04         3.35 o                         
  -6  11   2          1.28          0.85         3.29 o                         
  -5  11   2        147.04        158.73         5.36 o                         
  -4  11   2         13.13         17.17         2.97 o                         
  -3  11   2        137.27        163.55         5.00 o                         
  -2  11   2       1424.26       1414.16        14.05 o                         
  -1  11   2          1.09          0.41         1.51 o                         
   0  11   2       1257.45       1380.84        12.58 o                         
   1  11   2        502.58        481.67         6.38 o                         
   2  11   2        108.27        118.59         5.07 o                         
   3  11   2        520.86        529.58         8.28 o                         
   4  11   2        194.46        192.69         4.82 o                         
   5  11   2          6.36          3.11         3.03 o                         
   6  11   2       1224.94       1221.20        19.08 o                         
   7  11   2        105.96        103.98         7.08 o                         
   8  11   2          6.51          6.29         6.17 o                         
   9  11   2          0.99          6.76         6.59 o                         
  10  11   2          3.20         14.24         7.51 o                         
 -10  12   2         12.22          5.48         6.98 o                         
  -9  12   2         53.11         51.18         5.61 o                         
  -8  12   2         50.15         46.49         5.28 o                         
  -7  12   2          4.31          4.50         3.91 o                         
  -6  12   2          1.29         -0.81         3.73 o                         
  -5  12   2         53.62         47.47         3.49 o                         
  -4  12   2         23.24         18.64         3.15 o                         
  -3  12   2        229.98        259.34         6.90 o                         
  -2  12   2        379.81        422.13         7.17 o                         
  -1  12   2         27.51         22.44         2.36 o                         
   0  12   2        887.88        980.69        11.40 o                         
   1  12   2        201.03        191.71         4.45 o                         
   2  12   2        676.18        677.37         8.12 o                         
   3  12   2        368.61        376.49         8.90 o                         
   4  12   2        180.69        200.07         5.25 o                         
   5  12   2        214.51        209.03         7.52 o                         
   6  12   2         16.72         31.62         5.19 o                         
   7  12   2         95.26         86.96         7.67 o                         
   8  12   2          2.36          1.42         5.97 o                         
   9  12   2        265.97        321.12        16.72 o                         
  10  12   2          1.90         -0.20         6.55 o                         
 -10  13   2          6.83         -2.48         6.37 o                         
  -9  13   2          6.12          0.15         4.58 o                         
  -8  13   2         16.95         17.79         4.80 o                         
  -7  13   2         83.89         79.81         8.16 o                         
  -6  13   2        169.85        158.20        10.05 o                         
  -5  13   2        444.70        450.52         8.75 o                         
  -4  13   2        133.41        146.34        10.20 o                         
  -3  13   2       1395.27       1412.43        17.42 o                         
  -2  13   2         64.08         51.21         3.31 o                         
  -1  13   2        174.13        168.52         4.91 o                         
   0  13   2        107.03        104.95         4.77 o                         
   1  13   2         15.98         18.79         2.21 o                         
   2  13   2         88.44        101.79         4.04 o                         
   3  13   2         45.87         51.69         3.34 o                         
   4  13   2         91.58         99.13         4.36 o                         
   5  13   2        388.88        391.85        10.29 o                         
   6  13   2         87.86         70.20         6.21 o                         
   7  13   2        187.22        203.05        10.77 o                         
   8  13   2          2.44          2.57         6.27 o                         
   9  13   2         23.36         32.74         8.52 o                         
  10  13   2         12.10         10.02         6.92 o                         
 -10  14   2          5.30        -10.65        12.34 o                         
  -9  14   2          2.97          2.08         4.78 o                         
  -8  14   2         30.01         24.72         5.29 o                         
  -7  14   2          5.43          2.32         4.45 o                         
  -6  14   2          1.11         -3.84         3.84 o                         
  -5  14   2         20.19         23.84         3.57 o                         
  -4  14   2          0.02          5.35         4.11 o                         
  -3  14   2        373.25        386.52         8.18 o                         
  -2  14   2        602.53        597.69         9.15 o                         
  -1  14   2        861.42        927.62        11.38 o                         
   0  14   2         36.96         32.53         2.89 o                         
   1  14   2        720.06        749.59         9.21 o                         
   2  14   2        102.50         86.88         4.08 o                         
   3  14   2         32.43         39.85         3.38 o                         
   4  14   2         47.31         48.30         4.14 o                         
   5  14   2          0.63         -0.62         3.19 o                         
   6  14   2         48.24         38.42         5.56 o                         
   7  14   2         14.60         30.53         6.37 o                         
   8  14   2         70.84         74.68        10.06 o                         
   9  14   2          1.00         -3.75         6.97 o                         
  10  14   2          0.29         -6.94         6.94 o                         
 -10  15   2          4.80         -9.47         9.47 o                         
  -9  15   2         35.65         31.54         6.08 o                         
  -8  15   2         27.07         18.39         4.99 o                         
  -7  15   2         12.83          2.96         5.20 o                         
  -6  15   2         39.24         35.35         5.12 o                         
  -5  15   2        874.74        968.32        17.24 o                         
  -4  15   2         30.25         27.53         4.26 o                         
  -3  15   2        541.98        551.13        10.08 o                         
  -2  15   2         78.96         75.11         4.10 o                         
  -1  15   2        495.45        550.60         8.97 o                         
   0  15   2        157.33        188.28         5.67 o                         
   1  15   2        170.79        174.27         5.16 o                         
   2  15   2        294.99        327.15         7.41 o                         
   3  15   2        176.87        163.87         7.59 o                         
   4  15   2        544.11        517.34        10.47 o                         
   5  15   2        224.34        214.10         7.81 o                         
   6  15   2         20.29         11.55         5.16 o                         
   7  15   2         67.95         67.45         8.03 o                         
   8  15   2         30.73         24.45         8.28 o                         
   9  15   2         31.72         41.07         8.72 o                         
  -9  16   2          0.59         -5.83         5.83 o                         
  -8  16   2         27.04         27.53         5.73 o                         
  -7  16   2         42.32         38.69         5.46 o                         
  -6  16   2         10.29         -2.04         4.17 o                         
  -5  16   2        321.31        377.29        11.80 o                         
  -4  16   2        442.73        480.68         9.91 o                         
  -3  16   2         74.98         75.43         4.64 o                         
  -2  16   2        162.77        135.40         5.39 o                         
  -1  16   2          0.81          3.63         2.81 o                         
   0  16   2         76.33         55.93         4.05 o                         
   1  16   2        294.53        314.36         7.10 o                         
   2  16   2         14.03         14.76         3.19 o                         
   3  16   2         60.39         55.13         4.64 o                         
   4  16   2         10.82         13.50         3.76 o                         
   5  16   2          1.01         -2.86         3.60 o                         
   6  16   2        177.72        169.59        12.34 o                         
   7  16   2          1.26         -6.06         6.06 o                         
   8  16   2         48.80         62.17         9.90 o                         
   9  16   2          1.49         13.73        16.67 o                         
  -9  17   2         14.80          6.58         8.00 o                         
  -8  17   2         36.61         24.13         6.45 o                         
  -7  17   2         33.41         35.14         6.57 o                         
  -6  17   2         34.52         21.90         5.36 o                         
  -5  17   2         29.49         27.84         5.14 o                         
  -4  17   2         10.48          4.65         3.21 o                         
  -3  17   2         16.44         18.67         3.77 o                         
  -2  17   2         95.59         85.69         4.75 o                         
  -1  17   2        220.56        204.65         6.49 o                         
   0  17   2        575.07        575.38        11.18 o                         
   1  17   2         39.52         31.06         3.36 o                         
   2  17   2          3.46          4.38         3.17 o                         
   3  17   2          4.11          5.59         3.08 o                         
   4  17   2         20.34         15.61         3.90 o                         
   5  17   2         36.16         43.42         5.47 o                         
   6  17   2         30.37         25.02         8.16 o                         
   7  17   2          0.43         -3.72         5.71 o                         
   8  17   2         91.07         85.86        12.33 o                         
   9  17   2          1.45         -0.92         7.44 o                         
  -9  18   2          0.20         -7.12         7.12 o                         
  -8  18   2          5.33         -1.06         5.82 o                         
  -7  18   2         19.06         21.85         6.38 o                         
  -6  18   2         48.69         49.91         6.21 o                         
  -5  18   2         31.25         21.77         4.86 o                         
  -4  18   2          0.98         -2.17         3.28 o                         
  -3  18   2          9.49         -0.31         3.23 o                         
  -2  18   2         77.53         76.90         4.75 o                         
  -1  18   2        178.26        188.31         6.77 o                         
   0  18   2        124.15        111.48         5.53 o                         
   1  18   2        187.92        214.81         6.91 o                         
   2  18   2          8.29          6.98         3.26 o                         
   3  18   2          3.97          3.23         3.21 o                         
   4  18   2          0.03         -2.91         3.51 o                         
   5  18   2         19.93         21.37         4.94 o                         
   6  18   2         14.67          9.83         5.56 o                         
   7  18   2          4.28         -1.82        10.51 o                         
   8  18   2          3.01         -8.47         8.47 o                         
  -8  19   2         17.42          9.76         6.09 o                         
  -7  19   2         44.50         53.83         6.98 o                         
  -6  19   2          8.65          1.07         5.28 o                         
  -5  19   2          2.19         -4.64         4.64 o                         
  -4  19   2         14.07          7.78         4.50 o                         
  -3  19   2        110.06        110.93         6.03 o                         
  -2  19   2          0.37         -0.22         2.92 o                         
  -1  19   2         83.04         89.87         5.23 o                         
   0  19   2        146.85        139.37         6.35 o                         
   1  19   2         78.82         67.25         4.66 o                         
   2  19   2         50.95         50.56         4.60 o                         
   3  19   2         28.03         24.47         4.14 o                         
   4  19   2         62.27         68.77         6.58 o                         
   5  19   2          8.83          5.30         4.97 o                         
   6  19   2          1.77         -5.59         5.59 o                         
   7  19   2         25.83         27.15         8.16 o                         
   8  19   2         10.38         -6.82         7.44 o                         
  -8  20   2          6.07         -0.75         6.68 o                         
  -7  20   2         12.23         11.73         6.08 o                         
  -6  20   2          4.91         -4.82         4.82 o                         
  -5  20   2          0.51         -4.63         4.63 o                         
  -4  20   2          2.11         -4.16         4.16 o                         
  -3  20   2        205.06        229.59         8.13 o                         
  -2  20   2        102.85        107.61         5.71 o                         
  -1  20   2          0.02         -3.36         3.36 o                         
   0  20   2        335.12        373.99         9.28 o                         
   1  20   2         69.49         78.25         4.92 o                         
   2  20   2        406.71        453.81        10.00 o                         
   3  20   2          6.96          0.46         3.77 o                         
   4  20   2         48.54         44.01         5.15 o                         
   5  20   2         19.89         20.08         5.79 o                         
   6  20   2          1.37         -6.19         6.19 o                         
   7  20   2         15.27          2.71         9.22 o                         
  -7  21   2          4.42         -0.60         5.70 o                         
  -6  21   2          4.80         -3.92         5.26 o                         
  -5  21   2          7.42         -2.70         5.80 o                         
  -4  21   2          1.86         -4.43         4.91 o                         
  -3  21   2         25.29         28.62         5.79 o                         
  -2  21   2        124.88        132.15         6.69 o                         
  -1  21   2         17.08         12.48         4.52 o                         
   0  21   2        240.57        276.69         9.52 o                         
   1  21   2          7.94          1.84         3.75 o                         
   2  21   2          0.01          2.75         4.21 o                         
   3  21   2         13.33         23.95         5.18 o                         
   4  21   2         19.23         13.03         5.98 o                         
   5  21   2          1.68          1.59         5.54 o                         
   6  21   2         67.08         71.69         8.74 o                         
   7  21   2          2.48          1.17         6.64 o                         
  -6  22   2         31.62         29.08         7.33 o                         
  -5  22   2         12.03          0.07         5.58 o                         
  -4  22   2        140.71        161.55         9.51 o                         
  -3  22   2          3.29          2.49         6.84 o                         
  -2  22   2         21.91         22.70         5.17 o                         
  -1  22   2         33.60         39.20         5.31 o                         
   0  22   2         19.03         15.81         4.89 o                         
   1  22   2        102.05        104.39         6.93 o                         
   2  22   2         10.32          5.96         4.85 o                         
   3  22   2          7.17          9.56         5.13 o                         
   4  22   2        117.74        128.35        12.52 o                         
   5  22   2          0.17         -4.10         6.07 o                         
   6  22   2          1.56          1.59         7.28 o                         
  -6  23   2          0.56         -1.25         5.97 o                         
  -5  23   2          0.19         -5.22         6.23 o                         
  -4  23   2          1.72         -0.96         5.57 o                         
  -3  23   2         22.25         21.68         6.76 o                         
  -2  23   2         16.59         12.65         5.28 o                         
  -1  23   2          1.13         -2.59         4.68 o                         
   0  23   2         33.72         28.96         5.51 o                         
   1  23   2         17.99         13.47         4.94 o                         
   2  23   2          0.47         -4.56         4.56 o                         
   3  23   2         19.91         12.24         6.21 o                         
   4  23   2         40.24         35.05         7.45 o                         
   5  23   2         16.97         10.44         7.19 o                         
  -5  24   2          7.63          0.76         5.92 o                         
  -4  24   2          2.36          0.78         5.51 o                         
  -3  24   2          0.98         -5.92         5.92 o                         
  -2  24   2          1.27         -5.61         5.61 o                         
  -1  24   2          4.03          4.93         5.28 o                         
   0  24   2          4.96          1.77         5.04 o                         
   1  24   2         24.69         22.58         5.57 o                         
   2  24   2         66.50         74.13         7.16 o                         
   3  24   2          0.35         -5.89         5.89 o                         
   4  24   2          0.23         -4.14         6.46 o                         
   5  24   2          8.48         -1.36         7.53 o                         
  -4  25   2          3.20         -5.88         5.88 o                         
  -3  25   2          0.01         -6.76         6.76 o                         
  -2  25   2          4.44         -5.99         5.99 o                         
  -1  25   2          0.01         -5.16         5.16 o                         
   0  25   2         11.13         -1.85         6.09 o                         
   1  25   2          1.83          0.62         5.06 o                         
   2  25   2         53.27         59.63         8.83 o                         
   3  25   2         13.36         14.51         7.46 o                         
  -2  26   2          1.59         -5.73         6.84 o                         
  -1  26   2          1.27         -5.68         5.68 o                         
   0  26   2          3.71         -1.08         5.90 o                         
   1  26   2          0.30         -3.31         7.47 o                         
   2  26   2          0.96         -8.79         8.79 o                         
 -12   1   3          0.38         -1.01         6.66 o                         
 -11   1   3          0.04          8.63         5.54 o                         
 -10   1   3         13.43         12.88         4.78 o                         
  -9   1   3          9.88         11.16         4.38 o                         
  -8   1   3         84.94         97.50         4.58 o                         
  -7   1   3          5.20          6.96         2.55 o                         
  -6   1   3        251.67        268.46         5.04 o                         
  -5   1   3        317.22        313.84         5.40 o                         
  -4   1   3       1692.19       1687.51        12.24 o                         
  -3   1   3       3110.32       3028.63        15.68 o                         
  -2   1   3        175.47        160.24         1.81 o                         
  -1   1   3       2437.37       2353.36        12.42 o                         
   0   1   3       1330.62       1263.97         8.32 o                         
   1   1   3          3.31          0.55         0.61 o                         
   2   1   3          2.91         10.43         0.95 o                         
   3   1   3       4732.96       4598.40        37.73 o                         
   4   1   3       2757.35       3033.28        17.79 o                         
   5   1   3        805.64        886.81         9.65 o                         
   6   1   3         77.53         76.57         2.75 o                         
   7   1   3         63.91         67.09         2.99 o                         
   8   1   3        184.59        179.44         6.92 o                         
   9   1   3          5.47          5.08         3.43 o                         
  10   1   3         52.41         39.90         7.62 o                         
  11   1   3          7.31         12.80         5.61 o                         
 -12   2   3          4.95          1.36         7.09 o                         
 -11   2   3         22.17         34.40         6.50 o                         
 -10   2   3         11.42          5.33         4.61 o                         
  -9   2   3        123.75        130.68         7.19 o                         
  -8   2   3        114.59        103.32         4.30 o                         
  -7   2   3          8.11          8.80         2.57 o                         
  -6   2   3        147.04        143.66         4.38 o                         
  -5   2   3        271.12        259.82         5.14 o                         
  -4   2   3        506.16        533.06         5.66 o                         
  -3   2   3        101.23        123.40         2.20 o                         
  -2   2   3        279.12        289.06         2.57 o                         
  -1   2   3        706.80        694.15         4.33 o                         
   0   2   3        120.89        115.85         1.76 o                         
   1   2   3         32.38         33.10         1.71 o                         
   2   2   3       7609.61       7554.41        56.17 o                         
   3   2   3       1006.97       1141.28         7.87 o                         
   4   2   3         90.51         82.58         2.89 o                         
   5   2   3          0.22         -0.44         1.18 o                         
   6   2   3        209.30        185.82         3.94 o                         
   7   2   3         24.53         28.60         2.31 o                         
   8   2   3        273.72        270.45         7.81 o                         
   9   2   3          9.16          8.67         3.87 o                         
  10   2   3         26.61         26.99         5.34 o                         
  11   2   3          5.54          9.43         5.77 o                         
 -12   3   3          0.18         -4.44         6.97 o                         
 -11   3   3         29.83         17.67         6.07 o                         
 -10   3   3         18.81         23.25         5.20 o                         
  -9   3   3         85.01        100.05         6.57 o                         
  -8   3   3         92.52         88.36         4.15 o                         
  -7   3   3         71.74         73.72         3.72 o                         
  -6   3   3          6.66          8.20         2.12 o                         
  -5   3   3        803.40        797.81         8.57 o                         
  -4   3   3        874.11        867.90         9.02 o                         
  -3   3   3          1.23          1.76         1.05 o                         
  -2   3   3        526.29        543.07         4.04 o                         
  -1   3   3          3.11          9.52         0.75 o                         
   0   3   3        494.94        485.77         3.94 o                         
   1   3   3       2461.87       2289.88        17.19 o                         
   2   3   3        597.74        578.40         5.13 o                         
   3   3   3       4072.84       4113.87        25.01 o                         
   4   3   3        610.24        677.92         6.45 o                         
   5   3   3         90.77         80.13         2.80 o                         
   6   3   3         12.60          8.22         1.63 o                         
   7   3   3        234.61        238.11         4.79 o                         
   8   3   3         84.41         80.50         4.89 o                         
   9   3   3          0.15         -2.36         3.52 o                         
  10   3   3         59.03         55.88         5.81 o                         
  11   3   3          2.81          6.79         7.23 o                         
 -11   4   3         13.54         10.92         5.23 o                         
 -10   4   3          0.45         -2.13         4.17 o                         
  -9   4   3         28.78         33.09         4.53 o                         
  -8   4   3          0.24         -3.15         3.15 o                         
  -7   4   3        106.92        102.68         4.12 o                         
  -6   4   3          0.46         -1.61         1.87 o                         
  -5   4   3         41.88         34.70         2.76 o                         
  -4   4   3       2047.71       2163.96        17.34 o                         
  -3   4   3        444.21        458.88         4.85 o                         
  -2   4   3       2149.28       2168.69        12.30 o                         
  -1   4   3       3999.34       3928.48        19.43 o                         
   0   4   3         79.60         82.85         1.58 o                         
   1   4   3        895.97        888.05         8.08 o                         
   2   4   3       2392.25       2291.56        17.44 o                         
   3   4   3       2637.89       2548.35        30.62 o                         
   4   4   3        157.44        151.10         3.23 o                         
   5   4   3         35.19         38.04         2.14 o                         
   6   4   3          8.02          6.08         1.58 o                         
   7   4   3        273.01        267.52         4.83 o                         
   8   4   3        136.63        139.02         6.20 o                         
   9   4   3         34.73         30.34         4.55 o                         
  10   4   3          5.32          1.43         4.39 o                         
  11   4   3          1.61         -0.62         5.79 o                         
 -11   5   3          0.17         -5.23         5.23 o                         
 -10   5   3          0.23         -0.69         4.48 o                         
  -9   5   3         50.82         55.20         5.22 o                         
  -8   5   3         61.09         64.37         4.72 o                         
  -7   5   3         43.22         43.24         3.23 o                         
  -6   5   3        121.54        121.89         5.07 o                         
  -5   5   3        148.44        157.18         4.19 o                         
  -4   5   3        955.52        941.75        10.52 o                         
  -3   5   3       1900.74       1839.07        12.77 o                         
  -2   5   3         25.66         24.35         1.27 o                         
  -1   5   3         76.84         96.82         2.09 o                         
   0   5   3       1924.51       1841.26        11.70 o                         
   1   5   3         20.08         19.37         1.11 o                         
   2   5   3       1112.05       1075.81         9.30 o                         
   3   5   3         88.80         87.43         3.22 o                         
   4   5   3        682.86        684.87         8.63 o                         
   5   5   3        782.23        780.21         8.48 o                         
   6   5   3        644.86        658.02         7.18 o                         
   7   5   3         50.28         50.60         3.36 o                         
   8   5   3        441.07        480.14        11.45 o                         
   9   5   3        119.06        121.05         7.75 o                         
  10   5   3         34.29         37.84         5.42 o                         
  11   5   3          0.86         -5.58         5.88 o                         
 -11   6   3          0.66         -5.82         5.82 o                         
 -10   6   3         11.80         12.61         4.91 o                         
  -9   6   3          9.20          4.12         3.76 o                         
  -8   6   3         37.54         40.00         4.18 o                         
  -7   6   3        175.58        174.38         4.88 o                         
  -6   6   3          8.10          6.66         1.99 o                         
  -5   6   3         12.10         16.82         2.38 o                         
  -4   6   3          1.13          6.23         1.44 o                         
  -3   6   3         92.70         74.75         2.72 o                         
  -2   6   3        352.79        341.55         4.38 o                         
  -1   6   3       1136.83       1044.89         7.85 o                         
   0   6   3        184.83        202.22         3.15 o                         
   1   6   3        325.04        381.98         4.34 o                         
   2   6   3        144.32        149.09         3.08 o                         
   3   6   3        666.52        721.50         9.05 o                         
   4   6   3        913.30        865.50         9.48 o                         
   5   6   3         20.87         25.89         2.04 o                         
   6   6   3          9.48         13.86         1.89 o                         
   7   6   3         20.97         18.11         2.41 o                         
   8   6   3        218.16        262.76         9.19 o                         
   9   6   3         13.40         14.08         4.31 o                         
  10   6   3         44.47         57.19         6.23 o                         
  11   6   3          0.48          2.04         5.16 o                         
 -11   7   3         10.19         -2.07         6.10 o                         
 -10   7   3          6.94          3.63         4.86 o                         
  -9   7   3         34.35         34.55         5.00 o                         
  -8   7   3         71.36         77.13         5.06 o                         
  -7   7   3          8.75          9.34         2.71 o                         
  -6   7   3        185.45        187.96         4.73 o                         
  -5   7   3          4.82          4.67         2.02 o                         
  -4   7   3       1234.31       1333.47        12.43 o                         
  -3   7   3       1205.21       1135.93        11.46 o                         
  -2   7   3        201.75        254.80         4.08 o                         
  -1   7   3        440.47        427.13         4.67 o                         
   0   7   3        314.99        297.57         4.14 o                         
   1   7   3        272.84        280.62         4.07 o                         
   2   7   3         13.57         11.60         1.46 o                         
   3   7   3        124.18        132.67         3.26 o                         
   4   7   3          4.63          0.51         1.67 o                         
   5   7   3        263.05        248.01         4.69 o                         
   6   7   3         24.85         25.85         2.29 o                         
   7   7   3          0.07          2.38         3.29 o                         
   8   7   3         74.08         89.80         6.59 o                         
   9   7   3         39.55         45.41         5.54 o                         
  10   7   3        134.03        138.94        12.07 o                         
  11   7   3          6.49          5.51         5.97 o                         
 -11   8   3          7.88          0.58         5.84 o                         
 -10   8   3          4.91         12.77         5.48 o                         
  -9   8   3         29.87         23.03         4.71 o                         
  -8   8   3          0.91          1.07         3.16 o                         
  -7   8   3          0.88         -2.66         2.66 o                         
  -6   8   3          9.15          8.46         2.46 o                         
  -5   8   3          1.14          0.95         1.59 o                         
  -4   8   3        582.46        553.30         8.37 o                         
  -3   8   3        454.69        470.86         6.94 o                         
  -2   8   3          4.87          9.21         1.61 o                         
  -1   8   3        397.64        458.75         5.22 o                         
   0   8   3        143.33        152.14         3.31 o                         
   1   8   3       2352.30       2530.40        18.74 o                         
   2   8   3          5.18          5.64         1.41 o                         
   3   8   3         79.05         86.92         3.24 o                         
   4   8   3          0.98          0.58         1.47 o                         
   5   8   3         26.86         24.76         1.87 o                         
   6   8   3        127.02        112.22         2.87 o                         
   7   8   3        133.73        156.84         8.28 o                         
   8   8   3          8.23          6.28         4.34 o                         
   9   8   3          2.38          2.07         3.79 o                         
  10   8   3         11.92         13.44         4.75 o                         
  11   8   3          0.05         -3.22         5.06 o                         
 -11   9   3         16.02         20.43         7.50 o                         
 -10   9   3          0.01         -4.18         4.78 o                         
  -9   9   3        141.39        164.50         8.20 o                         
  -8   9   3          0.04         -2.91         2.91 o                         
  -7   9   3         75.13         77.21         4.59 o                         
  -6   9   3        336.98        357.74         6.48 o                         
  -5   9   3        146.61        156.55         6.07 o                         
  -4   9   3        159.76        171.05         6.01 o                         
  -3   9   3          5.36          3.49         2.92 o                         
  -2   9   3        308.92        319.04         5.61 o                         
  -1   9   3        118.71        136.13         3.35 o                         
   0   9   3         69.12         58.19         2.03 o                         
   1   9   3        327.05        337.08         4.85 o                         
   2   9   3        247.09        278.32         4.83 o                         
   3   9   3        730.20        683.57         8.56 o                         
   4   9   3          1.43          2.38         1.81 o                         
   5   9   3        267.86        268.33         4.33 o                         
   6   9   3        205.02        230.05         7.07 o                         
   7   9   3          1.78          3.31         4.04 o                         
   8   9   3          1.55         -1.21         5.11 o                         
   9   9   3         36.80         26.97         6.03 o                         
  10   9   3          8.23          6.82         5.37 o                         
  11   9   3          9.73         11.55         7.27 o                         
 -11  10   3          7.57         -2.67         8.07 o                         
 -10  10   3          9.76         18.09         5.54 o                         
  -9  10   3         37.42         40.00         4.89 o                         
  -8  10   3          3.90         -2.06         3.74 o                         
  -7  10   3         23.54         13.44         3.78 o                         
  -6  10   3         78.26         73.54         4.04 o                         
  -5  10   3         10.60          9.35         2.80 o                         
  -4  10   3        157.76        168.56         6.30 o                         
  -3  10   3        661.42        716.44         9.82 o                         
  -2  10   3        540.43        587.47         7.99 o                         
  -1  10   3         58.76         54.89         2.45 o                         
   0  10   3       1171.74       1195.06        12.16 o                         
   1  10   3          3.88          3.14         1.17 o                         
   2  10   3         17.69         21.19         2.01 o                         
   3  10   3        156.54        167.79         4.63 o                         
   4  10   3         62.23         50.47         3.11 o                         
   5  10   3         58.07         63.57         2.58 o                         
   6  10   3        252.30        272.51         7.59 o                         
   7  10   3         70.38         73.27         6.68 o                         
   8  10   3         11.82         16.82         6.58 o                         
   9  10   3          6.32          0.97         5.62 o                         
  10  10   3         44.84         37.40         7.28 o                         
 -11  11   3          0.56         -7.47         7.47 o                         
 -10  11   3          8.59         -0.36         5.74 o                         
  -9  11   3          0.02          0.12         4.00 o                         
  -8  11   3          8.48         -0.27         3.72 o                         
  -7  11   3         56.80         45.35         4.42 o                         
  -6  11   3         87.53         81.31         4.46 o                         
  -5  11   3        198.82        222.27         6.67 o                         
  -4  11   3         87.26         91.07         4.52 o                         
  -3  11   3        144.78        147.01         5.85 o                         
  -2  11   3         10.70          5.16         2.12 o                         
  -1  11   3         13.12          7.30         1.71 o                         
   0  11   3        196.38        186.00         4.11 o                         
   1  11   3        843.76        955.83         9.52 o                         
   2  11   3          7.71          6.39         1.66 o                         
   3  11   3        646.34        740.49         9.15 o                         
   4  11   3         67.47         80.89         3.86 o                         
   5  11   3          6.54         12.38         1.88 o                         
   6  11   3        336.55        349.69         8.65 o                         
   7  11   3         52.47         38.76         6.75 o                         
   8  11   3         13.03         16.86         6.88 o                         
   9  11   3          0.22          8.71         7.16 o                         
  10  11   3          3.02          4.75         5.66 o                         
 -10  12   3          1.33         -6.01         6.01 o                         
  -9  12   3          2.62          0.52         4.62 o                         
  -8  12   3          0.01         -3.78         3.78 o                         
  -7  12   3          0.29         -1.48         3.97 o                         
  -6  12   3        123.54        117.22         5.55 o                         
  -5  12   3          3.68          0.88         3.02 o                         
  -4  12   3          3.23          7.69         3.26 o                         
  -3  12   3        509.96        518.15         8.90 o                         
  -2  12   3        170.67        165.71         4.62 o                         
  -1  12   3         55.57         49.80         2.77 o                         
   0  12   3        208.20        203.13         4.51 o                         
   1  12   3        345.57        311.73         5.80 o                         
   2  12   3        310.47        325.71         7.41 o                         
   3  12   3         44.29         44.16         3.57 o                         
   4  12   3        113.38        101.27         7.48 o                         
   5  12   3          1.55          1.91         3.59 o                         
   6  12   3         10.19         19.10         3.78 o                         
   7  12   3         13.90          7.63         6.15 o                         
   8  12   3         26.91         30.48         7.50 o                         
   9  12   3         22.11         12.74        11.42 o                         
  10  12   3          7.07          3.79         6.32 o                         
 -10  13   3          0.00         -6.50         6.50 o                         
  -9  13   3         13.57         -0.40         4.77 o                         
  -8  13   3         14.83         16.12         4.79 o                         
  -7  13   3          6.45          5.22         3.81 o                         
  -6  13   3         45.32         49.83         5.21 o                         
  -5  13   3        379.83        387.60         8.76 o                         
  -4  13   3        220.37        228.32         7.49 o                         
  -3  13   3        501.08        541.98         9.64 o                         
  -2  13   3        203.01        199.17         5.30 o                         
  -1  13   3         97.49        106.24         5.40 o                         
   0  13   3         53.13         36.40         2.79 o                         
   1  13   3        112.09        127.17         3.75 o                         
   2  13   3        148.29        151.92         4.78 o                         
   3  13   3        811.34        861.34        12.29 o                         
   4  13   3        312.12        337.82        12.46 o                         
   5  13   3        566.16        587.41        12.65 o                         
   6  13   3         93.83         89.44         6.02 o                         
   7  13   3          9.30          7.52         6.29 o                         
   8  13   3         46.15         36.58         7.96 o                         
   9  13   3         80.51        106.68        10.96 o                         
  10  13   3         14.10          9.72         7.36 o                         
 -10  14   3          5.41         -9.87         9.87 o                         
  -9  14   3          2.18         -4.51         5.25 o                         
  -8  14   3         13.62          9.90         4.49 o                         
  -7  14   3         33.64         39.57         5.16 o                         
  -6  14   3        136.05        132.82         7.33 o                         
  -5  14   3        173.90        182.32         8.19 o                         
  -4  14   3         21.29         25.58         4.06 o                         
  -3  14   3        101.58        106.07         5.02 o                         
  -2  14   3        787.71        775.10        10.55 o                         
  -1  14   3       1349.48       1375.90        14.59 o                         
   0  14   3         49.43         51.73         3.20 o                         
   1  14   3        424.49        411.52         7.31 o                         
   2  14   3         62.73         65.13         3.52 o                         
   3  14   3          3.22         -1.52         2.93 o                         
   4  14   3        557.50        607.16        12.17 o                         
   5  14   3        106.26         98.73         6.36 o                         
   6  14   3        293.95        269.29        11.22 o                         
   7  14   3         13.42          3.87         6.25 o                         
   8  14   3         89.18         86.52        10.08 o                         
   9  14   3          7.54         18.56         7.54 o                         
  -9  15   3         21.56          7.47         5.89 o                         
  -8  15   3          0.56          0.10         5.38 o                         
  -7  15   3          1.46         -3.61         4.24 o                         
  -6  15   3         40.96         49.89         5.81 o                         
  -5  15   3         22.98         23.93         3.96 o                         
  -4  15   3          0.54          6.91         3.51 o                         
  -3  15   3         18.02         15.35         3.34 o                         
  -2  15   3         81.23         77.49         4.67 o                         
  -1  15   3        192.93        212.09         6.21 o                         
   0  15   3        102.81        104.75         4.33 o                         
   1  15   3         25.89         16.60         2.77 o                         
   2  15   3         92.51         82.91         4.19 o                         
   3  15   3         40.59         35.26         5.01 o                         
   4  15   3          1.39         -3.47         3.47 o                         
   5  15   3          6.08         10.91         4.04 o                         
   6  15   3         78.66         73.02         7.42 o                         
   7  15   3          4.73          6.65         8.11 o                         
   8  15   3         12.25         26.09         7.72 o                         
   9  15   3          5.12         -5.19         7.48 o                         
  -9  16   3         42.41         46.77         7.14 o                         
  -8  16   3          6.16         -3.26         6.99 o                         
  -7  16   3         27.50         28.72         5.77 o                         
  -6  16   3          7.37         11.37         4.97 o                         
  -5  16   3         72.88         81.91         6.25 o                         
  -4  16   3        324.65        336.14         9.44 o                         
  -3  16   3         15.62          9.80         3.37 o                         
  -2  16   3          0.02          1.20         2.68 o                         
  -1  16   3        132.46        119.00         5.24 o                         
   0  16   3        361.36        372.78         7.93 o                         
   1  16   3         12.62          3.60         2.58 o                         
   2  16   3        298.53        292.48         7.96 o                         
   3  16   3        407.00        363.09         8.90 o                         
   4  16   3         63.03         48.65         5.93 o                         
   5  16   3          5.78          1.29         4.15 o                         
   6  16   3         36.12         30.53         7.77 o                         
   7  16   3        233.78        249.69        33.00 o                         
   8  16   3         80.57         80.30        10.57 o                         
   9  16   3          1.21          4.64         9.79 o                         
  -9  17   3          0.24         -2.95         6.17 o                         
  -8  17   3         24.01         26.59         6.55 o                         
  -7  17   3         11.45          5.43         5.18 o                         
  -6  17   3         80.81         80.78         7.11 o                         
  -5  17   3         28.63         22.90         5.22 o                         
  -4  17   3         50.64         48.34         4.53 o                         
  -3  17   3        226.96        232.38         7.73 o                         
  -2  17   3         74.88         74.03         4.65 o                         
  -1  17   3        482.26        512.94         9.76 o                         
   0  17   3       1244.75       1275.46        15.52 o                         
   1  17   3          1.82          0.79         3.06 o                         
   2  17   3        494.89        453.22         9.13 o                         
   3  17   3          0.08         -2.95         3.06 o                         
   4  17   3         11.38         11.80         4.49 o                         
   5  17   3         51.56         53.50         6.29 o                         
   6  17   3         38.11         45.57         7.32 o                         
   7  17   3         62.93         52.63         8.79 o                         
   8  17   3         42.43         43.17         9.43 o                         
  -8  18   3          0.12         -1.88         5.58 o                         
  -7  18   3         16.99         15.15         6.03 o                         
  -6  18   3         35.53         38.38         6.45 o                         
  -5  18   3          2.93          2.65         4.31 o                         
  -4  18   3          2.31          5.85         3.60 o                         
  -3  18   3        216.34        224.47         7.66 o                         
  -2  18   3        470.14        477.20         9.43 o                         
  -1  18   3        427.42        437.69         9.38 o                         
   0  18   3         14.20         14.47         3.71 o                         
   1  18   3        633.11        590.20        10.58 o                         
   2  18   3         99.51         76.84         5.73 o                         
   3  18   3         11.65          8.84         3.69 o                         
   4  18   3         90.77         91.92         8.71 o                         
   5  18   3          9.60          4.54         4.70 o                         
   6  18   3         17.67         21.02         7.15 o                         
   7  18   3         26.83         31.53         7.67 o                         
   8  18   3         12.72          3.21         8.44 o                         
  -8  19   3         65.10         79.60         8.06 o                         
  -7  19   3         51.28         43.53         6.74 o                         
  -6  19   3          6.87          1.00         5.58 o                         
  -5  19   3         22.19         14.08         5.58 o                         
  -4  19   3         37.80         22.89         5.82 o                         
  -3  19   3        103.89        102.65         6.49 o                         
  -2  19   3         12.73         12.82         4.29 o                         
  -1  19   3         21.49         18.38         3.90 o                         
   0  19   3          1.01          1.62         3.55 o                         
   1  19   3          1.70          6.94         3.89 o                         
   2  19   3         44.89         31.18         4.85 o                         
   3  19   3         71.02         78.62         6.43 o                         
   4  19   3         21.04         15.52         4.97 o                         
   5  19   3         41.83         38.67         7.78 o                         
   6  19   3          0.02         -0.35         5.90 o                         
   7  19   3          0.18          1.32         7.28 o                         
   8  19   3          0.34         -2.16         6.82 o                         
  -7  20   3          0.04         -4.00         6.03 o                         
  -6  20   3          0.16         -4.75         4.75 o                         
  -5  20   3         36.83         29.04         6.18 o                         
  -4  20   3         28.01         22.81         5.67 o                         
  -3  20   3         18.84         12.84         4.17 o                         
  -2  20   3         85.60         84.95         6.36 o                         
  -1  20   3         26.74         23.15         4.83 o                         
   0  20   3          1.28          0.94         3.99 o                         
   1  20   3          0.02         -3.38         3.43 o                         
   2  20   3          3.45         -2.99         3.67 o                         
   3  20   3         21.82         13.61         5.21 o                         
   4  20   3          3.51          3.78         5.03 o                         
   5  20   3          6.53         -0.83         5.43 o                         
   6  20   3          6.66         -6.35         6.35 o                         
   7  20   3          4.56          4.15         7.32 o                         
  -7  21   3          7.66         -0.95         6.10 o                         
  -6  21   3          4.14         -6.31         6.31 o                         
  -5  21   3          4.45         -5.30         5.30 o                         
  -4  21   3          5.45         -0.80         4.70 o                         
  -3  21   3          1.40         -0.73         4.73 o                         
  -2  21   3          0.86         -4.16         4.16 o                         
  -1  21   3          3.78         -0.61         4.28 o                         
   0  21   3         11.06          9.89         4.19 o                         
   1  21   3         17.16         16.40         4.68 o                         
   2  21   3         24.13         19.29         4.62 o                         
   3  21   3          0.02         -4.19         4.19 o                         
   4  21   3          3.84         -0.13         5.22 o                         
   5  21   3          7.24          7.01         6.54 o                         
   6  21   3          3.16         -1.28         6.70 o                         
  -6  22   3          3.42         -4.84         6.70 o                         
  -5  22   3          0.00         -2.81         6.08 o                         
  -4  22   3          0.25         -1.54         5.28 o                         
  -3  22   3          7.75          3.99         5.11 o                         
  -2  22   3          0.43         -1.47         4.30 o                         
  -1  22   3          0.11         -4.03         4.03 o                         
   0  22   3         44.53         45.37         5.69 o                         
   1  22   3          7.12          5.95         5.00 o                         
   2  22   3         10.43         12.97         5.35 o                         
   3  22   3          5.96          9.92         7.19 o                         
   4  22   3         10.63         -3.45         5.23 o                         
   5  22   3          0.07         -4.78         6.55 o                         
   6  22   3          1.15         -7.34         7.34 o                         
  -5  23   3         52.61         62.86         9.71 o                         
  -4  23   3          0.17         -5.77         6.60 o                         
  -3  23   3         72.54         89.15         9.98 o                         
  -2  23   3          2.77         -5.03         5.04 o                         
  -1  23   3         13.45          2.54         4.86 o                         
   0  23   3         49.77         41.03         5.68 o                         
   1  23   3         53.18         52.69         6.38 o                         
   2  23   3         13.75         10.19         5.63 o                         
   3  23   3         38.07         38.31         6.97 o                         
   4  23   3          7.84          8.15         6.11 o                         
   5  23   3          8.77         -6.27         6.98 o                         
  -4  24   3         15.72         12.69         6.53 o                         
  -3  24   3          0.87          0.35         6.79 o                         
  -2  24   3          2.15         -4.90         4.90 o                         
  -1  24   3          1.16         -3.83         4.83 o                         
   0  24   3          0.63         -4.46         4.46 o                         
   1  24   3         31.82         47.45         6.78 o                         
   2  24   3          4.70         -3.68         5.37 o                         
   3  24   3         33.60         34.03         9.44 o                         
   4  24   3          0.25         -6.96         6.96 o                         
  -3  25   3         58.65         74.36         9.30 o                         
  -2  25   3          0.49         -6.02         6.02 o                         
  -1  25   3         23.78         21.14         6.23 o                         
   0  25   3          5.37          3.64         5.16 o                         
   1  25   3          0.34         -4.87         6.55 o                         
   2  25   3         22.21         21.79         7.79 o                         
   3  25   3         30.34         28.54         8.27 o                         
  -1  26   3         52.17         44.06         7.67 o                         
   0  26   3          2.98         -4.55         5.07 o                         
   1  26   3         46.78         48.66         9.10 o                         
 -11   0   4          0.63         -7.45         7.45 o                         
 -10   0   4          0.05          8.72         7.46 o                         
  -9   0   4         11.79          4.73         6.21 o                         
  -8   0   4        467.13        485.12        14.42 o                         
  -7   0   4        738.80        799.88        22.22 o                         
  -6   0   4          0.05          3.82         2.80 o                         
  -5   0   4       5469.21       5447.22        50.27 o                         
  -4   0   4        298.04        294.86        12.26 o                         
  -3   0   4         42.32         48.86         2.93 o                         
  -2   0   4        814.05        813.40         8.60 o                         
  -1   0   4          1.37         -0.90         0.90 o                         
   0   0   4        473.98        383.13         5.59 o                         
   1   0   4         76.05         54.91         2.47 o                         
   2   0   4       1268.63       1259.18        17.93 o                         
   3   0   4          2.41         -1.38         1.38 o                         
   4   0   4       2862.94       2784.60        31.31 o                         
   5   0   4         79.96        114.31         4.79 o                         
   6   0   4        839.90        774.69        10.90 o                         
   7   0   4          6.35          7.71         3.95 o                         
   8   0   4         47.14         32.93        10.33 o                         
   9   0   4        132.00        125.89        19.23 o                         
  10   0   4         20.27          4.02         6.71 o                         
  11   0   4         25.32         30.28        13.48 o                         
 -11   1   4          0.02         -0.64         5.31 o                         
 -10   1   4          0.13         -2.71         5.16 o                         
  -9   1   4         59.76         56.97         5.59 o                         
  -8   1   4          3.11         12.46         3.08 o                         
  -7   1   4        480.30        521.54        10.87 o                         
  -6   1   4        169.17        179.97         4.81 o                         
  -5   1   4        609.24        582.83         9.60 o                         
  -4   1   4       6199.58       5981.88        34.91 o                         
  -3   1   4         19.07          8.58         1.09 o                         
  -2   1   4        984.13       1024.09         6.69 o                         
  -1   1   4         79.48         78.12         1.48 o                         
   0   1   4       1134.07       1176.61         8.33 o                         
   1   1   4         26.86         21.37         1.55 o                         
   2   1   4       1990.66       1957.20        23.34 o                         
   3   1   4        568.97        553.22         6.63 o                         
   4   1   4       2039.13       2038.39        17.61 o                         
   5   1   4          5.63         10.11         1.31 o                         
   6   1   4         43.03         50.28         2.41 o                         
   7   1   4        208.25        215.49         5.91 o                         
   8   1   4          1.54          1.04         3.10 o                         
   9   1   4          0.04          1.16         3.60 o                         
  10   1   4          0.71          2.75         5.34 o                         
  11   1   4         12.26          9.05         5.16 o                         
 -11   2   4          8.87          7.65         5.21 o                         
 -10   2   4         25.14         17.02         5.34 o                         
  -9   2   4          0.80          0.54         4.15 o                         
  -8   2   4         12.97         12.58         3.22 o                         
  -7   2   4        108.70        134.91         6.99 o                         
  -6   2   4         56.96         47.11         3.12 o                         
  -5   2   4         10.82          8.26         2.55 o                         
  -4   2   4       1363.81       1343.99        11.06 o                         
  -3   2   4       2827.09       2882.37        16.11 o                         
  -2   2   4        131.03        166.42         2.43 o                         
  -1   2   4        486.45        497.80         3.95 o                         
   0   2   4        488.96        465.58         5.58 o                         
   1   2   4       4193.77       4129.88        26.89 o                         
   2   2   4       1012.46       1104.83        17.69 o                         
   3   2   4       1715.65       1849.25        18.25 o                         
   4   2   4       2386.70       2471.05        19.77 o                         
   5   2   4         16.96         17.31         1.89 o                         
   6   2   4        221.56        206.59         4.05 o                         
   7   2   4          1.34          1.11         2.07 o                         
   8   2   4        147.39        148.61         6.84 o                         
   9   2   4         59.09         61.11         5.54 o                         
  10   2   4          2.60          0.92         4.34 o                         
  11   2   4          0.00         -1.80         5.72 o                         
 -11   3   4          0.22         -5.51         5.51 o                         
 -10   3   4          0.72          3.27         4.88 o                         
  -9   3   4          1.23         -3.67         3.74 o                         
  -8   3   4         22.42         19.35         3.29 o                         
  -7   3   4         93.15        102.29         4.67 o                         
  -6   3   4        144.69        141.82         4.84 o                         
  -5   3   4         17.63          9.51         2.33 o                         
  -4   3   4        533.05        599.73         7.19 o                         
  -3   3   4       3708.02       3862.82        23.52 o                         
  -2   3   4        384.06        352.91         3.34 o                         
  -1   3   4          1.31          3.94         0.72 o                         
   0   3   4        636.57        541.45         4.80 o                         
   1   3   4          7.71          4.89         1.09 o                         
   2   3   4       1618.69       1501.34        12.75 o                         
   3   3   4        223.87        203.90         3.09 o                         
   4   3   4       2029.02       2144.47        15.52 o                         
   5   3   4        577.46        546.40         5.26 o                         
   6   3   4        526.09        526.87         6.40 o                         
   7   3   4         15.14         10.42         2.44 o                         
   8   3   4        124.87        128.65         6.69 o                         
   9   3   4          4.24          5.09         3.90 o                         
  10   3   4          0.21          4.48         4.21 o                         
  11   3   4          5.18          4.50         6.07 o                         
 -11   4   4          1.92         -5.12         6.13 o                         
 -10   4   4          1.33         -2.24         4.79 o                         
  -9   4   4         19.82         13.91         4.07 o                         
  -8   4   4          5.40          7.79         3.31 o                         
  -7   4   4          2.56          4.73         2.67 o                         
  -6   4   4          0.29         -1.33         2.21 o                         
  -5   4   4        256.06        258.13         5.64 o                         
  -4   4   4        281.03        310.82         5.21 o                         
  -3   4   4          8.53         18.39         2.09 o                         
  -2   4   4       1008.99       1044.02         7.77 o                         
  -1   4   4       2096.86       2048.07        12.53 o                         
   0   4   4        134.37        131.08         2.38 o                         
   1   4   4        420.06        445.72         5.92 o                         
   2   4   4       1441.35       1510.66        11.66 o                         
   3   4   4         30.82         32.86         1.95 o                         
   4   4   4       1094.44       1138.21         9.25 o                         
   5   4   4        805.17        822.21         7.78 o                         
   6   4   4          5.70          9.23         1.76 o                         
   7   4   4          6.39          4.93         2.39 o                         
   8   4   4         62.58         72.69         5.47 o                         
   9   4   4          1.45         -3.77         3.77 o                         
  10   4   4          7.04          6.65         5.05 o                         
  11   4   4          1.26          4.72         5.73 o                         
 -11   5   4         16.35         10.12         6.36 o                         
 -10   5   4         18.66          7.64         5.19 o                         
  -9   5   4         76.79         54.12         5.27 o                         
  -8   5   4          0.79         -2.79         2.99 o                         
  -7   5   4         44.39         36.88         3.39 o                         
  -6   5   4         45.42         34.94         2.96 o                         
  -5   5   4         73.02         82.35         3.66 o                         
  -4   5   4        770.19        803.92         8.65 o                         
  -3   5   4        638.16        703.51         6.82 o                         
  -2   5   4          1.86          4.74         1.15 o                         
  -1   5   4         61.39         83.81         2.00 o                         
   0   5   4        111.77        114.18         2.32 o                         
   1   5   4       1022.97       1065.12        11.27 o                         
   2   5   4        418.36        426.22         6.25 o                         
   3   5   4         20.87         20.26         1.49 o                         
   4   5   4         15.39         11.94         1.49 o                         
   5   5   4         84.56         99.48         3.38 o                         
   6   5   4         18.01         10.73         1.70 o                         
   7   5   4        462.47        480.64         8.33 o                         
   8   5   4        134.09        120.92        10.59 o                         
   9   5   4          0.84          3.93         4.08 o                         
  10   5   4          0.87          4.81         4.67 o                         
  11   5   4         15.76         17.18         6.70 o                         
 -11   6   4          7.49          7.19         6.32 o                         
 -10   6   4          0.27         -3.33         5.64 o                         
  -9   6   4          0.02          4.75         4.13 o                         
  -8   6   4          4.04          1.05         3.36 o                         
  -7   6   4         10.18          1.98         2.68 o                         
  -6   6   4         13.70         13.89         2.65 o                         
  -5   6   4         77.82         84.85         3.68 o                         
  -4   6   4        151.09        179.39         4.43 o                         
  -3   6   4          2.33          5.74         1.23 o                         
  -2   6   4          1.78         -1.03         1.03 o                         
  -1   6   4          8.34          6.67         1.03 o                         
   0   6   4        534.07        615.35         7.14 o                         
   1   6   4        236.03        281.14         4.22 o                         
   2   6   4         82.62         95.07         3.16 o                         
   3   6   4        723.65        689.83         8.46 o                         
   4   6   4          1.29          0.82         1.49 o                         
   5   6   4          0.15          0.67         1.51 o                         
   6   6   4          7.25          3.32         1.96 o                         
   7   6   4        104.46        125.68         5.68 o                         
   8   6   4         18.90         18.87         4.46 o                         
   9   6   4          0.32         -0.37         3.73 o                         
  10   6   4          7.77          4.47         4.47 o                         
  11   6   4          0.39         -1.42         6.05 o                         
 -11   7   4          2.71          1.94         6.35 o                         
 -10   7   4         21.10         21.47         6.62 o                         
  -9   7   4         25.51         24.80         4.90 o                         
  -8   7   4         41.44         42.18         4.53 o                         
  -7   7   4         10.20          8.90         2.93 o                         
  -6   7   4        224.77        238.54         6.22 o                         
  -5   7   4         48.18         41.79         3.26 o                         
  -4   7   4        163.00        170.38         4.10 o                         
  -3   7   4       1928.93       1940.19        14.45 o                         
  -2   7   4        295.84        286.44         4.83 o                         
  -1   7   4       3968.00       4142.94        29.63 o                         
   0   7   4        133.86        170.99         3.91 o                         
   1   7   4         51.19         45.61         2.31 o                         
   2   7   4        118.28        131.89         3.35 o                         
   3   7   4        782.77        807.95        10.92 o                         
   4   7   4         27.80         18.60         2.47 o                         
   5   7   4        899.67        885.31        10.94 o                         
   6   7   4        256.92        273.04         6.25 o                         
   7   7   4        619.02        604.23        14.82 o                         
   8   7   4        219.70        238.62        19.10 o                         
   9   7   4        113.87        110.29        10.80 o                         
  10   7   4          4.85          2.69         4.18 o                         
  11   7   4          0.37          0.69         6.01 o                         
 -11   8   4         13.51          0.51         6.59 o                         
 -10   8   4         36.38         31.83         6.80 o                         
  -9   8   4          3.00          3.39         3.70 o                         
  -8   8   4         27.15         19.88         3.78 o                         
  -7   8   4         20.87          6.96         3.01 o                         
  -6   8   4         91.09         93.28         4.86 o                         
  -5   8   4        175.82        195.46         5.87 o                         
  -4   8   4          8.70          6.57         1.93 o                         
  -3   8   4        285.39        280.01         4.96 o                         
  -2   8   4          1.90          2.56         1.42 o                         
  -1   8   4        486.73        504.46         6.95 o                         
   0   8   4         38.41         25.37         1.81 o                         
   1   8   4        815.60        959.26        12.98 o                         
   2   8   4        436.39        489.72         6.88 o                         
   3   8   4        254.70        265.17         5.67 o                         
   4   8   4        169.00        145.39         6.86 o                         
   5   8   4          2.02          6.01         2.09 o                         
   6   8   4        626.58        621.53        10.03 o                         
   7   8   4          0.66         -1.47         3.85 o                         
   8   8   4          9.14          2.45         4.31 o                         
   9   8   4          3.33          1.89         5.42 o                         
  10   8   4         19.40         15.67         5.48 o                         
 -11   9   4          6.99          4.45         6.80 o                         
 -10   9   4          0.14         -0.80         5.27 o                         
  -9   9   4         16.78         11.44         4.18 o                         
  -8   9   4         66.33         63.87         5.03 o                         
  -7   9   4         15.21         18.42         3.22 o                         
  -6   9   4          7.21          5.91         3.12 o                         
  -5   9   4        256.13        256.90         7.51 o                         
  -4   9   4         10.97          6.72         1.93 o                         
  -3   9   4        133.50        115.09         3.40 o                         
  -2   9   4        322.09        307.15         4.71 o                         
  -1   9   4        181.46        193.51         4.20 o                         
   0   9   4          0.97          0.45         1.50 o                         
   1   9   4         71.87         71.58         2.27 o                         
   2   9   4         83.20         83.64         3.30 o                         
   3   9   4       1509.84       1483.50        13.81 o                         
   4   9   4          0.43         -1.91         1.91 o                         
   5   9   4       1117.28       1142.31        12.47 o                         
   6   9   4         51.15         51.52         4.72 o                         
   7   9   4         54.05         44.09         6.85 o                         
   8   9   4         25.46         19.54         5.67 o                         
   9   9   4         30.02         20.40         6.38 o                         
  10   9   4          0.69         -1.17         4.81 o                         
 -10  10   4         12.47          0.24         6.70 o                         
  -9  10   4          5.46         -0.68         4.22 o                         
  -8  10   4          2.03         -0.14         3.80 o                         
  -7  10   4          7.19          1.52         3.30 o                         
  -6  10   4         83.01         79.50         5.46 o                         
  -5  10   4        315.15        311.33         6.63 o                         
  -4  10   4        865.55        881.61        17.82 o                         
  -3  10   4        246.89        266.21         5.47 o                         
  -2  10   4        324.88        349.14         5.47 o                         
  -1  10   4        152.35        157.98         4.41 o                         
   0  10   4         64.43         52.09         2.76 o                         
   1  10   4       1839.46       1890.55        17.87 o                         
   2  10   4          2.75          5.26         1.80 o                         
   3  10   4        102.98         76.41         3.36 o                         
   4  10   4        201.55        198.94         6.21 o                         
   5  10   4       1087.44       1130.98        15.17 o                         
   6  10   4          0.03          0.32         3.15 o                         
   7  10   4         60.13         59.60         7.38 o                         
   8  10   4         62.25         59.05         6.88 o                         
   9  10   4        101.29        113.55        11.67 o                         
  10  10   4          2.12          2.11         5.82 o                         
 -10  11   4          2.25         -5.53         5.53 o                         
  -9  11   4          2.65         -0.95         4.42 o                         
  -8  11   4         39.73         39.34         4.81 o                         
  -7  11   4          6.84         14.58         3.93 o                         
  -6  11   4        155.04        161.39         6.19 o                         
  -5  11   4        608.70        579.09         8.78 o                         
  -4  11   4        889.75        925.46        11.72 o                         
  -3  11   4        314.59        303.15         6.06 o                         
  -2  11   4          9.45         12.04         1.73 o                         
  -1  11   4        721.18        760.97        10.16 o                         
   0  11   4        190.23        183.78         4.99 o                         
   1  11   4         51.95         58.98         3.37 o                         
   2  11   4        489.47        523.03         9.10 o                         
   3  11   4        145.94        138.45         4.91 o                         
   4  11   4       2000.04       1993.93        20.26 o                         
   5  11   4          0.68          1.90         3.36 o                         
   6  11   4        167.45        157.50         7.81 o                         
   7  11   4        168.66        173.38        11.19 o                         
   8  11   4         38.58         36.29         7.88 o                         
   9  11   4          0.32          1.88         5.32 o                         
  10  11   4          3.40          4.27         8.49 o                         
 -10  12   4          8.29          6.63         6.52 o                         
  -9  12   4          2.52         -5.42         5.42 o                         
  -8  12   4         19.55         13.68         4.87 o                         
  -7  12   4         44.19         37.26         4.69 o                         
  -6  12   4         75.00         73.97         4.48 o                         
  -5  12   4          0.94          4.97         2.83 o                         
  -4  12   4        168.91        179.75         5.83 o                         
  -3  12   4         19.83         25.43         2.58 o                         
  -2  12   4        494.08        519.38         6.70 o                         
  -1  12   4         18.94         14.19         3.02 o                         
   0  12   4        274.42        287.18         5.99 o                         
   1  12   4         27.93         29.99         3.39 o                         
   2  12   4        227.24        239.32         5.48 o                         
   3  12   4       1446.12       1444.29        15.61 o                         
   4  12   4        780.58        804.36        13.39 o                         
   5  12   4         13.91         14.70         3.88 o                         
   6  12   4         91.41         84.82         7.85 o                         
   7  12   4         78.59         81.90         8.71 o                         
   8  12   4          5.83          1.18         5.80 o                         
   9  12   4         11.41         10.23         6.18 o                         
  10  12   4         11.45         14.94         7.21 o                         
 -10  13   4          3.29         -5.56         5.56 o                         
  -9  13   4          2.15         -2.19         5.38 o                         
  -8  13   4         21.96         11.33         6.52 o                         
  -7  13   4         19.30          8.14         4.24 o                         
  -6  13   4         39.22         55.18         4.40 o                         
  -5  13   4        135.37        146.39         7.83 o                         
  -4  13   4          0.09         -3.05         3.05 o                         
  -3  13   4        238.00        267.11         7.74 o                         
  -2  13   4         48.57         45.28         2.92 o                         
  -1  13   4        362.98        330.13         5.37 o                         
   0  13   4        139.91        116.56         4.50 o                         
   1  13   4         96.84         83.85         5.08 o                         
   2  13   4        233.05        242.93         6.38 o                         
   3  13   4        201.88        208.16         6.37 o                         
   4  13   4        388.24        348.25         9.64 o                         
   5  13   4        125.36        107.21         7.20 o                         
   6  13   4          0.17         -3.55         3.55 o                         
   7  13   4         15.27          2.19         6.11 o                         
   8  13   4         23.82         20.85         6.82 o                         
   9  13   4         36.42         43.33         7.81 o                         
 -10  14   4         10.71          3.70         5.96 o                         
  -9  14   4          0.07         -3.94         8.71 o                         
  -8  14   4         28.89         26.76         6.54 o                         
  -7  14   4         78.14         63.99         6.42 o                         
  -6  14   4        174.39        167.87         7.42 o                         
  -5  14   4         20.69         20.11         4.00 o                         
  -4  14   4         45.59         48.20         4.81 o                         
  -3  14   4         18.48         37.10         3.87 o                         
  -2  14   4        101.87         91.33         3.92 o                         
  -1  14   4        123.02        123.19         3.81 o                         
   0  14   4          0.01          4.74         2.69 o                         
   1  14   4         29.42         34.57         4.15 o                         
   2  14   4         27.69         26.54         4.59 o                         
   3  14   4          0.82         -0.40         3.58 o                         
   4  14   4         16.54         13.56         3.77 o                         
   5  14   4          2.73          8.36         3.97 o                         
   6  14   4        134.99        122.30        10.03 o                         
   7  14   4         23.47         11.84         7.99 o                         
   8  14   4        127.55        129.18        11.63 o                         
   9  14   4         33.52         44.65         9.95 o                         
  -9  15   4          0.23         -5.90         5.90 o                         
  -8  15   4        103.85         88.24         7.60 o                         
  -7  15   4         88.18        108.38         7.92 o                         
  -6  15   4         21.97         21.06         5.53 o                         
  -5  15   4         12.77          6.92         3.91 o                         
  -4  15   4         39.56         34.72         4.83 o                         
  -3  15   4       1509.53       1577.81        18.10 o                         
  -2  15   4         12.21          8.21         2.81 o                         
  -1  15   4       1413.44       1451.42        15.89 o                         
   0  15   4          3.15          1.40         2.81 o                         
   1  15   4        159.19        126.33         6.30 o                         
   2  15   4        191.09        186.71         7.32 o                         
   3  15   4         73.22         57.07         5.10 o                         
   4  15   4        333.59        334.77         9.60 o                         
   5  15   4         11.94         15.79         4.90 o                         
   6  15   4         48.50         31.59         7.58 o                         
   7  15   4         34.59         46.89         8.27 o                         
   8  15   4         18.82         10.86         7.83 o                         
   9  15   4          6.20         15.66         8.01 o                         
  -9  16   4          0.05         -5.72         5.72 o                         
  -8  16   4          5.00          8.15         6.21 o                         
  -7  16   4         52.96         58.68         6.67 o                         
  -6  16   4         17.58         17.26         5.66 o                         
  -5  16   4          6.16          9.31         4.37 o                         
  -4  16   4         54.91         66.13         4.99 o                         
  -3  16   4         26.47         37.88         3.72 o                         
  -2  16   4        163.35        168.76         7.74 o                         
  -1  16   4        126.88        141.57         5.78 o                         
   0  16   4         10.82          8.26         2.66 o                         
   1  16   4         13.70          9.71         3.71 o                         
   2  16   4          0.05         -3.00         3.00 o                         
   3  16   4         13.18          5.42         3.72 o                         
   4  16   4         10.37         14.69         4.60 o                         
   5  16   4          5.06          0.56         4.31 o                         
   6  16   4         16.13         20.72         6.40 o                         
   7  16   4         15.87          7.63         7.22 o                         
   8  16   4          4.52          2.01         7.36 o                         
  -8  17   4         70.32         57.39         7.74 o                         
  -7  17   4          0.83         -4.97         4.97 o                         
  -6  17   4          3.55         -3.62         4.60 o                         
  -5  17   4          0.47         -4.20         4.20 o                         
  -4  17   4         22.86         21.55         4.91 o                         
  -3  17   4        143.57        140.08         7.12 o                         
  -2  17   4        749.30        845.35        13.77 o                         
  -1  17   4          0.09         14.70         4.21 o                         
   0  17   4          1.24         -0.46         3.56 o                         
   1  17   4         45.80         34.38         5.70 o                         
   2  17   4          7.51         -2.28         4.00 o                         
   3  17   4        159.30        137.51         7.17 o                         
   4  17   4         26.01         19.53         4.81 o                         
   5  17   4         49.88         53.49         6.41 o                         
   6  17   4          0.66          3.63         6.14 o                         
   7  17   4          0.46         -3.45         6.60 o                         
   8  17   4          0.42          2.17         7.55 o                         
  -8  18   4          0.72         -4.50         6.52 o                         
  -7  18   4         24.12         17.17         6.12 o                         
  -6  18   4          0.35         -4.97         4.97 o                         
  -5  18   4          4.37          2.20         5.46 o                         
  -4  18   4         47.11         46.07         5.71 o                         
  -3  18   4          2.75         -1.95         4.05 o                         
  -2  18   4        144.50        130.50         6.82 o                         
  -1  18   4          6.96         14.14         4.37 o                         
   0  18   4         20.51         20.92         4.49 o                         
   1  18   4         30.18         26.99         4.90 o                         
   2  18   4         22.67         25.49         4.80 o                         
   3  18   4          0.01          1.60         4.28 o                         
   4  18   4          0.07         -4.45         4.45 o                         
   5  18   4         48.24         40.27         6.00 o                         
   6  18   4         57.77         60.93         8.48 o                         
   7  18   4         31.95         18.56         7.32 o                         
   8  18   4          1.81          4.14         7.25 o                         
  -8  19   4          3.30          0.20         6.76 o                         
  -7  19   4          0.09         -5.97         5.97 o                         
  -6  19   4          0.00         -5.80         5.80 o                         
  -5  19   4          2.43         -4.81         4.81 o                         
  -4  19   4          0.78         -4.11         5.25 o                         
  -3  19   4          0.15         -3.84         3.84 o                         
  -2  19   4         93.54         92.02         6.35 o                         
  -1  19   4        130.68        122.31         6.91 o                         
   0  19   4         10.27         19.38         4.41 o                         
   1  19   4          7.59          2.03         4.20 o                         
   2  19   4         21.06         21.26         4.70 o                         
   3  19   4          0.47         -4.29         4.29 o                         
   4  19   4          1.40          3.79         4.94 o                         
   5  19   4         23.27         21.72         5.96 o                         
   6  19   4          3.18          3.06         6.22 o                         
   7  19   4          4.71         -0.79         6.89 o                         
  -7  20   4          8.00         10.39         6.70 o                         
  -6  20   4          4.48         -6.07         6.07 o                         
  -5  20   4         36.64         38.13         7.32 o                         
  -4  20   4         12.84          4.09         5.92 o                         
  -3  20   4          3.90         -4.44         4.44 o                         
  -2  20   4         88.72         86.62         6.37 o                         
  -1  20   4        153.73        164.06         9.00 o                         
   0  20   4        112.93         97.86         6.77 o                         
   1  20   4         52.46         46.50         5.41 o                         
   2  20   4          0.81          0.21         4.16 o                         
   3  20   4         45.95         41.77         6.51 o                         
   4  20   4        124.27        125.22         8.36 o                         
   5  20   4          0.53         -6.16         6.16 o                         
   6  20   4         29.82         17.19         7.77 o                         
   7  20   4          3.93         -6.64         7.63 o                         
  -6  21   4          0.38         -5.57         5.57 o                         
  -5  21   4         49.15         53.08         7.43 o                         
  -4  21   4        127.30        161.79         9.84 o                         
  -3  21   4          4.08          0.00         4.99 o                         
  -2  21   4         18.33         20.46         5.14 o                         
  -1  21   4          0.98          1.08         4.67 o                         
   0  21   4         38.34         38.92         5.53 o                         
   1  21   4         19.30         10.58         6.38 o                         
   2  21   4         29.93         33.37         6.15 o                         
   3  21   4          1.59          1.55         5.19 o                         
   4  21   4         61.06         77.55         8.00 o                         
   5  21   4          0.01         -6.54         6.54 o                         
   6  21   4          5.74          0.62         7.42 o                         
  -6  22   4         10.38          2.29         5.92 o                         
  -5  22   4          0.05          1.88         5.92 o                         
  -4  22   4         34.40         46.19         7.39 o                         
  -3  22   4          2.48         -4.14         6.15 o                         
  -2  22   4         21.54         23.06         5.43 o                         
  -1  22   4         22.52         17.86         5.29 o                         
   0  22   4          8.80         -1.78         4.92 o                         
   1  22   4         16.75         32.77         7.10 o                         
   2  22   4          1.48          1.20         6.54 o                         
   3  22   4          3.94          1.88         5.33 o                         
   4  22   4         73.03         82.69        11.20 o                         
   5  22   4          2.21         -4.70         6.95 o                         
  -5  23   4         24.31         15.05         7.38 o                         
  -4  23   4          1.08         -6.51         6.51 o                         
  -3  23   4          0.10         -5.68         5.68 o                         
  -2  23   4         45.94         37.77         6.06 o                         
  -1  23   4          0.13          1.12         5.05 o                         
   0  23   4          9.34          4.40         5.14 o                         
   1  23   4          3.28          2.14         6.25 o                         
   2  23   4        123.42        138.01        16.03 o                         
   3  23   4          4.09         10.42         7.02 o                         
   4  23   4         11.06         11.70         7.46 o                         
   5  23   4          0.72         -6.82         7.20 o                         
  -4  24   4          7.39          0.36         5.95 o                         
  -3  24   4          3.30         -6.49         6.49 o                         
  -2  24   4          7.26          6.55         6.63 o                         
  -1  24   4         14.94         10.85         5.92 o                         
   0  24   4         53.46         59.41         6.86 o                         
   1  24   4          7.46          7.76         7.32 o                         
   2  24   4         15.25          7.03         7.03 o                         
   3  24   4         10.67         13.66         7.76 o                         
  -2  25   4          0.30         -5.03         6.04 o                         
  -1  25   4          1.74         -4.05         5.11 o                         
   0  25   4          0.45         -3.35         5.69 o                         
   1  25   4          2.95         -5.90         6.46 o                         
   2  25   4          0.74         -6.53         7.52 o                         
 -11   1   5          2.03         -6.73         6.73 o                         
 -10   1   5          0.50         -0.87         5.40 o                         
  -9   1   5         16.58         10.32         4.63 o                         
  -8   1   5         55.56         56.40         4.27 o                         
  -7   1   5          0.56         10.45         3.72 o                         
  -6   1   5        853.81        851.09        10.58 o                         
  -5   1   5        937.44        923.70         9.00 o                         
  -4   1   5        221.53        214.33         3.75 o                         
  -3   1   5       1476.47       1455.45        11.05 o                         
  -2   1   5        245.74        223.90         3.10 o                         
  -1   1   5          1.17          0.02         0.80 o                         
   0   1   5        194.08        169.95         2.90 o                         
   1   1   5          2.24          4.88         1.10 o                         
   2   1   5       2172.04       2297.41        18.01 o                         
   3   1   5         32.03         54.73         3.76 o                         
   4   1   5         15.60         12.51         1.73 o                         
   5   1   5       1154.11       1108.60        11.73 o                         
   6   1   5          6.14          4.17         1.87 o                         
   7   1   5         39.00         39.15         3.44 o                         
   8   1   5          1.21          4.95         3.08 o                         
   9   1   5         12.34         10.06         4.21 o                         
  10   1   5          9.87         11.95         5.45 o                         
  11   1   5         37.49         43.82         6.39 o                         
 -11   2   5          9.89          4.61         6.90 o                         
 -10   2   5          2.32         -5.24         5.24 o                         
  -9   2   5          7.09         10.10         4.59 o                         
  -8   2   5        136.28        137.13         5.37 o                         
  -7   2   5         58.72         74.51         4.07 o                         
  -6   2   5         47.05         40.72         3.09 o                         
  -5   2   5         44.75         53.73         3.58 o                         
  -4   2   5        198.35        193.70         4.33 o                         
  -3   2   5         64.32         58.94         2.17 o                         
  -2   2   5         45.89         45.79         1.83 o                         
  -1   2   5         61.43         65.64         1.80 o                         
   0   2   5        708.32        757.29         6.68 o                         
   1   2   5       3536.35       3550.39        21.89 o                         
   2   2   5         16.28         15.35         1.72 o                         
   3   2   5         48.12         42.76         2.18 o                         
   4   2   5        905.56        907.24        11.52 o                         
   5   2   5         68.22         58.39         2.75 o                         
   6   2   5         17.62         13.96         2.21 o                         
   7   2   5          0.83         -1.38         2.20 o                         
   8   2   5        130.16        131.08         6.03 o                         
   9   2   5         13.17         16.45         5.36 o                         
  10   2   5          0.67         -3.53         4.25 o                         
  11   2   5          0.99         -2.73         5.42 o                         
 -11   3   5          0.01         -7.11         7.11 o                         
 -10   3   5          0.75         -4.83         4.83 o                         
  -9   3   5          2.02          3.13         3.71 o                         
  -8   3   5         25.28         25.70         3.67 o                         
  -7   3   5        609.17        631.97         9.47 o                         
  -6   3   5         18.01         10.91         2.67 o                         
  -5   3   5          6.42          2.06         1.80 o                         
  -4   3   5        134.58        127.70         4.80 o                         
  -3   3   5        112.49        119.69         2.87 o                         
  -2   3   5         52.21         50.55         1.79 o                         
  -1   3   5        490.93        451.91         4.40 o                         
   0   3   5         12.61         10.61         1.58 o                         
   1   3   5        264.46        249.51         3.27 o                         
   2   3   5        187.94        227.09         4.00 o                         
   3   3   5        236.63        237.51         4.55 o                         
   4   3   5        661.63        631.54         8.78 o                         
   5   3   5        308.95        318.89         5.53 o                         
   6   3   5         49.68         44.53         2.90 o                         
   7   3   5        446.70        427.42        10.57 o                         
   8   3   5         16.02         18.71         3.71 o                         
   9   3   5         71.14         63.53         5.54 o                         
  10   3   5         33.91         37.12         5.81 o                         
  11   3   5          1.09          5.65         6.48 o                         
 -11   4   5         25.60         26.27         7.74 o                         
 -10   4   5          2.89         -5.08         5.08 o                         
  -9   4   5         44.06         36.36         4.73 o                         
  -8   4   5          7.69         10.57         3.20 o                         
  -7   4   5        103.62        102.74         4.53 o                         
  -6   4   5         55.93         54.03         3.83 o                         
  -5   4   5          0.02          1.01         1.92 o                         
  -4   4   5         81.43         73.08         2.80 o                         
  -3   4   5        133.89        142.06         2.76 o                         
  -2   4   5       1407.03       1383.55         9.90 o                         
  -1   4   5          3.80          3.43         1.08 o                         
   0   4   5       5599.10       5704.77        35.84 o                         
   1   4   5          9.46         10.95         1.31 o                         
   2   4   5        737.35        824.30         8.46 o                         
   3   4   5        436.84        388.63         4.67 o                         
   4   4   5          0.01         -0.84         1.03 o                         
   5   4   5       1647.64       1614.31        14.89 o                         
   6   4   5         96.30         84.78         4.63 o                         
   7   4   5          6.65          4.51         2.84 o                         
   8   4   5         21.44         16.76         4.03 o                         
   9   4   5         21.79         18.88         4.41 o                         
  10   4   5          8.94         10.53         4.50 o                         
  11   4   5          3.02          0.12         5.40 o                         
 -11   5   5          2.95         -8.53         8.53 o                         
 -10   5   5          6.10         -1.38         5.59 o                         
  -9   5   5          1.72         -1.83         3.58 o                         
  -8   5   5         31.71         28.65         3.82 o                         
  -7   5   5         41.31         39.23         3.98 o                         
  -6   5   5         37.93         31.56         3.41 o                         
  -5   5   5         14.14         14.36         2.30 o                         
  -4   5   5        181.09        164.28         4.05 o                         
  -3   5   5          7.13          3.82         1.22 o                         
  -2   5   5        615.12        646.59         5.96 o                         
  -1   5   5        407.95        492.48         5.09 o                         
   0   5   5          0.57          4.35         1.40 o                         
   1   5   5        628.97        596.69         7.61 o                         
   2   5   5       1747.05       1763.17        14.17 o                         
   3   5   5          2.45          0.97         1.66 o                         
   4   5   5          2.92          3.67         1.53 o                         
   5   5   5         40.46         32.42         2.39 o                         
   6   5   5        122.19        118.82         7.76 o                         
   7   5   5         42.53         33.72         4.04 o                         
   8   5   5        221.66        235.90        13.56 o                         
   9   5   5         22.80         24.06         4.73 o                         
  10   5   5          6.74          0.42         4.45 o                         
 -11   6   5          2.91          3.82         8.44 o                         
 -10   6   5          0.00          3.27         5.68 o                         
  -9   6   5          3.09          3.66         4.10 o                         
  -8   6   5         32.62         29.26         4.41 o                         
  -7   6   5          9.43          2.52         3.07 o                         
  -6   6   5         27.81         18.54         3.21 o                         
  -5   6   5          0.12         -2.09         2.43 o                         
  -4   6   5         22.39         15.32         2.09 o                         
  -3   6   5        104.82        100.22         3.29 o                         
  -2   6   5        526.18        511.06         6.38 o                         
  -1   6   5        851.23        906.02         7.61 o                         
   0   6   5        191.01        165.82         3.03 o                         
   1   6   5         87.79         94.31         3.77 o                         
   2   6   5          0.04          0.26         1.35 o                         
   3   6   5        308.32        321.18         4.47 o                         
   4   6   5        337.21        307.19         5.83 o                         
   5   6   5         28.07         25.41         2.70 o                         
   6   6   5       1689.86       1742.27        22.25 o                         
   7   6   5        109.46        105.86         6.31 o                         
   8   6   5        108.40        117.55         8.91 o                         
   9   6   5          3.41          8.41         4.89 o                         
  10   6   5          1.73         -3.81         4.81 o                         
 -11   7   5          4.43         -3.49         8.31 o                         
 -10   7   5         27.34          9.17         8.02 o                         
  -9   7   5          0.01         -4.12         4.12 o                         
  -8   7   5         12.34         10.23         4.06 o                         
  -7   7   5          2.53          0.31         3.16 o                         
  -6   7   5          2.20         -0.78         2.82 o                         
  -5   7   5         15.81         16.94         2.69 o                         
  -4   7   5        101.53        117.28         3.72 o                         
  -3   7   5          0.19          1.00         1.65 o                         
  -2   7   5         44.96         41.53         3.01 o                         
  -1   7   5        474.02        559.95         7.82 o                         
   0   7   5         54.22         52.95         2.47 o                         
   1   7   5        123.14        102.37         3.26 o                         
   2   7   5          1.03         -1.07         1.50 o                         
   3   7   5         81.15         79.77         3.03 o                         
   4   7   5         37.75         40.86         3.96 o                         
   5   7   5        361.34        378.97         7.87 o                         
   6   7   5         34.42         33.28         4.11 o                         
   7   7   5        342.51        349.99        12.00 o                         
   8   7   5         15.08         18.62         5.08 o                         
   9   7   5         18.54         12.32         4.90 o                         
  10   7   5         32.51         25.98         5.94 o                         
 -11   8   5          3.48         -6.83         8.77 o                         
 -10   8   5          7.48          2.89         6.96 o                         
  -9   8   5          0.67         -4.26         4.26 o                         
  -8   8   5          3.96         -3.39         3.39 o                         
  -7   8   5         13.77          8.52         3.14 o                         
  -6   8   5        238.89        255.69         7.25 o                         
  -5   8   5        188.91        195.75         6.70 o                         
  -4   8   5         17.73         17.44         2.00 o                         
  -3   8   5         53.40         57.69         2.95 o                         
  -2   8   5         36.08         40.53         2.25 o                         
  -1   8   5        176.53        206.73         4.89 o                         
   0   8   5         63.13         76.06         3.27 o                         
   1   8   5         95.87         87.55         2.57 o                         
   2   8   5         32.37         31.93         2.21 o                         
   3   8   5          5.44         11.60         1.88 o                         
   4   8   5         33.92         26.43         4.22 o                         
   5   8   5        304.01        301.97         6.43 o                         
   6   8   5          1.02          1.21         2.60 o                         
   7   8   5          0.03         -0.28         4.53 o                         
   8   8   5         89.12         91.44         7.83 o                         
   9   8   5          0.05          4.73         5.25 o                         
  10   8   5          6.62         -3.09         5.43 o                         
 -10   9   5          2.34         -5.42         5.42 o                         
  -9   9   5          2.19         -2.52         4.35 o                         
  -8   9   5         26.77         30.56         4.80 o                         
  -7   9   5         54.98         50.99         4.21 o                         
  -6   9   5          8.06         10.68         3.26 o                         
  -5   9   5         54.74         44.50         3.64 o                         
  -4   9   5        100.12        102.77         4.43 o                         
  -3   9   5         13.61         15.26         2.26 o                         
  -2   9   5          7.11         10.01         1.58 o                         
  -1   9   5        860.66        843.93        11.17 o                         
   0   9   5         46.11         44.42         3.51 o                         
   1   9   5        227.62        205.66         5.91 o                         
   2   9   5          8.23          8.18         1.77 o                         
   3   9   5          0.35         -0.72         1.69 o                         
   4   9   5         22.28         23.62         2.97 o                         
   5   9   5         29.30         33.91         3.79 o                         
   6   9   5        230.20        221.41         7.06 o                         
   7   9   5         12.14         12.55         4.55 o                         
   8   9   5         15.57          8.11         5.25 o                         
   9   9   5         15.87         13.03         5.89 o                         
  10   9   5         23.44         26.19         6.53 o                         
 -10  10   5          4.34         -5.22         5.22 o                         
  -9  10   5          7.23         -4.71         4.71 o                         
  -8  10   5         66.13         72.60         6.02 o                         
  -7  10   5         12.82          3.45         3.77 o                         
  -6  10   5        292.80        299.06         8.31 o                         
  -5  10   5        363.58        355.54         8.94 o                         
  -4  10   5         62.76         60.77         2.90 o                         
  -3  10   5         80.69         76.50         3.80 o                         
  -2  10   5         66.44         61.62         2.75 o                         
  -1  10   5        110.43        126.07         8.37 o                         
   0  10   5         20.97         26.08         2.50 o                         
   1  10   5          0.15          3.17         1.93 o                         
   2  10   5        148.24        154.42         5.09 o                         
   3  10   5          0.13          0.95         2.05 o                         
   4  10   5          7.79          3.71         2.99 o                         
   5  10   5        116.30        109.92         5.89 o                         
   6  10   5         17.01         11.11         3.68 o                         
   7  10   5         94.84         97.68         7.70 o                         
   8  10   5          1.36          1.62         5.25 o                         
   9  10   5          3.79         -1.75         5.34 o                         
  10  10   5          0.35         -2.63         5.65 o                         
 -10  11   5          5.31         -3.36         6.18 o                         
  -9  11   5          0.82         -4.75         4.75 o                         
  -8  11   5         17.01          9.03         4.71 o                         
  -7  11   5          3.01          2.50         4.30 o                         
  -6  11   5          5.55          1.68         3.19 o                         
  -5  11   5         30.18         30.28         3.33 o                         
  -4  11   5          5.18         -0.86         1.53 o                         
  -3  11   5         11.11          9.68         2.42 o                         
  -2  11   5        205.01        188.48        11.23 o                         
  -1  11   5          1.74          5.39         2.69 o                         
   0  11   5        107.02        103.18         4.25 o                         
   1  11   5         80.73         97.30         4.25 o                         
   2  11   5        159.03        156.24         4.74 o                         
   3  11   5         58.02         74.04         3.81 o                         
   4  11   5        882.58        862.13        13.72 o                         
   5  11   5         67.06         71.72         5.94 o                         
   6  11   5         57.07         53.96         5.49 o                         
   7  11   5         75.09         73.01         9.67 o                         
   8  11   5          0.04         -1.52         4.71 o                         
   9  11   5          0.00         -4.92         4.92 o                         
  10  11   5          7.69          4.12         7.10 o                         
 -10  12   5          0.43         -5.92         5.92 o                         
  -9  12   5          0.32         -4.81         4.81 o                         
  -8  12   5          7.18         11.00         7.45 o                         
  -7  12   5         29.43         22.54         5.38 o                         
  -6  12   5          2.12         -3.67         3.67 o                         
  -5  12   5         36.07         32.93         3.19 o                         
  -4  12   5          2.40          0.21         2.26 o                         
  -3  12   5         36.98         36.84         3.39 o                         
  -2  12   5          3.15          4.79         2.74 o                         
  -1  12   5         83.63         89.56         6.35 o                         
   0  12   5          2.81          6.21         2.78 o                         
   1  12   5         28.31         21.97         2.98 o                         
   2  12   5          8.94          5.62         2.51 o                         
   3  12   5        272.51        287.37        10.44 o                         
   4  12   5         86.37         89.57         5.42 o                         
   5  12   5          0.40         -3.60         3.60 o                         
   6  12   5          6.90          7.16         4.06 o                         
   7  12   5         91.76         89.00         9.08 o                         
   8  12   5          5.17          8.95         6.01 o                         
   9  12   5          8.92          8.37         6.12 o                         
  -9  13   5          0.67         -5.31         5.31 o                         
  -8  13   5          0.36         -0.39         4.79 o                         
  -7  13   5         32.59         26.50         5.36 o                         
  -6  13   5         34.00         26.98         4.34 o                         
  -5  13   5         79.63         93.32         6.09 o                         
  -4  13   5        149.26        145.25         6.31 o                         
  -3  13   5        400.25        415.90         9.46 o                         
  -2  13   5         60.97         62.99         3.65 o                         
  -1  13   5        834.55        871.45        12.33 o                         
   0  13   5          0.24         -1.35         2.22 o                         
   1  13   5        312.42        321.06         8.59 o                         
   2  13   5         88.34         71.26         4.86 o                         
   3  13   5        226.59        224.99        10.18 o                         
   4  13   5          0.29         -3.69         3.72 o                         
   5  13   5         72.46         70.15         6.01 o                         
   6  13   5        262.46        252.64        10.63 o                         
   7  13   5         88.22         98.92         9.34 o                         
   8  13   5          1.76         -0.09         6.04 o                         
   9  13   5         12.42         14.22         7.94 o                         
  -9  14   5          4.39          5.96         6.16 o                         
  -8  14   5         72.65         80.63         7.70 o                         
  -7  14   5          9.79          8.16         5.15 o                         
  -6  14   5         37.18         30.72         7.18 o                         
  -5  14   5        278.52        293.50         9.76 o                         
  -4  14   5         67.08         65.60         5.09 o                         
  -3  14   5        797.75        833.99        12.14 o                         
  -2  14   5          7.26          4.55         3.52 o                         
  -1  14   5         65.93         56.00         4.96 o                         
   0  14   5          6.41          5.00         2.46 o                         
   1  14   5        569.65        563.13        11.48 o                         
   2  14   5        751.06        810.18        14.00 o                         
   3  14   5        281.60        291.22         9.65 o                         
   4  14   5        278.67        314.33        11.00 o                         
   5  14   5          0.31         -1.19         3.71 o                         
   6  14   5          0.34          1.00         4.79 o                         
   7  14   5          1.68          1.02         5.77 o                         
   8  14   5          6.66         13.88         7.28 o                         
   9  14   5          0.03         11.12         7.37 o                         
  -9  15   5          3.49         -3.02         5.83 o                         
  -8  15   5          3.04         -1.93         6.46 o                         
  -7  15   5          0.86          1.41         8.15 o                         
  -6  15   5          1.87          0.24         5.38 o                         
  -5  15   5         13.69          9.77         4.20 o                         
  -4  15   5          2.92          8.89         3.65 o                         
  -3  15   5          8.15          7.45         3.85 o                         
  -2  15   5         23.17         34.76         4.35 o                         
  -1  15   5         49.33         49.83         5.11 o                         
   0  15   5          2.10         -1.66         3.47 o                         
   1  15   5        102.80         95.89         6.61 o                         
   2  15   5         75.83         88.58         5.73 o                         
   3  15   5         65.29         64.56         5.34 o                         
   4  15   5        267.04        250.58        10.05 o                         
   5  15   5        215.27        241.24        10.91 o                         
   6  15   5          0.18         -4.00         4.76 o                         
   7  15   5          9.88          4.60         6.45 o                         
   8  15   5         49.19         60.81         9.28 o                         
  -9  16   5          3.57         -0.45         6.47 o                         
  -8  16   5          3.10          0.45         6.43 o                         
  -7  16   5         33.35         31.76         6.56 o                         
  -6  16   5         36.90         33.49         5.62 o                         
  -5  16   5         45.65         48.96         5.29 o                         
  -4  16   5        292.39        332.89        10.64 o                         
  -3  16   5         37.72         34.08         5.13 o                         
  -2  16   5        369.65        387.20        10.10 o                         
  -1  16   5          5.44          1.74         3.52 o                         
   0  16   5       1141.31       1113.85        17.47 o                         
   1  16   5         61.78         45.05         4.79 o                         
   2  16   5        217.49        191.51         8.11 o                         
   3  16   5          4.89          0.93         4.34 o                         
   4  16   5        218.26        221.19         9.89 o                         
   5  16   5        170.84        192.10         9.29 o                         
   6  16   5         57.43         58.05         7.57 o                         
   7  16   5          0.17         -5.56         5.56 o                         
   8  16   5         44.72         40.20         9.10 o                         
  -8  17   5         68.41         70.53         8.11 o                         
  -7  17   5         10.00         -0.54         6.22 o                         
  -6  17   5          0.63         -4.70         4.70 o                         
  -5  17   5         44.03         45.66         5.92 o                         
  -4  17   5         22.25          8.95         4.77 o                         
  -3  17   5         99.89         92.59         6.39 o                         
  -2  17   5        414.12        476.05        11.31 o                         
  -1  17   5          3.51         -0.92         3.91 o                         
   0  17   5        101.56         91.31         6.35 o                         
   1  17   5         27.78         22.13         4.98 o                         
   2  17   5          5.29          3.23         4.01 o                         
   3  17   5         26.64         24.72         5.43 o                         
   4  17   5         73.49         65.22         6.52 o                         
   5  17   5         37.22         25.63         5.60 o                         
   6  17   5          1.17         -4.69         4.69 o                         
   7  17   5         22.45         23.57         7.02 o                         
   8  17   5          0.58         -5.19         7.16 o                         
  -8  18   5          0.77         -2.19         5.93 o                         
  -7  18   5          1.69         -6.09         6.09 o                         
  -6  18   5         24.00          6.91         5.82 o                         
  -5  18   5         26.39         21.04         5.22 o                         
  -4  18   5          1.30         -4.27         4.87 o                         
  -3  18   5         13.10         15.55         4.67 o                         
  -2  18   5        493.48        546.57        12.37 o                         
  -1  18   5        106.06         88.02         6.54 o                         
   0  18   5         66.18         54.07         6.75 o                         
   1  18   5        111.94        113.56         6.91 o                         
   2  18   5        375.94        384.02        12.55 o                         
   3  18   5         44.68         42.78         6.09 o                         
   4  18   5         64.70         65.99         6.53 o                         
   5  18   5          0.17          3.56         5.13 o                         
   6  18   5          3.43         -4.65         6.34 o                         
   7  18   5         17.44          7.32         6.91 o                         
  -7  19   5          1.33         -5.89         5.89 o                         
  -6  19   5          0.61         -5.30         5.30 o                         
  -5  19   5          4.05          7.39         5.05 o                         
  -4  19   5         16.76          0.88         5.09 o                         
  -3  19   5          0.48         -1.94         4.64 o                         
  -2  19   5         21.41         21.50         6.43 o                         
  -1  19   5         53.43         59.96         5.85 o                         
   0  19   5         70.26         46.13         6.15 o                         
   1  19   5         14.45          4.40         4.73 o                         
   2  19   5         17.32         11.69         4.84 o                         
   3  19   5         11.47          3.77         4.88 o                         
   4  19   5          1.66         -4.20         5.03 o                         
   5  19   5          0.05          4.58         8.09 o                         
   6  19   5         12.37         12.09         7.07 o                         
   7  19   5         89.77         82.30         9.81 o                         
  -7  20   5         34.74         35.81         9.10 o                         
  -6  20   5          7.92          2.98         5.92 o                         
  -5  20   5         29.59         19.42         6.26 o                         
  -4  20   5         24.26         21.02         6.36 o                         
  -3  20   5         17.51          9.55         5.84 o                         
  -2  20   5          1.43         -2.36         4.56 o                         
  -1  20   5         20.87         27.50         5.20 o                         
   0  20   5          0.60          0.45         5.61 o                         
   1  20   5          0.46         -0.61         5.51 o                         
   2  20   5          4.41         -3.66         6.10 o                         
   3  20   5          1.35         -4.80         4.80 o                         
   4  20   5          0.03         -4.74         4.74 o                         
   5  20   5          1.56         -4.66         5.98 o                         
   6  20   5          2.42         -5.77         5.95 o                         
  -6  21   5          1.43         -3.16         6.47 o                         
  -5  21   5          1.88         -5.00         5.68 o                         
  -4  21   5         18.01          8.58         6.55 o                         
  -3  21   5          4.82          1.67         5.50 o                         
  -2  21   5         26.54         24.73         5.23 o                         
  -1  21   5          9.84         16.93         4.99 o                         
   0  21   5          7.02         -5.10         5.10 o                         
   1  21   5          3.91         -4.50         6.33 o                         
   2  21   5         30.23         19.20         6.11 o                         
   3  21   5          3.38         -5.21         6.22 o                         
   4  21   5          0.01          4.76         7.12 o                         
   5  21   5         10.11         -2.05         6.91 o                         
  -5  22   5          3.38         -0.52         6.32 o                         
  -4  22   5          1.00         -4.74         4.74 o                         
  -3  22   5          0.02         -5.00         6.36 o                         
  -2  22   5          1.62         -2.33         5.07 o                         
  -1  22   5          3.63         -5.12         5.12 o                         
   0  22   5         25.82         21.35         6.94 o                         
   1  22   5          9.25         15.34         6.64 o                         
   2  22   5         17.35          7.55         7.95 o                         
   3  22   5          0.36         -4.75         6.49 o                         
   4  22   5          0.03          3.19         6.62 o                         
   5  22   5         14.83         10.11         8.39 o                         
  -4  23   5          9.89         -1.76         7.38 o                         
  -3  23   5          6.67         -6.21         6.21 o                         
  -2  23   5          0.03         -4.40         4.40 o                         
  -1  23   5         37.60         47.16         6.82 o                         
   0  23   5          0.33         -1.34         5.59 o                         
   1  23   5         54.24         71.28         9.47 o                         
   2  23   5          1.04         -6.20         6.20 o                         
   3  23   5          0.16          1.41         7.45 o                         
   4  23   5          8.38         -6.17         6.42 o                         
  -3  24   5          0.82          1.26         7.48 o                         
  -2  24   5          2.58          2.18         6.87 o                         
  -1  24   5          0.37          1.95         6.40 o                         
   0  24   5          0.68         -6.66         6.66 o                         
   1  24   5          7.77          5.77         6.90 o                         
   2  24   5          2.62         -3.43         6.72 o                         
 -11   0   6          0.10         -9.48         9.48 o                         
 -10   0   6          0.10         -7.00         8.18 o                         
  -9   0   6          1.25          0.96         8.44 o                         
  -8   0   6        288.57        265.06        10.02 o                         
  -7   0   6          0.02         -1.40         3.39 o                         
  -6   0   6        921.88        870.06        22.80 o                         
  -5   0   6        256.68        274.50         9.18 o                         
  -4   0   6        584.63        579.15        10.51 o                         
  -3   0   6        514.33        500.83         8.66 o                         
  -2   0   6        375.89        437.76         7.99 o                         
  -1   0   6        129.09        115.92         3.41 o                         
   0   0   6        622.37        627.24        12.10 o                         
   1   0   6         50.39         46.61         3.23 o                         
   2   0   6       2431.98       2362.15        29.57 o                         
   4   0   6         53.72         41.93        10.28 o                         
   5   0   6        422.51        412.06        10.75 o                         
   6   0   6         72.83         62.01         6.41 o                         
   7   0   6        242.93        232.73        12.10 o                         
   8   0   6         92.49         93.36        12.87 o                         
   9   0   6          0.30          1.47         5.39 o                         
  10   0   6         63.00         84.43        10.07 o                         
 -11   1   6          0.49         -6.83         6.83 o                         
 -10   1   6          0.03         -6.18         6.58 o                         
  -9   1   6         38.51         42.11         6.86 o                         
  -8   1   6          5.56         18.94         3.10 o                         
  -7   1   6         98.08         93.93         4.50 o                         
  -6   1   6        456.59        519.37        12.61 o                         
  -5   1   6         49.28         38.32         2.56 o                         
  -4   1   6         62.08         66.58         2.90 o                         
  -3   1   6          5.78         10.13         1.78 o                         
  -2   1   6        498.65        474.91         5.10 o                         
  -1   1   6        620.67        602.62         5.33 o                         
   0   1   6        102.63         83.20         2.93 o                         
   1   1   6        759.65        833.34         8.51 o                         
   2   1   6        116.25         98.11         3.70 o                         
   3   1   6       1091.03       1123.74        22.83 o                         
   4   1   6        585.14        512.28        13.70 o                         
   5   1   6        679.44        654.66        11.88 o                         
   6   1   6        355.22        349.55         7.07 o                         
   7   1   6          0.02         -2.36         2.36 o                         
   8   1   6         21.39         21.44         3.76 o                         
   9   1   6          4.09          7.94         3.88 o                         
  10   1   6          7.95          9.20         5.06 o                         
 -11   2   6          5.26        -11.32        11.32 o                         
 -10   2   6         13.23          2.14         6.21 o                         
  -9   2   6          2.08         -3.90         4.89 o                         
  -8   2   6         68.46         57.96         4.46 o                         
  -7   2   6          2.86         11.07         2.84 o                         
  -6   2   6        519.71        506.40        13.70 o                         
  -5   2   6         46.81         53.72         3.19 o                         
  -4   2   6          3.30          2.02         1.59 o                         
  -3   2   6         73.54         83.45         2.71 o                         
  -2   2   6          0.02          1.12         1.28 o                         
  -1   2   6        396.87        369.96         4.16 o                         
   0   2   6        890.38        907.44         8.47 o                         
   1   2   6        365.47        397.06         4.72 o                         
   2   2   6        624.85        632.97         6.94 o                         
   3   2   6         21.11         19.92         5.19 o                         
   4   2   6         64.17         50.47         3.47 o                         
   5   2   6         26.05         26.75         3.48 o                         
   6   2   6         39.97         35.07         3.17 o                         
   7   2   6        202.71        177.36         9.68 o                         
   8   2   6          2.52         -2.71         2.71 o                         
   9   2   6         21.78         16.40         4.48 o                         
  10   2   6          9.35         14.19         5.53 o                         
 -11   3   6          0.29         -4.10         8.47 o                         
 -10   3   6          0.90          0.09         6.21 o                         
  -9   3   6          0.01         -4.68         4.68 o                         
  -8   3   6         11.96          5.70         3.39 o                         
  -7   3   6         21.76         14.37         3.01 o                         
  -6   3   6        177.58        157.87         7.41 o                         
  -5   3   6       1011.26       1026.69        10.46 o                         
  -4   3   6          9.40          8.73         1.84 o                         
  -3   3   6         66.36         60.97         2.47 o                         
  -2   3   6        217.04        199.53         3.66 o                         
  -1   3   6       1215.62       1362.16        10.00 o                         
   0   3   6        642.08        597.94         8.34 o                         
   1   3   6        824.31        805.06         7.70 o                         
   2   3   6         22.22         25.31         1.75 o                         
   3   3   6         35.46         27.29         2.11 o                         
   4   3   6        151.67        147.44         6.58 o                         
   5   3   6          5.45          1.55         2.50 o                         
   6   3   6        752.44        753.21        12.43 o                         
   7   3   6         30.93         31.17         4.00 o                         
   8   3   6          9.34         11.19         3.48 o                         
   9   3   6         13.46          3.95         3.73 o                         
  10   3   6         32.67         32.18         9.15 o                         
 -11   4   6          0.02         -8.49         8.49 o                         
 -10   4   6          2.22          2.43         7.52 o                         
  -9   4   6          9.99         -2.54         4.73 o                         
  -8   4   6          1.13         -2.73         3.28 o                         
  -7   4   6          2.02          3.25         2.73 o                         
  -6   4   6         81.76         76.58         4.38 o                         
  -5   4   6        291.45        313.15         9.94 o                         
  -4   4   6          0.01          0.57         1.71 o                         
  -3   4   6        570.57        601.59         7.20 o                         
  -2   4   6         10.13          6.81         1.37 o                         
  -1   4   6        417.84        419.37         4.84 o                         
   0   4   6        105.99         94.50         2.76 o                         
   1   4   6          9.50          9.12         1.35 o                         
   2   4   6        100.63         91.12         2.66 o                         
   3   4   6        409.01        405.32         7.95 o                         
   4   4   6        510.85        515.27         8.26 o                         
   5   4   6         52.48         42.36         3.09 o                         
   6   4   6        330.55        309.94         9.56 o                         
   7   4   6          2.61         -2.36         2.87 o                         
   8   4   6         38.09         48.05         5.46 o                         
   9   4   6          1.17         -0.03         4.69 o                         
  10   4   6          0.04          2.83         4.88 o                         
 -11   5   6          1.94         -2.69         9.09 o                         
 -10   5   6          0.21         -7.29         7.29 o                         
  -9   5   6         12.77          8.48         4.84 o                         
  -8   5   6         13.53          7.39         3.57 o                         
  -7   5   6        194.56        195.75         6.47 o                         
  -6   5   6        100.58        115.76         4.75 o                         
  -5   5   6         52.64         54.58         4.00 o                         
  -4   5   6         97.61         84.68         3.51 o                         
  -3   5   6         30.27         40.63         2.76 o                         
  -2   5   6          7.13          2.93         1.51 o                         
  -1   5   6        626.81        622.16         6.26 o                         
   0   5   6        348.29        392.79         5.16 o                         
   1   5   6        214.31        216.73         4.02 o                         
   2   5   6         25.02         20.90         2.28 o                         
   3   5   6          1.88          3.16         1.05 o                         
   4   5   6        269.75        256.80         6.00 o                         
   5   5   6        140.88        122.67         4.64 o                         
   6   5   6         18.13         26.86         4.20 o                         
   7   5   6        181.13        157.54         6.47 o                         
   8   5   6         15.96         21.60         5.04 o                         
   9   5   6          0.24         -4.11         4.11 o                         
  10   5   6         40.41         27.41         6.25 o                         
 -10   6   6          0.23         -2.46         8.55 o                         
  -9   6   6         11.08          2.08         5.53 o                         
  -8   6   6          2.44          2.96         3.73 o                         
  -7   6   6          4.01         10.01         4.56 o                         
  -6   6   6          0.09         -2.81         2.81 o                         
  -5   6   6        319.69        297.73         6.12 o                         
  -4   6   6          0.31          3.53         1.58 o                         
  -3   6   6          9.79          9.45         1.55 o                         
  -2   6   6         23.81         33.82         2.11 o                         
  -1   6   6         19.47         19.32         1.80 o                         
   0   6   6        450.31        473.38         5.92 o                         
   1   6   6         96.94         75.39         2.95 o                         
   2   6   6          1.13          0.72         1.22 o                         
   3   6   6         12.23         15.84         2.31 o                         
   4   6   6        428.65        433.39         6.79 o                         
   5   6   6        174.64        178.48        10.19 o                         
   6   6   6          0.25         -2.06         2.60 o                         
   7   6   6         12.36         16.55         3.93 o                         
   8   6   6          2.37          9.44         4.68 o                         
   9   6   6         13.83         16.81         5.30 o                         
  10   6   6          0.99          3.62         5.38 o                         
 -10   7   6          7.94          8.90         6.51 o                         
  -9   7   6         25.62         21.92         5.30 o                         
  -8   7   6          5.06          2.11         4.53 o                         
  -7   7   6         85.80         83.81         5.12 o                         
  -6   7   6          3.35         -2.77         2.77 o                         
  -5   7   6        130.89        141.11         4.98 o                         
  -4   7   6        326.90        320.40         6.60 o                         
  -3   7   6        293.30        298.49         5.33 o                         
  -2   7   6         63.54         72.57         2.90 o                         
  -1   7   6         41.23         42.13         2.57 o                         
   0   7   6         57.52         58.00         2.26 o                         
   1   7   6       1274.37       1291.03        12.36 o                         
   2   7   6        282.26        285.03         5.51 o                         
   3   7   6        226.69        199.60         5.57 o                         
   4   7   6          9.77         10.93         2.95 o                         
   5   7   6        609.31        597.85        12.42 o                         
   6   7   6        155.16        157.35         6.40 o                         
   7   7   6        112.89         93.17         7.42 o                         
   8   7   6          7.40          5.52         5.11 o                         
   9   7   6          1.41          5.08         5.28 o                         
  10   7   6         12.39          9.99         5.84 o                         
 -10   8   6          4.64         -0.95         6.78 o                         
  -9   8   6          0.43         -4.89         4.89 o                         
  -8   8   6          0.44         -4.06         4.06 o                         
  -7   8   6         69.85         75.14         5.24 o                         
  -6   8   6         47.23         40.50         3.88 o                         
  -5   8   6         56.17         53.08         4.08 o                         
  -4   8   6        114.95        116.09         4.48 o                         
  -3   8   6         33.94         32.91         2.80 o                         
  -2   8   6        165.94        188.45         4.11 o                         
  -1   8   6         59.78         66.02         3.77 o                         
   0   8   6        358.22        361.37         5.94 o                         
   1   8   6         65.03         61.96         1.79 o                         
   2   8   6        111.91        103.68         3.45 o                         
   3   8   6       1061.44       1015.10        10.86 o                         
   4   8   6        260.53        265.66         6.97 o                         
   5   8   6          0.26          0.49         3.07 o                         
   6   8   6         27.95         26.17         3.50 o                         
   7   8   6          4.66          0.38         4.53 o                         
   8   8   6         14.13         20.69         5.79 o                         
   9   8   6          2.52          1.76         4.96 o                         
  10   8   6         15.03         12.09         6.59 o                         
 -10   9   6          0.21         -6.79         6.79 o                         
  -9   9   6          0.10         -0.85         4.78 o                         
  -8   9   6          0.10         -2.31         4.58 o                         
  -7   9   6         12.16         12.35         4.17 o                         
  -6   9   6        296.08        321.67         9.74 o                         
  -5   9   6         63.75         60.75         4.92 o                         
  -4   9   6         16.10          6.76         3.12 o                         
  -3   9   6          8.15         10.89         2.23 o                         
  -2   9   6         10.23          8.17         1.62 o                         
  -1   9   6        118.62        130.14         5.13 o                         
   0   9   6        881.82        870.11        10.02 o                         
   1   9   6        224.42        211.70         5.30 o                         
   2   9   6        452.17        465.42         7.50 o                         
   3   9   6        715.60        691.00         8.85 o                         
   4   9   6        466.01        484.26        10.73 o                         
   5   9   6        295.09        308.07         9.53 o                         
   6   9   6        242.44        228.56         8.79 o                         
   7   9   6         22.46         27.40         5.23 o                         
   8   9   6          0.12         -0.57         4.45 o                         
   9   9   6         42.02         44.93         7.28 o                         
 -10  10   6          3.51         -5.23         9.14 o                         
  -9  10   6          3.53         -5.87         5.87 o                         
  -8  10   6          0.02         -2.66         4.93 o                         
  -7  10   6          0.01         -1.66         3.93 o                         
  -6  10   6        287.50        330.06        10.00 o                         
  -5  10   6         12.83          9.89         4.23 o                         
  -4  10   6         13.64          7.76         3.33 o                         
  -3  10   6         48.53         48.76         3.22 o                         
  -2  10   6        106.53        116.81         4.93 o                         
  -1  10   6        439.25        478.82         9.29 o                         
   0  10   6         46.54         35.26         2.82 o                         
   1  10   6         80.57         92.15         4.68 o                         
   2  10   6       1653.94       1589.20        15.07 o                         
   3  10   6         55.11         41.54         4.37 o                         
   4  10   6         34.15         36.15         4.28 o                         
   5  10   6        298.20        305.33         9.51 o                         
   6  10   6          6.77          6.52         4.05 o                         
   7  10   6        147.63        142.27        10.30 o                         
   8  10   6          5.93          5.82         6.67 o                         
   9  10   6         45.20         62.62         8.09 o                         
 -10  11   6          8.76          6.14         7.43 o                         
  -9  11   6          2.42         -2.73         5.59 o                         
  -8  11   6          0.02         -4.97         4.97 o                         
  -7  11   6        134.79        145.25         7.85 o                         
  -6  11   6        107.80        101.99         7.23 o                         
  -5  11   6         55.51         55.22         4.71 o                         
  -4  11   6        119.70        139.06         6.75 o                         
  -3  11   6        140.41        148.61         5.35 o                         
  -2  11   6        156.71        158.63         5.93 o                         
  -1  11   6        136.31        136.84         5.98 o                         
   0  11   6         39.46         34.89         3.13 o                         
   1  11   6        865.47        861.75        12.14 o                         
   2  11   6        110.13        108.73         3.09 o                         
   3  11   6        132.85        123.98         7.72 o                         
   4  11   6         56.31         54.34         6.12 o                         
   5  11   6        239.45        241.94         8.65 o                         
   6  11   6         27.80         21.29         4.54 o                         
   7  11   6          1.30          3.38         4.47 o                         
   8  11   6          8.25         10.84         8.20 o                         
   9  11   6          0.96          0.47         6.46 o                         
  -9  12   6          0.00         -5.70         5.70 o                         
  -8  12   6         53.18         35.76         6.65 o                         
  -7  12   6          1.07         17.54         5.47 o                         
  -6  12   6          8.26         -4.65         4.94 o                         
  -5  12   6          8.94          6.71         4.10 o                         
  -4  12   6         76.83         71.85         4.96 o                         
  -3  12   6         23.40         16.15         3.58 o                         
  -2  12   6          3.43          8.96         3.17 o                         
  -1  12   6          0.12          3.19         3.24 o                         
   0  12   6        657.82        715.85        12.55 o                         
   1  12   6        509.38        529.85        10.54 o                         
   2  12   6        374.72        387.47        10.25 o                         
   3  12   6          5.95          2.98         3.42 o                         
   4  12   6         36.70         28.48         4.67 o                         
   5  12   6         21.22         13.80         4.17 o                         
   6  12   6        185.07        203.41        14.09 o                         
   7  12   6         13.44         10.04         5.19 o                         
   8  12   6         60.10         73.03         8.62 o                         
   9  12   6          7.81          5.69         7.46 o                         
  -9  13   6         14.43          2.10         6.60 o                         
  -8  13   6          6.83         10.60         5.92 o                         
  -7  13   6        114.42        120.08         7.73 o                         
  -6  13   6         15.65         16.66         4.45 o                         
  -5  13   6          8.64          7.96         4.08 o                         
  -4  13   6        110.61        107.07         5.66 o                         
  -3  13   6         18.94         20.53         3.86 o                         
  -2  13   6         59.86         55.68         4.95 o                         
  -1  13   6         21.36         18.80         4.18 o                         
   0  13   6          3.51          7.02         2.96 o                         
   1  13   6         98.62         99.29         5.76 o                         
   2  13   6        862.27        836.98        13.98 o                         
   3  13   6        255.16        242.80        12.03 o                         
   4  13   6        104.92         81.23         6.25 o                         
   5  13   6         72.82         80.49         6.65 o                         
   6  13   6         64.56         62.44         6.81 o                         
   7  13   6         31.05         38.77         7.12 o                         
   8  13   6          0.37         -1.18         6.24 o                         
   9  13   6         20.60         15.02         6.62 o                         
  -9  14   6         14.16          2.00         6.47 o                         
  -8  14   6         19.99         14.47         8.09 o                         
  -7  14   6         14.74         11.84         5.81 o                         
  -6  14   6         18.94         10.18         5.38 o                         
  -5  14   6         84.06         78.22         5.88 o                         
  -4  14   6         56.74         55.25         5.14 o                         
  -3  14   6         60.58         49.25         5.14 o                         
  -2  14   6        167.11        179.07         7.81 o                         
  -1  14   6        181.32        202.74         8.02 o                         
   0  14   6        251.15        277.78         9.63 o                         
   1  14   6         14.87         18.88         3.79 o                         
   2  14   6        101.00        103.78         6.05 o                         
   3  14   6         66.44         73.61         5.86 o                         
   4  14   6         25.45         17.69         4.47 o                         
   5  14   6         29.14         30.57         5.06 o                         
   6  14   6          7.17          7.34         5.60 o                         
   7  14   6         50.24         66.44         7.15 o                         
   8  14   6          0.63          8.09         6.71 o                         
  -8  15   6          1.64          2.29         5.98 o                         
  -7  15   6         14.70          3.39         5.70 o                         
  -6  15   6         53.90         56.42         6.60 o                         
  -5  15   6        115.01        115.60         6.79 o                         
  -4  15   6         23.56         20.79         4.12 o                         
  -3  15   6         60.92         59.78         5.93 o                         
  -2  15   6          0.72         -3.64         3.64 o                         
  -1  15   6        225.02        250.44         8.74 o                         
   0  15   6         78.28         86.50         6.43 o                         
   1  15   6        225.07        224.42         8.98 o                         
   2  15   6        311.16        327.07        13.68 o                         
   3  15   6         75.43         88.23         6.63 o                         
   4  15   6          0.10         -1.32         4.06 o                         
   5  15   6          1.01         -0.26         4.45 o                         
   6  15   6         24.47         17.04         7.16 o                         
   7  15   6         36.15         38.32         7.13 o                         
   8  15   6         42.21         40.11         8.84 o                         
  -8  16   6          2.55         -6.10         6.10 o                         
  -7  16   6          2.96          0.41         5.01 o                         
  -6  16   6          7.42          6.12         5.10 o                         
  -5  16   6          0.68          3.53         4.64 o                         
  -4  16   6         37.08         32.92         5.08 o                         
  -3  16   6         60.86         59.32         6.18 o                         
  -2  16   6         67.86         62.40         5.54 o                         
  -1  16   6        163.27        192.18         9.82 o                         
   0  16   6         89.80         96.76         6.98 o                         
   1  16   6         96.22        107.67         7.33 o                         
   2  16   6         14.70         13.37         4.88 o                         
   3  16   6          0.63          7.72         5.72 o                         
   4  16   6         27.57         25.63         5.11 o                         
   5  16   6          0.12         -3.32         4.63 o                         
   6  16   6          0.30          2.26         5.35 o                         
   7  16   6          3.17         -1.81         6.18 o                         
  -8  17   6          0.87         -6.23         6.57 o                         
  -7  17   6         33.05         27.70         6.27 o                         
  -6  17   6         27.22         13.84         5.47 o                         
  -5  17   6         53.48         58.43         6.38 o                         
  -4  17   6         83.84         96.87         6.60 o                         
  -3  17   6          0.08          1.08         5.23 o                         
  -2  17   6          0.82         -2.63         4.18 o                         
  -1  17   6         43.01         35.33         5.09 o                         
   0  17   6         31.66         32.50         5.89 o                         
   1  17   6         44.76         43.06         6.38 o                         
   2  17   6         73.42         62.06        10.48 o                         
   3  17   6         16.06         10.54         4.80 o                         
   4  17   6         59.93         63.45         7.08 o                         
   5  17   6         12.96          3.95         5.06 o                         
   6  17   6          3.38         -1.78         6.11 o                         
   7  17   6          0.71          5.68         6.98 o                         
  -7  18   6          2.89         -5.52         5.52 o                         
  -6  18   6          1.28          1.76         5.30 o                         
  -5  18   6          2.78          1.72         4.92 o                         
  -4  18   6          5.34          1.75         4.25 o                         
  -3  18   6          4.05          6.41         4.72 o                         
  -2  18   6          6.35          6.15         4.86 o                         
  -1  18   6          7.62         -2.27         4.63 o                         
   0  18   6          0.33         -4.65         4.95 o                         
   1  18   6         88.47        104.66         9.87 o                         
   2  18   6          0.18         -6.22         6.22 o                         
   3  18   6        202.72        213.02        11.35 o                         
   4  18   6          0.03         -1.37         4.73 o                         
   5  18   6         16.39          0.09         5.22 o                         
   6  18   6          0.40         -3.77         6.10 o                         
   7  18   6          0.30         -1.41         5.78 o                         
  -7  19   6          7.34          5.73         5.65 o                         
  -6  19   6          3.97         -5.87         5.87 o                         
  -5  19   6         12.54          4.93         5.27 o                         
  -4  19   6         10.32          4.76         4.74 o                         
  -3  19   6          0.69         -3.88         5.32 o                         
  -2  19   6         55.22         59.39         6.39 o                         
  -1  19   6         42.09         45.60         6.12 o                         
   0  19   6          0.41         -5.09         5.57 o                         
   1  19   6         66.25         72.78         8.13 o                         
   2  19   6         58.86         52.57         7.77 o                         
   3  19   6          0.57         -1.34         6.86 o                         
   4  19   6         47.36         50.71         8.38 o                         
   5  19   6          0.96         -4.14         6.37 o                         
   6  19   6         28.49         22.79         7.01 o                         
  -6  20   6          7.40          6.93         6.54 o                         
  -5  20   6         17.82         14.26         6.10 o                         
  -4  20   6          2.75         -5.23         5.23 o                         
  -3  20   6         46.58         51.41         7.39 o                         
  -2  20   6         10.32          2.25         5.10 o                         
  -1  20   6          0.10         -4.68         4.68 o                         
   0  20   6         11.14          7.09         7.84 o                         
   1  20   6          5.86         11.02         5.85 o                         
   2  20   6         30.58         31.04         7.25 o                         
   3  20   6          2.22         -1.97         7.32 o                         
   4  20   6         14.94         12.48         9.04 o                         
   5  20   6         10.92          5.50         7.87 o                         
  -5  21   6          0.12         -4.96         5.54 o                         
  -4  21   6          5.08         -5.54         5.54 o                         
  -3  21   6          3.63         -3.38         6.43 o                         
  -2  21   6         26.23         23.86         5.86 o                         
  -1  21   6         11.92         -0.34         5.49 o                         
   0  21   6         25.68         29.37         7.34 o                         
   1  21   6         46.20         53.08         8.80 o                         
   2  21   6          9.00          9.13         7.11 o                         
   3  21   6         29.90         40.78         8.09 o                         
   4  21   6          0.39         -6.62         6.62 o                         
   5  21   6         21.22          8.83         8.26 o                         
  -4  22   6          5.04         -5.95         7.34 o                         
  -3  22   6          3.43         -6.92         6.92 o                         
  -2  22   6         43.50         49.33         7.58 o                         
  -1  22   6         16.60         22.70         7.17 o                         
   0  22   6         56.31         73.91         8.85 o                         
   1  22   6         27.48         22.94         7.45 o                         
   2  22   6         55.62         69.96         9.31 o                         
   3  22   6          0.73          0.09         8.14 o                         
   4  22   6         13.69          7.43        11.05 o                         
  -3  23   6          1.34         -1.55         7.91 o                         
  -2  23   6          5.79          6.93         5.96 o                         
  -1  23   6          0.05         -4.59         6.83 o                         
   0  23   6         16.19         27.54         8.07 o                         
   1  23   6          1.51          3.33         6.33 o                         
   2  23   6          0.71         -3.24         7.01 o                         
   3  23   6          1.29         -3.29         6.79 o                         
  -1  24   6         19.44          8.85         6.79 o                         
   0  24   6         17.14         24.57         8.50 o                         
 -10   1   7          5.15         -7.67         7.67 o                         
  -9   1   7          0.01         -5.73         5.73 o                         
  -8   1   7        102.82        103.31         6.27 o                         
  -7   1   7         95.51         93.92         5.25 o                         
  -6   1   7          5.00          4.88         2.40 o                         
  -5   1   7         12.46         16.24         3.05 o                         
  -4   1   7         94.76         85.41         4.16 o                         
  -3   1   7          7.09          5.32         1.95 o                         
  -2   1   7        139.12        140.56         3.20 o                         
  -1   1   7        471.34        437.71         5.06 o                         
   0   1   7        366.68        383.26         6.69 o                         
   1   1   7         22.85         23.66         2.11 o                         
   2   1   7         90.62         81.98         3.01 o                         
   3   1   7          2.88          1.55         2.28 o                         
   4   1   7         52.10         48.09         8.34 o                         
   5   1   7         14.02          7.28         4.89 o                         
   6   1   7        184.05        166.48        14.99 o                         
   7   1   7        167.30        159.12         8.76 o                         
   8   1   7         12.25         23.36         4.31 o                         
   9   1   7          5.22          9.22         6.15 o                         
  10   1   7          0.30         -4.19         7.21 o                         
 -10   2   7         10.42         -1.12         8.05 o                         
  -9   2   7          2.62         -1.69         5.18 o                         
  -8   2   7         33.72         37.26         5.88 o                         
  -7   2   7         45.66         61.42         5.02 o                         
  -6   2   7        416.83        419.86         8.99 o                         
  -5   2   7        145.69        163.01         5.80 o                         
  -4   2   7        150.62        150.36         5.51 o                         
  -3   2   7         30.33         32.36         2.54 o                         
  -2   2   7        260.36        293.28         4.65 o                         
  -1   2   7        465.25        477.79         5.44 o                         
   0   2   7         45.99         41.49         2.35 o                         
   1   2   7         94.38         90.32         3.15 o                         
   2   2   7         89.69         75.92         2.55 o                         
   3   2   7       1008.14        971.57        13.03 o                         
   4   2   7        130.71        135.81         6.96 o                         
   5   2   7        108.59        120.46         6.28 o                         
   6   2   7        400.85        386.85         9.08 o                         
   7   2   7         12.06          7.97         2.91 o                         
   8   2   7          1.66         -3.46         3.46 o                         
   9   2   7         13.75         11.54         7.14 o                         
  10   2   7          0.82          3.05         8.46 o                         
 -10   3   7          6.53          1.51         8.47 o                         
  -9   3   7          0.85          0.92         5.63 o                         
  -8   3   7          0.25          2.51         4.35 o                         
  -7   3   7        260.25        265.44         8.35 o                         
  -6   3   7          6.40         11.49         3.00 o                         
  -5   3   7        292.61        314.08         6.80 o                         
  -4   3   7        301.59        301.50         6.01 o                         
  -3   3   7        152.38        145.68         3.76 o                         
  -2   3   7        160.58        186.77         3.95 o                         
  -1   3   7          0.44         -0.84         1.73 o                         
   0   3   7         11.23          5.12         1.32 o                         
   1   3   7        189.39        197.06         4.14 o                         
   2   3   7        853.99        831.79         8.82 o                         
   3   3   7        343.54        314.90         5.60 o                         
   4   3   7         61.75         55.97         4.01 o                         
   5   3   7         55.38         39.95         4.50 o                         
   6   3   7         14.64         13.58         2.93 o                         
   7   3   7         70.31         66.75         4.86 o                         
   8   3   7         19.18         17.50         4.45 o                         
   9   3   7        110.16         87.83        10.42 o                         
  10   3   7          0.99         -0.66         9.35 o                         
 -10   4   7          3.20         -4.04         7.92 o                         
  -9   4   7         40.71         43.37         7.33 o                         
  -8   4   7         54.95         63.01         6.84 o                         
  -7   4   7          0.10          4.11         3.88 o                         
  -6   4   7         85.64         84.43         4.88 o                         
  -5   4   7          8.89          9.71         3.58 o                         
  -4   4   7         18.54         19.62         1.99 o                         
  -3   4   7          0.72          1.25         1.50 o                         
  -2   4   7        147.04        151.36         3.68 o                         
  -1   4   7        130.36        122.82         3.37 o                         
   0   4   7        357.64        352.86         6.59 o                         
   1   4   7          2.06          2.22         1.27 o                         
   2   4   7        375.32        397.33         5.60 o                         
   3   4   7        549.57        543.56         7.68 o                         
   4   4   7          2.14         -1.57         1.57 o                         
   5   4   7        191.07        173.95         4.24 o                         
   6   4   7         14.79          7.54         3.00 o                         
   7   4   7        235.60        227.57         8.74 o                         
   8   4   7         28.22         25.55         4.69 o                         
   9   4   7          3.13          5.97         5.06 o                         
  10   4   7         12.31         15.95        10.22 o                         
 -10   5   7          2.86         -4.09         8.90 o                         
  -9   5   7          5.87          2.12         5.15 o                         
  -8   5   7          0.10         -4.33         4.33 o                         
  -7   5   7         79.67         92.32         5.63 o                         
  -6   5   7          5.38          4.60         3.24 o                         
  -5   5   7          0.75         -2.18         2.46 o                         
  -4   5   7         39.14         42.41         2.96 o                         
  -3   5   7         56.67         63.32         3.76 o                         
  -2   5   7        517.37        512.18         7.56 o                         
  -1   5   7        241.60        240.03         3.94 o                         
   0   5   7        587.08        610.95         7.11 o                         
   1   5   7          2.47         -0.50         1.27 o                         
   2   5   7        120.97        124.26         3.43 o                         
   3   5   7        109.15        100.90         4.93 o                         
   4   5   7         26.77         30.93         3.56 o                         
   5   5   7        208.03        176.48         7.18 o                         
   6   5   7         40.52         46.06         4.60 o                         
   7   5   7          3.14          6.35         3.53 o                         
   8   5   7         13.07         14.67         4.56 o                         
   9   5   7         32.54         26.75         5.46 o                         
 -10   6   7          1.28         -2.26         7.39 o                         
  -9   6   7         15.26          1.07         6.06 o                         
  -8   6   7         84.88         82.10         6.68 o                         
  -7   6   7          2.10         -3.76         3.76 o                         
  -6   6   7         25.24         15.04         3.70 o                         
  -5   6   7          0.30         -2.48         2.48 o                         
  -4   6   7        129.32        123.33         5.78 o                         
  -3   6   7         99.95        105.02         4.15 o                         
  -2   6   7          4.17          6.92         2.02 o                         
  -1   6   7         44.12         43.65         2.97 o                         
   0   6   7        425.44        447.83         5.91 o                         
   1   6   7         11.25          8.80         1.53 o                         
   2   6   7        448.50        428.74         6.58 o                         
   3   6   7        909.77        880.33        12.92 o                         
   4   6   7       1399.23       1387.48        16.02 o                         
   5   6   7         45.21         58.80         6.11 o                         
   6   6   7         11.98          5.67         3.31 o                         
   7   6   7        173.04        192.30        15.35 o                         
   8   6   7         90.81         96.09         8.42 o                         
   9   6   7         37.63         34.66         6.20 o                         
 -10   7   7          0.03         -6.74         6.74 o                         
  -9   7   7          2.13          2.28         5.98 o                         
  -8   7   7         18.08         18.88         6.10 o                         
  -7   7   7         66.53         60.99         5.66 o                         
  -6   7   7          4.09         -2.74         3.71 o                         
  -5   7   7         13.46         12.61         3.90 o                         
  -4   7   7        138.70        153.34         6.33 o                         
  -3   7   7         19.20         19.76         3.48 o                         
  -2   7   7          6.86         -0.28         1.78 o                         
  -1   7   7         58.42         66.82         3.46 o                         
   0   7   7         20.29         23.66         2.43 o                         
   1   7   7        199.69        194.77         4.31 o                         
   2   7   7         14.93         16.07         1.74 o                         
   3   7   7        598.70        592.85        10.47 o                         
   4   7   7        137.79        123.03         8.51 o                         
   5   7   7        877.77        906.73        27.07 o                         
   6   7   7         38.95         36.64         3.98 o                         
   7   7   7          0.88         -3.01         3.84 o                         
   8   7   7          6.61          6.41         4.51 o                         
   9   7   7          0.06         -2.35         4.90 o                         
 -10   8   7          2.74         -7.97         7.97 o                         
  -9   8   7         12.92         16.66         8.35 o                         
  -8   8   7         26.37         22.98         6.10 o                         
  -7   8   7          3.20         -0.64         4.21 o                         
  -6   8   7         14.85         10.05         3.90 o                         
  -5   8   7          0.14         -0.91         3.80 o                         
  -4   8   7          6.61          6.89         3.31 o                         
  -3   8   7          9.23          5.67         2.04 o                         
  -2   8   7         31.66         31.98         2.56 o                         
  -1   8   7         16.01         16.98         2.77 o                         
   0   8   7         92.68         99.25         3.72 o                         
   1   8   7          1.31         -0.01         1.12 o                         
   2   8   7         18.19         16.46         1.96 o                         
   3   8   7          2.21          1.82         3.83 o                         
   4   8   7        217.27        197.36         9.71 o                         
   5   8   7        362.16        374.62        10.57 o                         
   6   8   7         94.05         97.76         5.81 o                         
   7   8   7         81.43         65.52         6.78 o                         
   8   8   7         11.92         14.03         4.95 o                         
   9   8   7          2.27          3.37         5.55 o                         
 -10   9   7          1.08          4.61         7.95 o                         
  -9   9   7          1.10          5.82         6.80 o                         
  -8   9   7          0.26         -2.31         5.81 o                         
  -7   9   7         13.29          9.26         4.14 o                         
  -6   9   7         18.65         15.65         4.72 o                         
  -5   9   7          2.79         -0.66         3.93 o                         
  -4   9   7         19.13         14.65         3.36 o                         
  -3   9   7         97.87         93.43         5.19 o                         
  -2   9   7        235.21        247.10         6.79 o                         
  -1   9   7          2.20          0.42         2.68 o                         
   0   9   7         71.44         77.33         5.17 o                         
   1   9   7         67.95         74.37         3.53 o                         
   2   9   7          0.60         -0.45         2.01 o                         
   3   9   7         13.48          2.90         3.06 o                         
   4   9   7        237.88        233.17         8.01 o                         
   5   9   7        216.05        250.13        12.54 o                         
   6   9   7         19.42         17.38         4.19 o                         
   7   9   7          0.07         -3.94         3.94 o                         
   8   9   7          5.86          6.61         4.61 o                         
   9   9   7         12.67         10.91         6.07 o                         
  -9  10   7          5.56          5.14         7.91 o                         
  -8  10   7          3.11         -3.49         6.27 o                         
  -7  10   7          2.71          4.83         4.55 o                         
  -6  10   7          9.56          3.91         3.91 o                         
  -5  10   7         24.20         27.96         4.94 o                         
  -4  10   7         37.24         23.38         4.15 o                         
  -3  10   7         47.85         48.13         4.39 o                         
  -2  10   7          0.67          7.27         3.06 o                         
  -1  10   7          2.69          6.02         3.07 o                         
   0  10   7         23.73         21.45         3.55 o                         
   1  10   7          6.62          8.83         2.67 o                         
   2  10   7        170.03        168.72         7.60 o                         
   3  10   7         90.26         83.30         7.72 o                         
   4  10   7         94.26         84.68         5.66 o                         
   5  10   7        132.52        128.32        10.07 o                         
   6  10   7          4.06         -3.60         3.74 o                         
   7  10   7         26.85         27.03         5.66 o                         
   8  10   7          0.39         -4.53         4.88 o                         
   9  10   7          1.93         -0.02         5.75 o                         
  -9  11   7          0.00         -5.96         5.96 o                         
  -8  11   7          2.45          0.62         6.37 o                         
  -7  11   7          1.28          2.54         4.79 o                         
  -6  11   7          4.98         -2.91         4.91 o                         
  -5  11   7         59.31         54.95         7.22 o                         
  -4  11   7         81.33         65.12         5.04 o                         
  -3  11   7          7.40          4.09         3.31 o                         
  -2  11   7         93.27         87.08         4.55 o                         
  -1  11   7        119.27        107.15         5.67 o                         
   0  11   7          0.82          7.58         3.24 o                         
   1  11   7        175.00        172.83         6.17 o                         
   2  11   7        159.24        145.73         6.63 o                         
   3  11   7          6.17          0.74         3.15 o                         
   4  11   7         34.04         26.82         4.42 o                         
   5  11   7          3.19          0.73         3.38 o                         
   6  11   7         10.69         10.81         4.11 o                         
   7  11   7         14.34          7.65         5.09 o                         
   8  11   7          2.56         -4.71         6.28 o                         
  -9  12   7          0.30         -4.25         7.72 o                         
  -8  12   7          0.67         -1.57         6.78 o                         
  -7  12   7          0.33         -6.31         6.31 o                         
  -6  12   7         31.07         34.03         5.90 o                         
  -5  12   7         52.06         42.04         5.95 o                         
  -4  12   7         13.26         13.05         4.71 o                         
  -3  12   7         33.84         29.50         4.15 o                         
  -2  12   7          0.25         -2.81         2.81 o                         
  -1  12   7          0.01          0.20         3.23 o                         
   0  12   7         63.11         40.83         4.49 o                         
   1  12   7        212.12        238.55         7.55 o                         
   2  12   7         24.19         24.35         3.74 o                         
   3  12   7         46.68         36.79         4.42 o                         
   4  12   7         10.84          9.20         3.73 o                         
   5  12   7         48.41         56.10         5.60 o                         
   6  12   7          3.88          3.29         4.48 o                         
   7  12   7          3.73          0.22         4.65 o                         
   8  12   7         47.43         42.01         8.70 o                         
  -9  13   7          3.08          1.05         6.81 o                         
  -8  13   7          0.87         -3.62         6.42 o                         
  -7  13   7          1.10         -3.75         4.86 o                         
  -6  13   7         10.05         10.36         5.05 o                         
  -5  13   7         45.12         45.58         5.52 o                         
  -4  13   7         10.20          7.00         3.44 o                         
  -3  13   7         87.22         91.15         5.53 o                         
  -2  13   7         32.17         25.41         3.63 o                         
  -1  13   7         85.17         94.55         6.09 o                         
   0  13   7        291.56        283.35        11.48 o                         
   1  13   7         80.58         82.02         6.46 o                         
   2  13   7         11.96          3.87         3.41 o                         
   3  13   7         20.75         10.05         3.80 o                         
   4  13   7         13.19          3.10         3.79 o                         
   5  13   7         15.68         12.81         5.48 o                         
   6  13   7          8.39         12.25         5.19 o                         
   7  13   7         56.03         47.29         7.53 o                         
   8  13   7         41.02         46.80         8.55 o                         
  -8  14   7         12.29          2.70         7.49 o                         
  -7  14   7         79.66         87.13         8.23 o                         
  -6  14   7          0.02          2.35         5.31 o                         
  -5  14   7         11.10          6.57         4.68 o                         
  -4  14   7          5.14          2.07         3.51 o                         
  -3  14   7         34.63         30.38         4.52 o                         
  -2  14   7          1.48         -1.24         3.37 o                         
  -1  14   7        785.89        802.33        14.34 o                         
   0  14   7        112.15        108.42         6.66 o                         
   1  14   7         74.89         70.82         6.98 o                         
   2  14   7         30.22         23.15         4.95 o                         
   3  14   7         14.36         10.58         3.96 o                         
   4  14   7         78.18         83.11         6.36 o                         
   5  14   7         24.19         22.62         4.75 o                         
   6  14   7          0.03          1.27         4.55 o                         
   7  14   7          3.88          4.29         6.37 o                         
   8  14   7          2.24          1.64         6.17 o                         
  -8  15   7          1.87         -4.13         7.99 o                         
  -7  15   7          4.51          9.68         6.38 o                         
  -6  15   7          0.00         -2.13         5.33 o                         
  -5  15   7         51.02         47.20         5.74 o                         
  -4  15   7          2.66         -1.24         4.30 o                         
  -3  15   7          0.38         -3.39         3.39 o                         
  -2  15   7        127.49        128.28         6.54 o                         
  -1  15   7         12.44          9.06         4.20 o                         
   0  15   7          0.07          6.95         4.89 o                         
   1  15   7         41.02         52.99         8.39 o                         
   2  15   7         33.46         38.89         6.26 o                         
   3  15   7        110.46        108.70        10.20 o                         
   4  15   7         25.17         22.31         4.68 o                         
   5  15   7          0.04          4.52         4.54 o                         
   6  15   7        177.94        196.91        12.65 o                         
   7  15   7          0.46          4.48         6.56 o                         
  -7  16   7         99.88        107.34         9.36 o                         
  -6  16   7         39.79         39.52         7.25 o                         
  -5  16   7          3.33         -4.76         4.76 o                         
  -4  16   7         58.24         64.48         7.92 o                         
  -3  16   7          3.56         -0.03         4.06 o                         
  -2  16   7         71.54         60.60         5.37 o                         
  -1  16   7         14.85         18.49         5.13 o                         
   0  16   7        741.85        823.03        18.99 o                         
   1  16   7          0.07          5.88         5.89 o                         
   2  16   7        925.79        946.39        20.32 o                         
   3  16   7         32.65         30.85         7.28 o                         
   4  16   7         41.66         57.95         8.41 o                         
   5  16   7         37.13         42.84         6.08 o                         
   6  16   7          8.02          9.64         6.47 o                         
   7  16   7         98.17        117.77        18.42 o                         
  -7  17   7         13.79         18.20         7.58 o                         
  -6  17   7          1.12          0.39         6.27 o                         
  -5  17   7         49.28         59.68         7.08 o                         
  -4  17   7          0.87         -4.55         4.55 o                         
  -3  17   7         22.34         14.07         4.49 o                         
  -2  17   7          3.21         -0.92         4.73 o                         
  -1  17   7         34.27         30.97         7.11 o                         
   0  17   7          8.12          9.58         5.48 o                         
   1  17   7         74.51         76.73        12.74 o                         
   2  17   7         17.72         28.01         6.38 o                         
   3  17   7         15.67         24.64         6.42 o                         
   4  17   7          9.46          7.43         6.38 o                         
   5  17   7          6.04          5.13         5.90 o                         
   6  17   7         25.82         23.15         7.14 o                         
  -6  18   7          1.66         -5.84         5.84 o                         
  -5  18   7         11.50          0.59         6.41 o                         
  -4  18   7         91.97         93.82         8.05 o                         
  -3  18   7          0.41          2.67         4.65 o                         
  -2  18   7          3.66          6.17         4.76 o                         
  -1  18   7         31.36         36.96         6.66 o                         
   0  18   7          4.22          6.87         5.96 o                         
   1  18   7          0.81          4.84         5.74 o                         
   2  18   7          0.05          6.30         5.60 o                         
   3  18   7         11.18         -0.17         5.84 o                         
   4  18   7         23.18          9.21         6.02 o                         
   5  18   7         11.96          8.56         7.25 o                         
   6  18   7          4.00         -4.53         7.31 o                         
  -6  19   7          1.26         -6.40         6.40 o                         
  -5  19   7          6.60          4.38         6.67 o                         
  -4  19   7         69.02         82.21         9.22 o                         
  -3  19   7         76.13         83.69         9.10 o                         
  -2  19   7          0.08         -5.37         5.37 o                         
  -1  19   7          2.35         -3.65         6.49 o                         
   0  19   7        171.36        173.07        11.29 o                         
   1  19   7         15.38         15.88         6.64 o                         
   2  19   7         14.71         12.38         6.74 o                         
   3  19   7          6.80         13.54         6.68 o                         
   4  19   7         33.62         29.30         7.51 o                         
   5  19   7          4.33         -3.64         6.15 o                         
  -5  20   7         11.84          8.15         6.91 o                         
  -4  20   7         12.42         14.41         7.26 o                         
  -3  20   7          0.45         -1.89         5.91 o                         
  -2  20   7         14.66         10.03         6.82 o                         
  -1  20   7          0.40         -5.64         5.64 o                         
   0  20   7          7.56          0.01         5.69 o                         
   1  20   7         46.47         44.79         7.40 o                         
   2  20   7          1.73         -4.76         6.59 o                         
   3  20   7         22.15         14.28         7.25 o                         
   4  20   7          0.51          1.51         6.25 o                         
  -4  21   7          9.85         20.40         8.45 o                         
  -3  21   7         34.07         44.17         8.75 o                         
  -2  21   7          2.36         -2.31         6.91 o                         
  -1  21   7          0.22         -5.82         7.39 o                         
   0  21   7         39.33         34.12         9.58 o                         
   1  21   7          0.14          3.40         7.01 o                         
   2  21   7         14.60         15.86         7.81 o                         
   3  21   7         14.10          1.68         6.86 o                         
   4  21   7         18.46         15.40         7.67 o                         
  -3  22   7          0.45         -7.25         7.25 o                         
  -2  22   7          3.18          6.26         7.39 o                         
  -1  22   7          0.94         -6.23         6.23 o                         
   0  22   7          1.31         -0.81         6.89 o                         
   1  22   7          0.00         -0.81         7.09 o                         
   2  22   7          0.38         -6.21         6.21 o                         
  -1  23   7          1.47          2.44        10.39 o                         
   0  23   7          3.59          3.19         9.02 o                         
 -10   0   8         16.74         -4.75        15.10 o                         
  -9   0   8        127.25        122.50        17.56 o                         
  -8   0   8         32.62         21.58         6.65 o                         
  -7   0   8          2.70          5.85         5.14 o                         
  -6   0   8         36.76         25.85         5.53 o                         
  -5   0   8          4.27          7.41         3.84 o                         
  -4   0   8        753.56        804.28        17.79 o                         
  -3   0   8        479.99        464.01        12.65 o                         
  -2   0   8        153.29        153.55         6.89 o                         
  -1   0   8        464.62        501.97         7.68 o                         
   0   0   8        816.92        848.05        15.08 o                         
   1   0   8       1084.41       1027.35        16.22 o                         
   2   0   8        220.12        202.40         5.86 o                         
   3   0   8       1372.14       1294.54        38.77 o                         
   4   0   8        111.96         83.86        14.24 o                         
   5   0   8         48.91         41.69         8.55 o                         
   6   0   8          3.30         -3.42         4.65 o                         
   7   0   8          7.03         19.18         8.35 o                         
   8   0   8          5.44          6.66         8.34 o                         
   9   0   8          5.65         14.15         9.88 o                         
 -10   1   8          3.66          5.80         9.19 o                         
  -9   1   8         26.55         32.23        10.03 o                         
  -8   1   8          0.07          1.89         4.56 o                         
  -7   1   8          8.35          3.10         3.61 o                         
  -6   1   8         13.41          9.68         3.48 o                         
  -5   1   8         31.86         15.92         3.07 o                         
  -4   1   8         23.89         41.93         5.13 o                         
  -3   1   8          0.85          5.10         2.77 o                         
  -2   1   8         56.21         60.27         2.64 o                         
  -1   1   8         45.88         50.23         2.15 o                         
   0   1   8        904.58        885.28         9.53 o                         
   1   1   8          1.65          1.70         1.72 o                         
   2   1   8        128.14        110.03         5.39 o                         
   3   1   8         36.87         35.80         2.29 o                         
   4   1   8         11.72         -6.33         6.33 o                         
   5   1   8        286.61        293.85        13.57 o                         
   6   1   8         65.51         57.82         6.18 o                         
   7   1   8         28.38         28.84         4.61 o                         
   8   1   8        121.21        124.42        11.61 o                         
   9   1   8          2.40          9.96         9.04 o                         
 -10   2   8          0.21          4.69        10.79 o                         
  -9   2   8         31.64         44.44         7.13 o                         
  -8   2   8         31.51         45.93         5.84 o                         
  -7   2   8          0.59         -2.21         3.77 o                         
  -6   2   8          0.10         -2.37         3.16 o                         
  -5   2   8         52.60         55.48         4.53 o                         
  -4   2   8         50.69         45.43         3.88 o                         
  -3   2   8        100.99        104.59         6.02 o                         
  -2   2   8        360.59        340.63         5.53 o                         
  -1   2   8         74.83         65.15         2.39 o                         
   0   2   8          4.39          6.06         1.82 o                         
   1   2   8          3.31         -0.04         1.71 o                         
   2   2   8          0.93          2.33         2.05 o                         
   3   2   8         29.28         25.67         2.33 o                         
   4   2   8         71.46         61.63         7.56 o                         
   5   2   8          2.81         -0.32         3.49 o                         
   6   2   8          3.76         -2.71         4.20 o                         
   7   2   8          6.70          3.96         4.32 o                         
   8   2   8         24.51         20.65         7.54 o                         
   9   2   8         10.23         18.17         7.84 o                         
 -10   3   8         13.36          5.79         9.10 o                         
  -9   3   8          3.95          1.25         5.36 o                         
  -8   3   8         60.68         55.75         5.99 o                         
  -7   3   8         23.73         16.71         4.73 o                         
  -6   3   8         28.80         31.84         3.82 o                         
  -5   3   8         44.14         43.94         3.79 o                         
  -4   3   8         12.52         12.94         3.28 o                         
  -3   3   8        585.60        628.65        12.28 o                         
  -2   3   8         14.08          6.98         1.93 o                         
  -1   3   8        109.55        109.95         3.27 o                         
   0   3   8          0.85         -1.82         2.22 o                         
   1   3   8        175.05        172.57         4.59 o                         
   2   3   8        730.60        719.08         8.45 o                         
   3   3   8        393.05        372.64         4.89 o                         
   4   3   8         86.94         78.80         6.76 o                         
   5   3   8        157.36        114.94         4.60 o                         
   6   3   8         74.78         63.32         5.90 o                         
   7   3   8         11.69         13.69         4.61 o                         
   8   3   8        203.98        239.26        20.69 o                         
   9   3   8         80.11         70.10         9.23 o                         
 -10   4   8          0.55         -6.49         8.56 o                         
  -9   4   8          9.71          5.70         8.27 o                         
  -8   4   8         10.58         13.47         5.08 o                         
  -7   4   8        127.59        125.92         7.30 o                         
  -6   4   8          4.43          5.54         3.93 o                         
  -5   4   8         42.53         43.40         4.31 o                         
  -4   4   8          3.75         -1.15         3.07 o                         
  -3   4   8         19.18         10.40         3.37 o                         
  -2   4   8          3.92          1.93         1.94 o                         
  -1   4   8         22.50         14.69         1.94 o                         
   0   4   8          1.69         -0.83         1.80 o                         
   1   4   8        359.83        343.19         6.07 o                         
   2   4   8         59.00         56.82         2.70 o                         
   3   4   8        505.27        482.56         6.58 o                         
   4   4   8          3.28         -2.82         2.82 o                         
   5   4   8         22.46         20.45         3.39 o                         
   6   4   8         16.25         13.91         2.91 o                         
   7   4   8         11.24          6.37         5.10 o                         
   8   4   8         26.51         24.92         6.23 o                         
   9   4   8          0.30         11.04         6.99 o                         
 -10   5   8          5.16          0.21         7.88 o                         
  -9   5   8          6.33          5.74         6.21 o                         
  -8   5   8         48.92         63.93         6.26 o                         
  -7   5   8         26.31         33.02         7.74 o                         
  -6   5   8         71.39         65.70         7.06 o                         
  -5   5   8         38.52         39.97         4.67 o                         
  -4   5   8          2.56         -2.15         2.99 o                         
  -3   5   8          1.77         -2.18         2.99 o                         
  -2   5   8          7.91          6.28         2.69 o                         
  -1   5   8          0.32          0.88         1.33 o                         
   0   5   8          0.37         -1.32         1.32 o                         
   1   5   8          8.63         11.59         1.72 o                         
   2   5   8          6.29          5.10         2.13 o                         
   3   5   8        157.07        144.13         3.96 o                         
   4   5   8         44.25         53.69         3.17 o                         
   5   5   8        167.65        144.32         6.34 o                         
   6   5   8          0.00         -1.17         2.67 o                         
   7   5   8         11.58         14.70         4.79 o                         
   8   5   8          8.47          8.19         6.65 o                         
   9   5   8         17.27          9.52         7.52 o                         
  -9   6   8          0.02          3.14         6.46 o                         
  -8   6   8          0.23          9.25         6.11 o                         
  -7   6   8        130.77        130.11         7.57 o                         
  -6   6   8          9.64         10.22         4.70 o                         
  -5   6   8         24.25         17.92         3.73 o                         
  -4   6   8          1.63          0.07         4.11 o                         
  -3   6   8          3.78         -2.88         2.88 o                         
  -2   6   8         24.23         26.08         3.09 o                         
  -1   6   8        118.24        128.03         3.38 o                         
   0   6   8         24.18         21.22         2.28 o                         
   1   6   8         67.75         68.46         3.12 o                         
   2   6   8        530.02        539.80         8.49 o                         
   3   6   8        333.78        311.67         6.48 o                         
   4   6   8         81.98         82.57         5.22 o                         
   5   6   8         17.33         20.94         3.84 o                         
   6   6   8          9.57          5.89         3.35 o                         
   7   6   8         75.25         89.78         6.93 o                         
   8   6   8         31.95         34.61         8.00 o                         
   9   6   8         16.04         13.94         7.38 o                         
  -9   7   8         12.25          4.77         6.80 o                         
  -8   7   8          2.92         -1.63         5.81 o                         
  -7   7   8         15.85          9.57         5.15 o                         
  -6   7   8         55.17         54.92         5.87 o                         
  -5   7   8          6.53          8.79         3.42 o                         
  -4   7   8         16.78         13.04         4.18 o                         
  -3   7   8          2.76          2.71         4.75 o                         
  -2   7   8         87.06         95.85         4.92 o                         
  -1   7   8         24.13         21.11         2.48 o                         
   0   7   8         65.49         64.60         3.19 o                         
   1   7   8        118.19        128.91         4.77 o                         
   2   7   8         34.14         37.44         3.05 o                         
   3   7   8         70.55         72.85         4.35 o                         
   4   7   8         97.02         95.45         6.63 o                         
   5   7   8         29.55         23.50         3.93 o                         
   6   7   8         22.02         27.50         6.15 o                         
   7   7   8          0.10         -4.01         4.01 o                         
   8   7   8          0.54          0.08         6.01 o                         
   9   7   8         42.26         52.39        10.48 o                         
  -9   8   8          5.05          5.52         6.83 o                         
  -8   8   8         10.93         -3.84         5.58 o                         
  -7   8   8          4.14          0.44         4.71 o                         
  -6   8   8         59.31         56.31         5.80 o                         
  -5   8   8         39.37         29.93         4.51 o                         
  -4   8   8         89.95         88.23         5.95 o                         
  -3   8   8         32.10         28.89         6.29 o                         
  -2   8   8          0.15          2.57         3.51 o                         
  -1   8   8        151.24        144.44         5.82 o                         
   0   8   8         47.09         46.00         3.22 o                         
   1   8   8       1104.24       1122.02        14.30 o                         
   2   8   8          5.17          2.60         2.34 o                         
   3   8   8          0.29         -1.11         2.19 o                         
   4   8   8         22.38         37.23         4.43 o                         
   5   8   8         84.49         76.43         5.64 o                         
   6   8   8          3.32         10.35         3.75 o                         
   7   8   8         22.20         27.90         5.60 o                         
   8   8   8          5.48          1.79         7.74 o                         
  -9   9   8          1.08         -5.81         6.28 o                         
  -8   9   8         40.37         38.33         7.30 o                         
  -7   9   8         11.37          9.60         5.51 o                         
  -6   9   8          0.01         -4.15         4.15 o                         
  -5   9   8         39.01         35.82         4.97 o                         
  -4   9   8         17.63         19.03         4.41 o                         
  -3   9   8         15.37         10.24         5.84 o                         
  -2   9   8        350.86        346.94         8.14 o                         
  -1   9   8         12.96         16.77         3.84 o                         
   0   9   8        493.67        485.00         9.39 o                         
   1   9   8          1.23          2.64         2.67 o                         
   2   9   8         46.07         43.15         4.96 o                         
   3   9   8        109.87         99.87         5.97 o                         
   4   9   8        103.63         99.08         6.06 o                         
   5   9   8         15.71         25.03         5.51 o                         
   6   9   8         34.99         37.48         4.79 o                         
   7   9   8          0.06         -2.65         4.35 o                         
   8   9   8         92.30         96.80         9.59 o                         
  -9  10   8         29.01         34.30         8.02 o                         
  -8  10   8         16.53          7.99         7.16 o                         
  -7  10   8         18.38          3.35         5.54 o                         
  -6  10   8          2.15         -2.90         5.15 o                         
  -5  10   8          7.07         12.08         4.64 o                         
  -4  10   8         35.67         39.59         5.21 o                         
  -3  10   8          0.03         -3.14         3.72 o                         
  -2  10   8         10.81          4.28         4.21 o                         
  -1  10   8        541.09        584.55        10.95 o                         
   0  10   8        247.93        242.03        10.49 o                         
   1  10   8        192.91        189.92        11.85 o                         
   2  10   8         92.23         86.30         5.55 o                         
   3  10   8        225.96        227.04         9.64 o                         
   4  10   8        120.99        114.16         6.57 o                         
   5  10   8          8.85          8.33         3.96 o                         
   6  10   8         11.32         10.14         4.25 o                         
   7  10   8         98.81        117.04         8.20 o                         
   8  10   8          9.18          6.97         5.57 o                         
  -9  11   8         15.26         16.15         8.00 o                         
  -8  11   8          1.53          0.26         6.58 o                         
  -7  11   8          0.66          0.94         4.99 o                         
  -6  11   8          2.43          0.29         5.45 o                         
  -5  11   8         15.40          7.05         4.33 o                         
  -4  11   8          2.16          9.45         4.68 o                         
  -3  11   8         29.09         30.15         5.14 o                         
  -2  11   8          7.16         13.03         4.73 o                         
  -1  11   8        274.07        290.92        10.19 o                         
   0  11   8         33.09         27.19         5.19 o                         
   1  11   8        137.85        154.05        13.21 o                         
   2  11   8          0.87         -0.36         2.89 o                         
   3  11   8          0.68          5.42         3.54 o                         
   4  11   8        135.47        116.14         6.67 o                         
   5  11   8         30.59         25.39         4.67 o                         
   6  11   8         20.36         31.22         5.62 o                         
   7  11   8          0.04          8.44         5.28 o                         
   8  11   8         28.23         19.75         9.14 o                         
  -8  12   8          5.24          0.77         7.78 o                         
  -7  12   8          0.03          1.93         6.03 o                         
  -6  12   8          6.09         -3.99         4.83 o                         
  -5  12   8          8.37         11.24         5.07 o                         
  -4  12   8         99.07         87.97         6.17 o                         
  -3  12   8         41.20         40.33         5.49 o                         
  -2  12   8        338.57        370.03        10.41 o                         
  -1  12   8         15.10         20.82         3.98 o                         
   0  12   8          0.63          0.49         4.11 o                         
   1  12   8         57.14         76.89         6.30 o                         
   2  12   8          0.09         -3.68         3.68 o                         
   3  12   8         37.97         25.39         4.43 o                         
   4  12   8         34.23         29.89         4.59 o                         
   5  12   8         37.49         45.77         5.27 o                         
   6  12   8         21.18         21.66         5.46 o                         
   7  12   8          4.67          6.33         5.40 o                         
  -8  13   8          7.37          0.99         8.06 o                         
  -7  13   8          8.75         10.17         6.92 o                         
  -6  13   8         33.01         21.36         5.88 o                         
  -5  13   8          0.14         -2.71         4.29 o                         
  -4  13   8         22.12         25.69         5.04 o                         
  -3  13   8         11.00         12.57         4.23 o                         
  -2  13   8         64.06         77.65         6.32 o                         
  -1  13   8          0.28         -2.06         3.54 o                         
   0  13   8        268.83        253.19         9.76 o                         
   1  13   8         13.80         15.45         4.94 o                         
   2  13   8         33.69         35.63         7.38 o                         
   3  13   8         25.73         29.99         5.36 o                         
   4  13   8          3.59          1.87         5.06 o                         
   5  13   8         91.03        126.81         7.60 o                         
   6  13   8         16.58         14.69         5.54 o                         
   7  13   8        119.80        155.04        13.61 o                         
  -8  14   8         16.21         14.55         7.79 o                         
  -7  14   8         21.89         23.08         6.90 o                         
  -6  14   8          0.41         -3.01         5.49 o                         
  -5  14   8          3.46          2.15         4.77 o                         
  -4  14   8          1.76          2.52         4.73 o                         
  -3  14   8          6.33          2.64         4.17 o                         
  -2  14   8          5.18          5.39         4.82 o                         
  -1  14   8          2.89          0.99         4.41 o                         
   0  14   8         26.52         23.25         5.14 o                         
   1  14   8        307.08        359.32        11.76 o                         
   2  14   8         31.40         26.48         5.53 o                         
   3  14   8        100.93         97.39         7.61 o                         
   4  14   8          9.25         15.57         4.64 o                         
   5  14   8         12.53          4.46         4.64 o                         
   6  14   8          1.20         -0.82         5.78 o                         
   7  14   8          0.16         -3.76         5.93 o                         
  -7  15   8          6.69          7.29         6.72 o                         
  -6  15   8          4.19         -5.01         5.01 o                         
  -5  15   8          0.72         -1.87         4.70 o                         
  -4  15   8          3.89          3.91         6.19 o                         
  -3  15   8         94.35         96.96         7.13 o                         
  -2  15   8         24.23         27.67         5.42 o                         
  -1  15   8          1.99          1.10         5.07 o                         
   0  15   8        181.26        178.05        11.92 o                         
   1  15   8         88.66         84.93         7.18 o                         
   2  15   8          8.50         10.79         5.14 o                         
   3  15   8         43.25         36.47         6.78 o                         
   4  15   8         35.29         37.33         6.05 o                         
   5  15   8         15.34         27.87         6.91 o                         
   6  15   8         13.52          8.95         7.54 o                         
  -7  16   8          0.08         -1.97         7.93 o                         
  -6  16   8         19.94         15.48         7.09 o                         
  -5  16   8         47.88         47.01         6.12 o                         
  -4  16   8         11.13         16.36         5.41 o                         
  -3  16   8          2.95          0.24         4.75 o                         
  -2  16   8          0.11         -4.65         4.65 o                         
  -1  16   8         11.30         10.89         5.47 o                         
   0  16   8         89.03        113.44        10.37 o                         
   1  16   8         16.73         34.49         8.20 o                         
   2  16   8          3.18          1.04         4.87 o                         
   3  16   8         18.41         18.92         7.25 o                         
   4  16   8          5.81          0.99         5.02 o                         
   5  16   8         15.65          4.90         9.08 o                         
   6  16   8          2.86          3.50         6.64 o                         
  -6  17   8          6.60          4.65         6.16 o                         
  -5  17   8          1.78         -6.13         6.13 o                         
  -4  17   8         26.25         23.53         6.59 o                         
  -3  17   8         30.85         31.47         6.61 o                         
  -2  17   8          6.91         11.78         6.31 o                         
  -1  17   8          1.14          0.40         5.34 o                         
   0  17   8          3.61          8.16         5.32 o                         
   1  17   8         44.51         49.01         6.90 o                         
   2  17   8         92.60        109.79         8.41 o                         
   3  17   8         23.52         42.40         6.67 o                         
   4  17   8         12.93          7.00         6.03 o                         
   5  17   8          0.53         -6.87         6.87 o                         
  -6  18   8          0.32         -5.88         6.80 o                         
  -5  18   8         16.79          2.82         7.10 o                         
  -4  18   8          7.26          6.18         6.58 o                         
  -3  18   8          4.23         -6.19         9.24 o                         
  -2  18   8          0.81         -6.29         6.48 o                         
  -1  18   8         23.15         19.86         6.73 o                         
   0  18   8          5.34          6.45         5.55 o                         
   1  18   8         14.60          9.78         5.56 o                         
   2  18   8          4.11         -5.21         5.21 o                         
   3  18   8          2.21         -2.74         6.33 o                         
   4  18   8          0.32          4.99         6.66 o                         
   5  18   8          1.30          0.93         7.58 o                         
  -5  19   8          0.16         -7.02         7.02 o                         
  -4  19   8          1.90         -0.07         6.67 o                         
  -3  19   8         11.43         11.14         6.90 o                         
  -2  19   8          0.99         -1.49         7.52 o                         
  -1  19   8          1.58          4.14         6.14 o                         
   0  19   8         88.69         72.29         8.17 o                         
   1  19   8        124.17        136.52         9.80 o                         
   2  19   8         35.83         32.59         7.26 o                         
   3  19   8         63.65         64.18         9.36 o                         
   4  19   8          4.13         -4.25         6.69 o                         
  -4  20   8          7.11          1.36         7.89 o                         
  -3  20   8          8.88          2.85         5.85 o                         
  -2  20   8          0.39         -7.08         7.08 o                         
  -1  20   8          4.39          2.89         6.49 o                         
   0  20   8          1.14         -1.55         6.48 o                         
   1  20   8          0.39          2.72         8.59 o                         
   2  20   8         20.47          2.77         7.04 o                         
   3  20   8          0.43         -6.19         6.19 o                         
  -3  21   8          7.78          7.29         8.00 o                         
  -2  21   8          2.32          2.27         8.31 o                         
  -1  21   8          2.01          0.08         9.17 o                         
   0  21   8         28.27         51.06        10.66 o                         
   1  21   8          8.42          1.46         7.07 o                         
   2  21   8          0.02         -9.96         9.96 o                         
  -9   1   9         40.83         32.87        12.56 o                         
  -8   1   9         24.34         22.01         6.38 o                         
  -7   1   9          0.14         -3.22         4.00 o                         
  -6   1   9          0.13         -0.96         3.69 o                         
  -5   1   9         17.20         14.07         5.17 o                         
  -4   1   9         96.24         82.78         5.31 o                         
  -3   1   9        341.65        355.63        10.20 o                         
  -2   1   9          8.15          9.97         3.43 o                         
  -1   1   9          0.88          1.83         1.85 o                         
   0   1   9        295.13        290.49         7.18 o                         
   1   1   9        651.90        667.20        10.56 o                         
   2   1   9          5.19          2.84         2.39 o                         
   3   1   9         24.70         30.74         2.70 o                         
   4   1   9        153.48        162.26         9.96 o                         
   5   1   9         30.45         26.35         4.58 o                         
   6   1   9          1.07         -2.82         3.90 o                         
   7   1   9         24.02         27.02         4.91 o                         
   8   1   9          1.74         -5.54         5.54 o                         
  -9   2   9         12.05         19.34         7.94 o                         
  -8   2   9         15.88         10.59         5.72 o                         
  -7   2   9          2.55          7.09         4.45 o                         
  -6   2   9         16.23         14.51         4.24 o                         
  -5   2   9         12.47          8.80         3.90 o                         
  -4   2   9         18.16         12.74         3.82 o                         
  -3   2   9         12.68         19.81         4.30 o                         
  -2   2   9          7.99         10.99         3.19 o                         
  -1   2   9         29.17         27.95         2.72 o                         
   0   2   9          1.22         -2.46         2.46 o                         
   1   2   9        302.93        290.74         7.00 o                         
   2   2   9          0.17         -1.60         2.40 o                         
   3   2   9         97.08         80.99         4.51 o                         
   4   2   9         14.83         12.41         4.21 o                         
   5   2   9         44.52         40.62         5.23 o                         
   6   2   9         94.44        111.35         7.56 o                         
   7   2   9          0.21         -0.33         3.88 o                         
   8   2   9         41.95         27.46        10.28 o                         
  -9   3   9         38.32         48.44         8.27 o                         
  -8   3   9          0.97          3.36         5.31 o                         
  -7   3   9          1.29          8.11         4.82 o                         
  -6   3   9         13.79         16.62         4.36 o                         
  -5   3   9         31.40         18.26         3.83 o                         
  -4   3   9          0.17         -3.19         3.19 o                         
  -3   3   9        216.21        219.53         7.28 o                         
  -2   3   9         51.01         51.47         4.10 o                         
  -1   3   9        393.27        406.81         8.73 o                         
   0   3   9         34.07         34.19         3.50 o                         
   1   3   9        363.62        351.35         8.07 o                         
   2   3   9        107.39        111.67         6.31 o                         
   3   3   9          0.01         -1.89         1.89 o                         
   4   3   9         54.28         41.86         3.13 o                         
   5   3   9         77.13         77.96         7.27 o                         
   6   3   9          0.59          0.02         4.52 o                         
   7   3   9         26.63         32.59         7.17 o                         
   8   3   9          5.66         11.21         6.59 o                         
  -9   4   9         12.02         23.78         7.54 o                         
  -8   4   9         32.28         30.00         5.83 o                         
  -7   4   9          4.03          1.85         4.79 o                         
  -6   4   9          1.70         -0.88         3.76 o                         
  -5   4   9          1.85         -3.54         3.54 o                         
  -4   4   9          3.32          3.09         3.59 o                         
  -3   4   9         40.60         33.63         4.15 o                         
  -2   4   9        116.93        138.22         6.36 o                         
  -1   4   9         73.88         76.80         5.07 o                         
   0   4   9         54.03         53.69         4.08 o                         
   1   4   9         20.15         17.82         3.18 o                         
   2   4   9        403.75        419.84         9.07 o                         
   3   4   9          6.23          4.53         1.79 o                         
   4   4   9        163.85        176.10         5.87 o                         
   5   4   9          2.50         -0.35         3.81 o                         
   6   4   9         92.40         75.23         6.62 o                         
   7   4   9        155.78        161.88        12.08 o                         
   8   4   9         28.07         19.48         7.99 o                         
  -9   5   9         21.94         19.55         8.23 o                         
  -8   5   9          0.04          6.03         5.04 o                         
  -7   5   9          0.30          0.01         4.74 o                         
  -6   5   9         13.77          6.29         4.55 o                         
  -5   5   9         13.51          8.85         3.78 o                         
  -4   5   9         49.89         46.69         4.69 o                         
  -3   5   9          5.53          0.82         3.28 o                         
  -2   5   9         64.17         59.92         5.07 o                         
  -1   5   9         43.24         39.25         4.62 o                         
   0   5   9        344.69        354.82         7.48 o                         
   1   5   9          5.70          3.35         2.36 o                         
   2   5   9        241.37        257.73         6.45 o                         
   3   5   9        175.65        158.03         7.23 o                         
   4   5   9          0.85          4.27         2.56 o                         
   5   5   9         78.80         71.20         6.29 o                         
   6   5   9         48.30         52.01         5.73 o                         
   7   5   9         54.07         89.64         9.86 o                         
   8   5   9         55.14         76.02        11.57 o                         
  -9   6   9          0.01         -6.45         6.45 o                         
  -8   6   9          0.43         -2.89         5.18 o                         
  -7   6   9          3.81         -1.62         5.83 o                         
  -6   6   9          0.99          3.66         4.34 o                         
  -5   6   9          5.38         -0.68         3.92 o                         
  -4   6   9         58.90         59.39         5.46 o                         
  -3   6   9          1.45         -3.49         3.49 o                         
  -2   6   9        119.25        120.57         6.31 o                         
  -1   6   9         14.59          3.35         3.70 o                         
   0   6   9          1.33          0.28         2.11 o                         
   1   6   9        733.19        786.38        11.12 o                         
   2   6   9        195.45        183.38         5.64 o                         
   3   6   9          1.11         -0.29         2.19 o                         
   4   6   9        189.43        184.71         8.19 o                         
   5   6   9          0.56          0.72         3.04 o                         
   6   6   9         73.76         78.40         6.58 o                         
   7   6   9         41.56         53.96         8.88 o                         
   8   6   9          5.65          0.52         7.66 o                         
  -9   7   9         14.78          7.45         7.64 o                         
  -8   7   9          0.04         -5.96         5.96 o                         
  -7   7   9          5.69          6.08         5.28 o                         
  -6   7   9         50.43         41.29         5.77 o                         
  -5   7   9          1.75          5.07         4.37 o                         
  -4   7   9          6.21          3.57         5.02 o                         
  -3   7   9         19.28         18.80         5.26 o                         
  -2   7   9          1.45         -4.26         4.26 o                         
  -1   7   9         83.24         81.12         7.24 o                         
   0   7   9        196.37        185.94         7.37 o                         
   1   7   9          1.56          4.54         2.78 o                         
   2   7   9        328.92        336.99         7.93 o                         
   3   7   9         48.20         44.23         4.07 o                         
   4   7   9        101.48         99.09         5.31 o                         
   5   7   9        127.83        118.60         6.43 o                         
   6   7   9          0.23          1.80         3.97 o                         
   7   7   9         15.99         13.58         6.49 o                         
   8   7   9          0.77          6.74         7.96 o                         
  -8   8   9          2.40          5.37         6.27 o                         
  -7   8   9          0.84         -4.61         4.61 o                         
  -6   8   9         14.47         12.74         5.02 o                         
  -5   8   9          5.98          3.15         4.47 o                         
  -4   8   9          0.08         -5.33         5.46 o                         
  -3   8   9          5.69         -4.85         4.85 o                         
  -2   8   9          4.88         -3.90         3.90 o                         
  -1   8   9         13.04          8.24         5.82 o                         
   0   8   9         34.19         31.73         6.00 o                         
   1   8   9         27.91         21.29         3.86 o                         
   2   8   9        247.32        227.53         7.66 o                         
   3   8   9        376.99        379.67         8.58 o                         
   4   8   9          3.26          1.73         2.74 o                         
   5   8   9          1.02         -3.38         3.38 o                         
   6   8   9         17.26         14.48         4.09 o                         
   7   8   9         28.31         28.33         7.23 o                         
   8   8   9          0.44          3.66         7.19 o                         
  -8   9   9          0.34         -6.34         6.34 o                         
  -7   9   9          6.88         -0.23         5.37 o                         
  -6   9   9          0.46          3.44         4.79 o                         
  -5   9   9         14.69          5.92         5.46 o                         
  -4   9   9         34.89         42.94         6.78 o                         
  -3   9   9          1.78         -4.34         4.85 o                         
  -2   9   9         12.32          7.50         4.52 o                         
  -1   9   9          0.31          0.93         4.27 o                         
   0   9   9          0.55         -3.37         3.37 o                         
   1   9   9        132.39        111.02         6.15 o                         
   2   9   9         28.05         26.48         4.32 o                         
   3   9   9        554.25        577.76        10.85 o                         
   4   9   9         54.70         58.08         5.19 o                         
   5   9   9         11.99         11.61         3.80 o                         
   6   9   9          2.07         -3.18         3.88 o                         
   7   9   9         22.03         26.31        10.51 o                         
  -8  10   9          2.46         -4.98         6.46 o                         
  -7  10   9          0.61         -2.10         5.48 o                         
  -6  10   9          0.72         -2.62         5.47 o                         
  -5  10   9         23.05         27.38         6.29 o                         
  -4  10   9         18.20         21.52         6.59 o                         
  -3  10   9         36.58         34.45         5.99 o                         
  -2  10   9          0.06         -3.53         4.43 o                         
  -1  10   9         19.89         16.18         6.21 o                         
   0  10   9        123.08        138.51         6.84 o                         
   1  10   9         19.60         20.96         4.02 o                         
   2  10   9          0.01          0.03         3.46 o                         
   3  10   9         14.98         23.25         4.91 o                         
   4  10   9          0.93          4.43         3.81 o                         
   5  10   9          0.69         -3.29         3.40 o                         
   6  10   9          7.26          8.57         4.96 o                         
   7  10   9          0.03          7.49         8.10 o                         
  -8  11   9          0.93         -7.71         7.71 o                         
  -7  11   9          0.03         -5.89         5.89 o                         
  -6  11   9          0.82         -1.98         5.48 o                         
  -5  11   9          0.71         -2.93         5.69 o                         
  -4  11   9         40.48         28.88         8.56 o                         
  -3  11   9          5.14          5.33         5.19 o                         
  -2  11   9         34.86         29.64         6.00 o                         
  -1  11   9         75.27         69.95         6.58 o                         
   0  11   9          0.09         -3.63         3.63 o                         
   1  11   9          1.53          2.02         3.62 o                         
   2  11   9         10.21          7.86         4.30 o                         
   3  11   9         35.65         47.11         5.84 o                         
   4  11   9          2.87          3.42         4.45 o                         
   5  11   9          2.07          0.40         3.87 o                         
   6  11   9          6.23          4.60         5.35 o                         
   7  11   9         54.10         59.28        10.03 o                         
  -7  12   9          0.36         -5.26         5.26 o                         
  -6  12   9          2.02          4.66         7.00 o                         
  -5  12   9          0.55         -1.46         5.40 o                         
  -4  12   9          8.25         10.08         6.97 o                         
  -3  12   9         49.86         66.61         7.50 o                         
  -2  12   9        222.16        242.55        14.74 o                         
  -1  12   9          0.05         -3.80         3.80 o                         
   0  12   9         64.39         56.98         6.17 o                         
   1  12   9          7.23          0.95         3.97 o                         
   2  12   9          1.16         -2.16         3.90 o                         
   3  12   9          0.28          4.78         4.46 o                         
   4  12   9          2.25          1.62         4.31 o                         
   5  12   9          5.26         -1.79         5.26 o                         
   6  12   9          9.13         19.13         7.08 o                         
   7  12   9          0.03         -4.28         5.02 o                         
  -7  13   9          0.48         -3.33         6.62 o                         
  -6  13   9          0.04          5.87         6.88 o                         
  -5  13   9          0.31         -3.00         6.83 o                         
  -4  13   9         47.87         47.94         7.98 o                         
  -3  13   9        129.97        158.23        14.15 o                         
  -2  13   9         89.67         98.65         7.75 o                         
  -1  13   9         26.50         25.16         5.26 o                         
   0  13   9         20.01         15.95         5.18 o                         
   1  13   9          1.48         -4.33         4.33 o                         
   2  13   9         12.28         13.48         4.77 o                         
   3  13   9         59.42         51.73         6.01 o                         
   4  13   9          0.02          1.30         4.73 o                         
   5  13   9        216.01        282.65        18.14 o                         
   6  13   9          1.96          3.17         6.41 o                         
  -7  14   9          1.41          8.55         7.60 o                         
  -6  14   9         11.48          5.40         7.19 o                         
  -5  14   9         12.48          2.98         5.84 o                         
  -4  14   9         12.97         24.79         7.30 o                         
  -3  14   9         66.48         58.10         6.99 o                         
  -2  14   9         14.72         13.09         5.44 o                         
  -1  14   9         17.37         16.49         5.35 o                         
   0  14   9          0.98         -0.52         4.71 o                         
   1  14   9        124.87        138.09         9.38 o                         
   2  14   9          7.65          1.40         6.19 o                         
   3  14   9         16.89         15.26         5.84 o                         
   4  14   9         44.74         48.45         7.16 o                         
   5  14   9          0.13         11.32         5.82 o                         
   6  14   9         44.57         44.73         8.53 o                         
  -6  15   9          0.49         -7.46         7.46 o                         
  -5  15   9          2.30         14.95         7.50 o                         
  -4  15   9         87.67         92.19         9.26 o                         
  -3  15   9         21.84          9.43         5.83 o                         
  -2  15   9         18.32         15.75         6.95 o                         
  -1  15   9         46.42         45.63         6.61 o                         
   0  15   9         25.94         35.11         6.98 o                         
   1  15   9          4.95          6.69         5.19 o                         
   2  15   9         22.25         28.51         6.30 o                         
   3  15   9          7.51         16.35         5.88 o                         
   4  15   9         62.50         87.56        10.10 o                         
   5  15   9          0.47          0.03         6.26 o                         
  -6  16   9          4.88          3.70         8.53 o                         
  -5  16   9          3.37         -6.36         6.36 o                         
  -4  16   9          1.03         -6.55         6.55 o                         
  -3  16   9         31.32         22.01         7.93 o                         
  -2  16   9         58.84         55.74         8.08 o                         
  -1  16   9          6.63          0.25         4.83 o                         
   0  16   9         67.85         58.45         8.44 o                         
   1  16   9         42.76         35.48         8.53 o                         
   2  16   9         56.09         56.99         7.30 o                         
   3  16   9         22.64         28.12         6.91 o                         
   4  16   9        147.55        166.37        11.20 o                         
   5  16   9         16.99         11.98         8.33 o                         
  -5  17   9          0.73         -8.24         8.24 o                         
  -4  17   9          0.26         -5.99         5.99 o                         
  -3  17   9          1.05         -6.10         6.49 o                         
  -2  17   9         14.19         16.50         6.72 o                         
  -1  17   9          4.40          2.23         6.72 o                         
   0  17   9         42.15         51.32         8.22 o                         
   1  17   9         33.73         13.86        12.85 o                         
   2  17   9         42.23         47.56         7.27 o                         
   3  17   9          3.95          4.69         6.04 o                         
   4  17   9         32.34         32.41         7.83 o                         
  -4  18   9          0.75          0.04         7.38 o                         
  -3  18   9         23.26         24.20         8.52 o                         
  -2  18   9          0.04         -1.78         5.73 o                         
  -1  18   9          0.75          2.03         5.31 o                         
   0  18   9         18.63          9.64         7.26 o                         
   1  18   9          2.86         -6.11         6.11 o                         
   2  18   9         41.90         63.27        10.25 o                         
   3  18   9          1.18         -5.71         5.71 o                         
  -3  19   9         16.36         28.60         8.42 o                         
  -2  19   9         17.23          4.00         8.00 o                         
  -1  19   9          1.02         -6.58         6.58 o                         
   0  19   9          1.88         -2.09         6.30 o                         
   1  19   9          1.91         -0.80         7.02 o                         
   2  19   9         82.62         98.07        15.53 o                         
  -2  20   9          1.05         -1.01         7.47 o                         
  -1  20   9          5.94          1.93         7.82 o                         
   0  20   9          0.06         -8.69         8.69 o                         
   1  20   9          0.36         -2.37         8.68 o                         
  -8   0  10          5.30          3.85         7.78 o                         
  -7   0  10          2.41          4.23         7.57 o                         
  -6   0  10         10.93         16.71         8.82 o                         
  -5   0  10         23.27         16.71         8.56 o                         
  -4   0  10        117.97        117.94        10.57 o                         
  -3   0  10         91.88         88.22        11.28 o                         
  -2   0  10         84.38         77.01         8.55 o                         
  -1   0  10         94.57         93.86         8.52 o                         
   0   0  10        214.54        222.00        11.65 o                         
   1   0  10        248.39        231.53        12.24 o                         
   2   0  10        166.95        176.50         8.45 o                         
   3   0  10        212.60        223.59        23.34 o                         
   4   0  10          0.59          1.41         6.27 o                         
   5   0  10         63.70         79.48         9.39 o                         
   6   0  10          6.90         -4.96         4.96 o                         
   7   0  10         22.71         13.25         6.58 o                         
  -8   1  10          0.66         -4.87         4.87 o                         
  -7   1  10          2.47         -0.65         4.57 o                         
  -6   1  10         17.23         13.21         4.61 o                         
  -5   1  10          1.53          0.85         4.29 o                         
  -4   1  10         74.91         70.87         6.41 o                         
  -3   1  10          4.67          0.24         4.54 o                         
  -2   1  10        367.98        390.11        10.72 o                         
  -1   1  10         20.71         28.89         4.48 o                         
   0   1  10          0.73          3.79         3.50 o                         
   1   1  10         44.98         46.42         3.84 o                         
   2   1  10         37.99         36.59         3.39 o                         
   3   1  10          8.47          4.84         3.91 o                         
   4   1  10         11.36         18.06         4.66 o                         
   5   1  10         74.24         82.07         5.94 o                         
   6   1  10          0.21         -1.53         3.60 o                         
   7   1  10         43.81         26.59         6.13 o                         
  -8   2  10         14.05         25.82         6.64 o                         
  -7   2  10          0.90          1.27         4.92 o                         
  -6   2  10          1.21          0.18         4.09 o                         
  -5   2  10         31.54         26.96         4.80 o                         
  -4   2  10          1.63          0.11         4.05 o                         
  -3   2  10          1.16         -4.01         4.01 o                         
  -2   2  10        140.21        161.08        12.63 o                         
  -1   2  10        113.71        109.03         6.34 o                         
   0   2  10         79.88         82.43         5.49 o                         
   1   2  10        282.26        280.50         7.26 o                         
   2   2  10         49.31         51.80         3.90 o                         
   3   2  10          0.45          2.09         2.77 o                         
   4   2  10         16.91         11.52         3.79 o                         
   5   2  10         18.31         11.10         3.96 o                         
   6   2  10        165.65        184.95        12.52 o                         
   7   2  10          4.35          9.92         4.97 o                         
  -8   3  10         12.72         24.68         6.49 o                         
  -7   3  10          6.00          8.53         5.63 o                         
  -6   3  10          1.10          2.58         4.24 o                         
  -5   3  10         23.84         30.05         4.55 o                         
  -4   3  10          9.49          4.52         4.70 o                         
  -3   3  10         37.25         37.76         5.34 o                         
  -2   3  10         29.94         38.55         5.04 o                         
  -1   3  10        181.07        215.29         8.15 o                         
   0   3  10        248.52        254.94         8.28 o                         
   1   3  10        132.72        134.88         6.22 o                         
   2   3  10         13.80          6.11         3.36 o                         
   3   3  10        161.63        142.02         6.01 o                         
   4   3  10         23.60         29.73         4.56 o                         
   5   3  10         58.50         62.18         7.49 o                         
   6   3  10         19.05         31.83         5.20 o                         
   7   3  10        123.72        157.22         9.54 o                         
  -8   4  10          6.52          4.77         6.44 o                         
  -7   4  10          1.59         -5.45         5.45 o                         
  -6   4  10          1.69         -4.30         4.30 o                         
  -5   4  10          1.32         -0.73         4.45 o                         
  -4   4  10         14.48         11.30         4.74 o                         
  -3   4  10         15.16          6.81         4.38 o                         
  -2   4  10         78.96         76.96         5.92 o                         
  -1   4  10         90.73         92.08         6.40 o                         
   0   4  10         41.30         44.11         5.72 o                         
   1   4  10        111.05        111.18         5.52 o                         
   2   4  10          4.19          0.31         2.98 o                         
   3   4  10          0.89          2.82         2.71 o                         
   4   4  10          0.38          1.53         3.93 o                         
   5   4  10          0.63          4.69         4.07 o                         
   6   4  10          1.36         -4.84         4.84 o                         
   7   4  10          0.95          1.32         5.61 o                         
  -8   5  10          7.23         13.04         6.49 o                         
  -7   5  10          0.00         -2.39         4.70 o                         
  -6   5  10          0.00         -5.55         5.55 o                         
  -5   5  10          1.32         -5.26         5.26 o                         
  -4   5  10          0.29         -1.92         5.89 o                         
  -3   5  10          1.62         -5.05         5.05 o                         
  -2   5  10          9.66         11.49         5.34 o                         
  -1   5  10        124.07        125.27         9.40 o                         
   0   5  10         39.90         40.49         5.85 o                         
   1   5  10          4.04          3.92         3.64 o                         
   2   5  10          0.07         -2.12         3.72 o                         
   3   5  10        167.96        156.29         9.73 o                         
   4   5  10          0.19          5.73         3.84 o                         
   5   5  10          5.96         15.11         4.99 o                         
   6   5  10          8.49          2.03         5.36 o                         
   7   5  10          9.51         16.30         6.81 o                         
  -8   6  10          1.34         -3.86         6.70 o                         
  -7   6  10         18.68         21.94         5.78 o                         
  -6   6  10          6.94          9.35         5.37 o                         
  -5   6  10          0.02         -2.16         7.02 o                         
  -4   6  10          5.32          0.87         5.15 o                         
  -3   6  10         81.79         89.99        11.13 o                         
  -2   6  10          1.51         -0.52         5.54 o                         
  -1   6  10         74.26        104.13         8.37 o                         
   0   6  10         11.71         12.11         5.31 o                         
   1   6  10         53.48         45.52         5.82 o                         
   2   6  10         61.67         65.78         4.79 o                         
   3   6  10          0.03         -0.05         2.25 o                         
   4   6  10          9.47         10.15         3.14 o                         
   5   6  10         14.75         13.05         4.65 o                         
   6   6  10         14.70         17.55         5.03 o                         
   7   6  10          2.85         -0.16         6.24 o                         
  -8   7  10          1.89         -5.24         6.59 o                         
  -7   7  10          0.28          7.78         6.04 o                         
  -6   7  10          1.23         -3.09         4.92 o                         
  -5   7  10         31.02         20.83         6.18 o                         
  -4   7  10          2.70         12.97         6.11 o                         
  -3   7  10         25.78         33.68         7.61 o                         
  -2   7  10          0.00          4.45         5.86 o                         
  -1   7  10        162.97        175.57        11.21 o                         
   0   7  10         18.96          9.88         5.19 o                         
   1   7  10          2.08          1.59         3.69 o                         
   2   7  10          6.71          7.87         3.14 o                         
   3   7  10          7.94          8.73         3.14 o                         
   4   7  10          7.74          7.54         3.65 o                         
   5   7  10         60.78         62.88         6.79 o                         
   6   7  10         13.37         10.39         5.02 o                         
   7   7  10         70.04         76.71         9.45 o                         
  -8   8  10          0.25         -6.86         6.86 o                         
  -7   8  10          5.13          1.85         5.91 o                         
  -6   8  10          2.79          1.90         5.47 o                         
  -5   8  10          3.97         -0.65         5.42 o                         
  -4   8  10         24.68         25.03         6.30 o                         
  -3   8  10          0.02          5.06         7.08 o                         
  -2   8  10        133.51        150.55        10.39 o                         
  -1   8  10         27.74         36.50         6.84 o                         
   0   8  10          0.10         -4.33         4.33 o                         
   1   8  10         11.15         11.82         4.12 o                         
   2   8  10          9.67         11.35         3.55 o                         
   3   8  10         78.38         76.51         5.02 o                         
   4   8  10         14.38         15.96         4.20 o                         
   5   8  10         23.54         28.92         5.38 o                         
   6   8  10         14.67         14.00         6.63 o                         
   7   8  10          4.38         10.49         6.74 o                         
  -7   9  10          0.48         -1.61         6.48 o                         
  -6   9  10          2.12         -2.95         6.86 o                         
  -5   9  10          8.20          3.06         6.60 o                         
  -4   9  10          8.00          4.88         6.55 o                         
  -3   9  10         76.62         80.23         8.97 o                         
  -2   9  10         96.09         95.78        12.56 o                         
  -1   9  10        100.86        100.29         7.94 o                         
   0   9  10          0.00          3.76         4.61 o                         
   1   9  10         33.12         33.68         5.61 o                         
   2   9  10          3.40          3.93         3.34 o                         
   3   9  10          7.24          4.07         3.13 o                         
   4   9  10          0.50          4.17         3.95 o                         
   5   9  10         14.32         27.75         7.01 o                         
   6   9  10          8.03         15.70         8.69 o                         
  -7  10  10          4.81         -4.12         6.17 o                         
  -6  10  10          0.67         -6.78         6.90 o                         
  -5  10  10          4.56          2.21         5.87 o                         
  -4  10  10         17.35         10.54         6.65 o                         
  -3  10  10        182.44        237.57        13.47 o                         
  -2  10  10          0.03         -4.67         4.67 o                         
  -1  10  10         40.11         49.86         6.76 o                         
   0  10  10         47.74         47.98         5.93 o                         
   1  10  10          0.58         -4.30         4.30 o                         
   2  10  10          8.38         10.67         4.00 o                         
   3  10  10         81.59         97.99         8.59 o                         
   4  10  10         90.05        116.68         7.79 o                         
   5  10  10         38.92         43.35         6.55 o                         
   6  10  10        171.85        178.37        18.36 o                         
  -7  11  10          0.93         -6.30         6.30 o                         
  -6  11  10         18.08         14.22         6.80 o                         
  -5  11  10          0.30         -2.40         6.85 o                         
  -4  11  10         11.73         12.34         8.35 o                         
  -3  11  10          0.33          7.72         7.14 o                         
  -2  11  10          9.21          9.22         5.96 o                         
  -1  11  10         14.10         11.74         4.89 o                         
   0  11  10          1.22         -4.78         5.67 o                         
   1  11  10         29.78         33.61         5.69 o                         
   2  11  10         61.90         62.87         8.31 o                         
   3  11  10         30.56         34.38         4.84 o                         
   4  11  10         28.75         45.27         8.05 o                         
   5  11  10         14.00          6.08         5.23 o                         
   6  11  10          9.95         14.22        13.24 o                         
  -6  12  10         12.84         16.46         7.99 o                         
  -5  12  10          6.87         -7.60         8.03 o                         
  -4  12  10          1.00          8.58         7.48 o                         
  -3  12  10          5.11         15.43         6.34 o                         
  -2  12  10         76.06         83.30         7.44 o                         
  -1  12  10          3.23         -3.68         4.58 o                         
   0  12  10         21.25         17.13         5.01 o                         
   1  12  10         23.24         28.62         5.42 o                         
   2  12  10         19.20         24.53         5.47 o                         
   3  12  10         69.27         83.52         6.26 o                         
   4  12  10          0.79          7.42         5.42 o                         
   5  12  10         40.96         51.35         7.04 o                         
  -6  13  10          0.63         -6.07         7.49 o                         
  -5  13  10          4.60          0.71         8.87 o                         
  -4  13  10         34.83         28.97         8.34 o                         
  -3  13  10          7.59         -6.45         6.45 o                         
  -2  13  10         36.02         30.00         5.89 o                         
  -1  13  10          5.43          9.86         5.58 o                         
   0  13  10          3.43         -3.37         5.13 o                         
   1  13  10          0.25         -1.66         4.87 o                         
   2  13  10         11.41         16.28         5.34 o                         
   3  13  10          0.10         -4.71         4.71 o                         
   4  13  10         10.93         20.35         6.12 o                         
   5  13  10          4.43          7.57         5.89 o                         
  -5  14  10          1.00          1.17         7.04 o                         
  -4  14  10          6.85         -0.58         7.45 o                         
  -3  14  10          0.00         -8.54         8.54 o                         
  -2  14  10          5.93         10.47         5.56 o                         
  -1  14  10          5.84          2.06         5.69 o                         
   0  14  10         11.23          4.59         5.60 o                         
   1  14  10          0.37         -4.48         4.48 o                         
   2  14  10        103.05        108.70         8.36 o                         
   3  14  10         33.78         45.82         8.78 o                         
   4  14  10          8.43          7.43         5.91 o                         
   5  14  10         38.16         52.08         8.83 o                         
  -5  15  10         38.46         28.68         8.07 o                         
  -4  15  10         17.31         18.21         8.15 o                         
  -3  15  10          1.06         -0.37         7.24 o                         
  -2  15  10          1.62         -5.58         5.58 o                         
  -1  15  10         57.21         50.23         7.35 o                         
   0  15  10          7.88          8.02         5.14 o                         
   1  15  10         17.01         15.20         6.02 o                         
   2  15  10         12.76         27.53         8.88 o                         
   3  15  10          0.31         12.48         7.78 o                         
   4  15  10         12.23         11.98         6.26 o                         
  -4  16  10          0.99         -3.32         8.16 o                         
  -3  16  10          4.95          5.47         7.74 o                         
  -2  16  10         12.35         13.69         6.73 o                         
  -1  16  10          3.86         -1.32         5.37 o                         
   0  16  10          0.02         -0.90         5.79 o                         
   1  16  10          0.62          0.37         5.58 o                         
   2  16  10          8.48          1.80         7.46 o                         
   3  16  10          0.97         11.47         7.30 o                         
  -3  17  10          1.97         -0.61         7.30 o                         
  -2  17  10         14.65          1.61         6.96 o                         
  -1  17  10         43.80         57.29         7.85 o                         
   0  17  10          0.00          9.60         6.43 o                         
   1  17  10          7.52          0.87         8.04 o                         
   2  17  10         18.85         15.59         9.13 o                         
  -2  18  10          0.07         -6.74         6.74 o                         
  -1  18  10          8.78         10.24         6.66 o                         
   0  18  10         17.59         16.81         7.22 o                         
   1  18  10          2.15         -2.06        11.08 o                         
  -7   1  11          0.57         -5.41         5.41 o                         
  -6   1  11         18.27         13.11         5.85 o                         
  -5   1  11          4.95         -0.32         5.90 o                         
  -4   1  11          4.61          8.36         5.55 o                         
  -3   1  11         34.39         31.75         5.74 o                         
  -2   1  11          7.51          2.28         4.39 o                         
  -1   1  11        445.72        499.96        12.13 o                         
   0   1  11          0.07         -0.32         3.53 o                         
   1   1  11         33.50         32.99         4.51 o                         
   2   1  11          2.99          4.63         2.53 o                         
   3   1  11          0.69          2.76         4.18 o                         
   4   1  11         19.28         30.60         5.83 o                         
   5   1  11          7.36         -0.08         3.78 o                         
   6   1  11         14.19         18.02         4.25 o                         
  -7   2  11          0.95         -2.24         6.93 o                         
  -6   2  11          2.29          3.23         5.42 o                         
  -5   2  11         20.91         15.80         5.85 o                         
  -4   2  11          9.66         -3.11         4.81 o                         
  -3   2  11          7.52          4.67         4.70 o                         
  -2   2  11          3.85          2.72         4.41 o                         
  -1   2  11          4.93         13.97         4.42 o                         
   0   2  11         30.68         25.36         4.78 o                         
   1   2  11          4.20          6.55         3.48 o                         
   2   2  11         11.31          9.97         2.90 o                         
   3   2  11         53.07         55.31         6.23 o                         
   4   2  11          6.18          3.65         3.70 o                         
   5   2  11          1.63          4.30         3.76 o                         
   6   2  11          0.09          1.93         4.12 o                         
  -7   3  11          0.17          0.30         6.30 o                         
  -6   3  11          0.05         -6.21         6.21 o                         
  -5   3  11         12.23          4.10         6.07 o                         
  -4   3  11         12.70         -2.05         5.71 o                         
  -3   3  11         18.04         15.72         5.87 o                         
  -2   3  11          0.86         -5.16         7.40 o                         
  -1   3  11          5.78          2.43         4.58 o                         
   0   3  11         11.16         15.00         4.51 o                         
   1   3  11        107.96        116.24        10.05 o                         
   2   3  11         27.10         32.20         3.99 o                         
   3   3  11         20.79         14.69         4.74 o                         
   4   3  11         57.98         62.26         7.43 o                         
   5   3  11          0.93          3.47         4.57 o                         
   6   3  11         27.62         15.34         4.82 o                         
  -7   4  11         20.44         25.09         7.67 o                         
  -6   4  11          8.78          3.10         7.17 o                         
  -5   4  11          1.03         -6.16         6.16 o                         
  -4   4  11          0.01         -2.60         5.70 o                         
  -3   4  11         35.61         33.31         8.65 o                         
  -2   4  11         17.81          4.86         5.13 o                         
  -1   4  11         24.66         15.62         5.66 o                         
   0   4  11        237.16        265.56        10.26 o                         
   1   4  11          0.24         -0.92         4.42 o                         
   2   4  11         13.10         11.28         3.65 o                         
   3   4  11         38.24         49.86         7.23 o                         
   4   4  11         16.21         20.48         5.65 o                         
   5   4  11        176.76        178.11         9.74 o                         
   6   4  11         50.55         48.41         5.82 o                         
  -7   5  11          0.00         -0.61         8.37 o                         
  -6   5  11          1.54          4.10         7.15 o                         
  -5   5  11          6.65         -1.43         6.06 o                         
  -4   5  11         50.84         51.67         8.00 o                         
  -3   5  11         86.01         93.68        12.78 o                         
  -2   5  11         26.98         21.85         6.15 o                         
  -1   5  11         47.49         48.89         6.22 o                         
   0   5  11          1.83         -1.77         5.31 o                         
   1   5  11          0.57          5.76         4.62 o                         
   2   5  11         79.08         79.02         5.95 o                         
   3   5  11         22.78         36.73         8.52 o                         
   4   5  11        175.49        168.72        13.25 o                         
   5   5  11          4.34          6.75         4.88 o                         
   6   5  11        140.66        151.99         9.43 o                         
  -7   6  11          0.01         -1.57         6.33 o                         
  -6   6  11          0.09         -1.70         5.98 o                         
  -5   6  11          7.31         -0.93         6.37 o                         
  -4   6  11          0.12         -4.50         5.48 o                         
  -3   6  11          0.83          1.04         5.64 o                         
  -2   6  11        135.91        151.26         9.55 o                         
  -1   6  11        140.09        159.34        10.45 o                         
   0   6  11          0.35         -4.16         4.39 o                         
   1   6  11         43.50         40.43         6.01 o                         
   2   6  11         54.17         57.17         8.60 o                         
   3   6  11         33.67         33.04         5.50 o                         
   4   6  11          0.14          6.57         6.03 o                         
   5   6  11         14.75         25.16         7.88 o                         
   6   6  11         19.85         24.55         7.20 o                         
  -7   7  11          0.15         -7.02         7.02 o                         
  -6   7  11          9.21         -5.81         6.29 o                         
  -5   7  11          6.75         -0.21         6.35 o                         
  -4   7  11          9.15          1.37         5.98 o                         
  -3   7  11         25.94         18.66         6.83 o                         
  -2   7  11         36.82         56.78         8.22 o                         
  -1   7  11          1.31         -1.54         6.74 o                         
   0   7  11         47.18         48.32         6.72 o                         
   1   7  11          8.37          7.31         5.48 o                         
   2   7  11         34.90         30.57         4.78 o                         
   3   7  11         13.87         15.16         4.76 o                         
   4   7  11         79.41         68.98         8.18 o                         
   5   7  11         24.97         23.32         8.68 o                         
   6   7  11         12.82         22.92         8.95 o                         
  -6   8  11          0.00         -6.69         7.33 o                         
  -5   8  11          1.09          7.47         8.42 o                         
  -4   8  11          1.93         -3.92         6.16 o                         
  -3   8  11         41.29         39.66         7.76 o                         
  -2   8  11          0.20          1.14         6.58 o                         
  -1   8  11         38.89         51.33         7.94 o                         
   0   8  11        210.45        235.49        11.61 o                         
   1   8  11        100.66         94.01         9.98 o                         
   2   8  11         33.69         38.81         5.72 o                         
   3   8  11          2.18         -4.06         4.59 o                         
   4   8  11         19.78         24.65         6.92 o                         
   5   8  11         19.62         29.15         7.53 o                         
  -6   9  11          6.21         10.07         7.49 o                         
  -5   9  11          0.59         -5.90         6.17 o                         
  -4   9  11         20.10         10.47         7.13 o                         
  -3   9  11         16.86         21.45         7.70 o                         
  -2   9  11         41.30         65.74        10.05 o                         
  -1   9  11         36.16         42.04         7.53 o                         
   0   9  11         68.78         76.95         7.22 o                         
   1   9  11        181.49        192.21         9.15 o                         
   2   9  11          4.91          0.80         4.12 o                         
   3   9  11          5.68         -2.67         5.73 o                         
   4   9  11          4.55          9.36         7.24 o                         
   5   9  11          0.29          0.67         6.78 o                         
  -6  10  11          1.22         -3.55         6.70 o                         
  -5  10  11          2.63          4.13         9.27 o                         
  -4  10  11          9.31         14.89         7.77 o                         
  -3  10  11         52.17         52.02         9.41 o                         
  -2  10  11          0.05         -6.52         6.52 o                         
  -1  10  11          4.40          4.90         6.35 o                         
   0  10  11          0.01          1.93         4.66 o                         
   1  10  11         58.89         66.46         8.37 o                         
   2  10  11          4.21          1.30         5.38 o                         
   3  10  11          1.81         -2.76         6.20 o                         
   4  10  11          2.90         12.89         8.22 o                         
   5  10  11          1.27          3.83         6.03 o                         
  -5  11  11         14.37         22.83         8.00 o                         
  -4  11  11         64.78         62.62        10.33 o                         
  -3  11  11         13.03         12.72         8.91 o                         
  -2  11  11          9.42          3.05         6.34 o                         
  -1  11  11         20.53         11.98         5.41 o                         
   0  11  11          5.40         -3.51         6.49 o                         
   1  11  11         17.52         18.99         5.48 o                         
   2  11  11          3.84          0.35         4.79 o                         
   3  11  11         39.34         37.55         7.80 o                         
   4  11  11          2.05          2.54         5.87 o                         
  -5  12  11         10.13         16.65        12.32 o                         
  -4  12  11         20.98         28.67         9.02 o                         
  -3  12  11          1.03         -6.26         6.26 o                         
  -2  12  11          8.76          5.06         5.93 o                         
  -1  12  11         14.70         24.03         5.84 o                         
   0  12  11          1.96         -1.92         6.84 o                         
   1  12  11         32.75         26.57         6.22 o                         
   2  12  11          0.25          7.09         5.55 o                         
   3  12  11         32.15         36.92         8.11 o                         
   4  12  11          0.93          1.87         6.46 o                         
  -4  13  11          0.71          2.28         7.55 o                         
  -3  13  11          1.49         -6.54         6.54 o                         
  -2  13  11          1.02         -5.26         5.26 o                         
  -1  13  11         12.99         23.27         6.25 o                         
   0  13  11          2.23         -1.04         5.90 o                         
   1  13  11          7.10          6.86         5.15 o                         
   2  13  11         13.72         16.49         5.92 o                         
   3  13  11         37.88         30.45        11.19 o                         
  -4  14  11          3.85          2.03         9.92 o                         
  -3  14  11         12.00          0.78         6.99 o                         
  -2  14  11          0.06         -3.36         6.15 o                         
  -1  14  11         29.58         34.10         8.73 o                         
   0  14  11          1.62          3.63         5.32 o                         
   1  14  11          6.49          7.74         6.13 o                         
   2  14  11         34.52         42.79         7.20 o                         
   3  14  11         35.70         10.48         7.71 o                         
  -3  15  11          0.28         -0.65         7.01 o                         
  -2  15  11         11.72          8.40         7.47 o                         
  -1  15  11         16.97         14.65         6.12 o                         
   0  15  11          0.49          3.46         6.22 o                         
   1  15  11         27.80         31.21         7.39 o                         
   2  15  11          0.42          2.76         5.34 o                         
  -1  16  11          0.72         -3.43         6.08 o                         
   0  16  11          6.14          9.52         7.68 o                         
  -6   0  12         20.59         40.35        14.55 o                         
  -5   0  12         38.54         44.47        11.79 o                         
  -4   0  12         47.34         40.88         9.80 o                         
  -3   0  12         10.77         -4.20         8.71 o                         
  -2   0  12          2.93         -2.51         6.16 o                         
  -1   0  12         12.35         -4.84         6.70 o                         
   0   0  12         57.64         69.40         8.65 o                         
   1   0  12         34.17         22.98        14.72 o                         
   2   0  12         23.68         27.36         9.66 o                         
   3   0  12         18.71         26.76         8.92 o                         
   4   0  12          1.35         -2.37        12.66 o                         
   5   0  12          5.51         -1.55         6.94 o                         
  -6   1  12          0.04         -7.24         7.24 o                         
  -5   1  12          7.20          8.82         7.48 o                         
  -4   1  12          1.57          2.61         5.74 o                         
  -3   1  12          8.51          2.78         5.87 o                         
  -2   1  12         30.73         25.48         6.86 o                         
  -1   1  12         32.53         33.16         6.97 o                         
   0   1  12         68.44         70.55         7.03 o                         
   1   1  12          0.05          6.83         4.24 o                         
   2   1  12          0.00         11.15         6.90 o                         
   3   1  12         32.81         55.35         9.30 o                         
   4   1  12         22.34         11.93         9.71 o                         
   5   1  12          4.55          6.49         4.59 o                         
  -6   2  12          0.04         -6.85         6.85 o                         
  -5   2  12         17.16         19.15         8.05 o                         
  -4   2  12          6.55         -5.41         6.34 o                         
  -3   2  12         38.16         41.00         8.29 o                         
  -2   2  12          6.76         -5.35         5.35 o                         
  -1   2  12         34.81         30.07         6.14 o                         
   0   2  12         11.00          9.36         7.11 o                         
   1   2  12         48.47         47.01         5.52 o                         
   2   2  12         30.80         35.08         7.91 o                         
   3   2  12         23.39         29.04        15.91 o                         
   4   2  12        155.14        226.59        13.78 o                         
   5   2  12         80.38         86.04        10.03 o                         
  -6   3  12          0.02         -7.10         7.10 o                         
  -5   3  12          5.77         -3.05         7.37 o                         
  -4   3  12         24.50         36.89         7.89 o                         
  -3   3  12         22.75         26.86         7.02 o                         
  -2   3  12          0.01         -5.40         5.40 o                         
  -1   3  12          8.51          8.44         5.72 o                         
   0   3  12          3.15          4.81         5.53 o                         
   1   3  12         71.39         83.78        10.51 o                         
   2   3  12          0.26          0.11         6.58 o                         
   3   3  12         16.60          7.37        11.32 o                         
   4   3  12         10.02          7.18         6.85 o                         
   5   3  12         22.84         22.42         6.57 o                         
  -6   4  12          0.05         -3.97         7.55 o                         
  -5   4  12          6.70          3.69         6.76 o                         
  -4   4  12          5.51          7.34         6.69 o                         
  -3   4  12          0.99          7.37         6.59 o                         
  -2   4  12         91.32         93.48        11.14 o                         
  -1   4  12          3.77         -1.01         6.98 o                         
   0   4  12         15.16         18.48         7.15 o                         
   1   4  12          3.42          4.95         5.08 o                         
   2   4  12          0.00          2.98         6.01 o                         
   3   4  12          4.63         -3.59        12.56 o                         
   4   4  12          0.80          9.91         6.11 o                         
   5   4  12         19.64         21.29         9.93 o                         
  -6   5  12          0.08         -6.58         6.58 o                         
  -5   5  12          2.75         -1.02         7.45 o                         
  -4   5  12          2.48         -6.09         6.09 o                         
  -3   5  12          2.27          4.42         6.14 o                         
  -2   5  12         28.74         36.40         7.26 o                         
  -1   5  12          1.05         -0.27         5.35 o                         
   0   5  12         16.11         10.63         5.35 o                         
   1   5  12          5.28          5.95         4.40 o                         
   2   5  12          6.93          6.62        11.63 o                         
   3   5  12          5.74          2.46        10.51 o                         
   4   5  12          0.05         -2.17         6.41 o                         
  -5   6  12         11.53         15.25         7.04 o                         
  -4   6  12          7.79          8.44         7.57 o                         
  -3   6  12         12.68         11.77         8.53 o                         
  -2   6  12         38.26         47.45         7.51 o                         
  -1   6  12          9.92          3.80         5.52 o                         
   0   6  12         31.07         28.17         6.52 o                         
   1   6  12          4.90          6.02         4.85 o                         
   2   6  12         33.66         34.93         6.63 o                         
   3   6  12          5.18          4.28        15.96 o                         
   4   6  12          9.88         12.65        14.73 o                         
  -5   7  12          9.78          4.25         7.67 o                         
  -4   7  12          5.09         10.54         7.12 o                         
  -3   7  12         48.14         55.78         8.55 o                         
  -2   7  12          4.58         -4.16         5.77 o                         
  -1   7  12          1.82         -4.82         4.82 o                         
   0   7  12          3.28          4.79         6.18 o                         
   1   7  12          1.92         -1.78         8.51 o                         
   2   7  12          0.09         -4.53         5.68 o                         
   3   7  12         34.70         53.71        10.82 o                         
   4   7  12         24.45         24.19        11.08 o                         
  -5   8  12          9.51         12.44         7.42 o                         
  -4   8  12         47.43         55.89        12.87 o                         
  -3   8  12         12.45         11.37         6.43 o                         
  -2   8  12          0.77         -4.82         6.21 o                         
  -1   8  12          0.90         -0.23         6.67 o                         
   0   8  12          3.20         -4.01         5.51 o                         
   1   8  12          3.45         11.08         5.55 o                         
   2   8  12          2.05         -0.35         6.41 o                         
   3   8  12         13.31         14.20         7.82 o                         
   4   8  12          0.06         -6.01         6.46 o                         
  -4   9  12          0.18          4.19         7.05 o                         
  -3   9  12          0.67         -6.74         6.74 o                         
  -2   9  12          7.91          9.18         7.57 o                         
  -1   9  12          1.47         -2.28         6.56 o                         
   0   9  12          0.54         -0.87         5.38 o                         
   1   9  12         47.90         56.37         7.02 o                         
   2   9  12         23.70         13.34         6.94 o                         
   3   9  12         21.34         13.28         8.52 o                         
  -4  10  12          8.49         10.44         9.87 o                         
  -3  10  12          0.04         -7.72         7.82 o                         
  -2  10  12          8.15          9.98         7.82 o                         
  -1  10  12          7.81          2.32         7.13 o                         
   0  10  12          7.64          8.95         7.49 o                         
   1  10  12          5.46          8.56         6.66 o                         
   2  10  12         36.32         65.85         9.15 o                         
   3  10  12         17.15         18.37        17.49 o                         
  -3  11  12          1.50         -7.08         7.08 o                         
  -2  11  12         17.31          8.64         7.54 o                         
  -1  11  12          2.13          4.75         6.63 o                         
   0  11  12         12.90         16.78         8.77 o                         
   1  11  12          1.34          6.45         5.92 o                         
   2  11  12          2.63         -5.96         6.53 o                         
  -3  12  12          1.80         -2.71         7.00 o                         
  -2  12  12          3.57         -6.65         9.15 o                         
  -1  12  12          2.60         -0.26         6.41 o                         
   0  12  12         37.23         37.73         7.63 o                         
   1  12  12          7.32          1.38         6.31 o                         
  -1  13  12          1.30          6.40         7.50 o                         
   0  13  12          2.30         -0.43         6.40 o                         
  -4   1  13          4.25          5.83         7.75 o                         
  -3   1  13         18.64         15.63         8.82 o                         
  -2   1  13         11.16         15.89         7.31 o                         
  -1   1  13         11.06         18.61         7.22 o                         
   0   1  13          2.24         -3.44         5.25 o                         
   1   1  13          7.79          5.40         9.78 o                         
   2   1  13         11.46         21.36        15.82 o                         
   3   1  13          7.41         -1.81        10.90 o                         
  -4   2  13          0.00         -8.19         8.44 o                         
  -3   2  13          5.40          3.17         7.14 o                         
  -2   2  13          0.15         -6.61         6.61 o                         
  -1   2  13         21.72         23.98         6.52 o                         
   0   2  13          5.99          7.53         5.87 o                         
   1   2  13         12.81         26.07        11.71 o                         
   2   2  13          0.13         24.79        11.59 o                         
   3   2  13          3.89         -1.08         9.12 o                         
  -4   3  13          3.71         -5.14         7.05 o                         
  -3   3  13          6.22         -0.28         6.77 o                         
  -2   3  13         21.45         19.23        10.34 o                         
  -1   3  13          6.79          0.51         5.65 o                         
   0   3  13         10.95         -3.73         7.65 o                         
   1   3  13         42.57         49.30        10.43 o                         
   2   3  13          0.15         -1.99        12.58 o                         
   3   3  13         28.37         26.48         7.82 o                         
  -4   4  13          0.36         -6.96         6.96 o                         
  -3   4  13          0.16          3.06         6.38 o                         
  -2   4  13         20.83         24.00         8.02 o                         
  -1   4  13          0.17         -1.62         6.01 o                         
   0   4  13          2.12         -3.27         5.56 o                         
   1   4  13         26.36         22.93         9.69 o                         
   2   4  13         43.54         48.09         9.71 o                         
   3   4  13         48.11         45.68        15.64 o                         
  -3   5  13         22.13         17.48         7.85 o                         
  -2   5  13          0.25         -7.16         7.16 o                         
  -1   5  13         20.59         26.93         6.64 o                         
   0   5  13          4.27          3.85         5.55 o                         
   1   5  13          3.50          6.27         5.93 o                         
   2   5  13          4.28         13.67        11.80 o                         
  -3   6  13          1.71         -4.58         6.51 o                         
  -2   6  13         10.77          3.90         6.24 o                         
  -1   6  13         27.60         30.08         7.08 o                         
   0   6  13         18.88         23.60         6.38 o                         
   1   6  13         21.44         19.37         7.10 o                         
   2   6  13         78.05         87.94        12.90 o                         
  -3   7  13          1.64         -4.19         9.63 o                         
  -2   7  13          0.44         -5.46         6.81 o                         
  -1   7  13          5.22          4.65         6.49 o                         
   0   7  13         19.94         22.74         8.84 o                         
   1   7  13          0.20          7.16         7.13 o                         
  -2   8  13         36.58         41.27         8.01 o                         
  -1   8  13          0.05         -2.21         5.86 o                         
   0   8  13          0.14          0.31         6.00 o                         
   1   8  13          2.35          2.07         6.64 o                         
                                                                                
